# Supplementary material for: The microbiome diversifies N-acyl lipid pools - including short-chain fatty acid-derived compounds
Source: bioRxiv. 2024 Nov 2:2024.10.31.621412. Preprint. [Version 1] doi: 10.1101/2024.10.31.621412 (PMC11565975; doi:10.1101/2024.10.31.621412)
Supplement: Supplement 2 — Supplementary Table S1. Queries jobs, queries results, and body part distribution for rodents and humans, related do Figure 1. [file media-2.xlsx]

## Sheet: Summary Table S1
Supplementary Table S1 - Queries jobs, queries results, and body part distribution for rodents and humans, related do Figure 1
Table no.	Description
S1a	Queries for each headgroup, links for the queries in GNPS, links fo the library searches, and false discovery rate estimations
S1b	MScluster jobs in GNPS
S1c	FASST searches dataset summary
S1d	Source Data of Figure 1B (heatmap from MassQL searches)
S1e	Source Data of Figure 1B (microbeMASST matches)
S1f	Source Data of Figure 1B (synthesis and RT match)
S1g	Source Data of Figure 1C (heatmap of body distribution in rodents)
S1h	Source Data of Figure 1D (heatmap of body distribution in humans)
S1i	Source Data of Supplementary Figure 1A (LIPID MAPS, headgroup)
S1j	Source Data of Supplementary Figure 1B (LIPID MAPS, tail)
S1k	LIPID MAPS searches - all results
S1l	LIPIDMAPS searches - N-acyl lipids check
S1m	Source data of Supplementary Figure 2A (human distribution)
S1n	Source data of Supplementary Figure 2B (rodent distribution)
S1o	Source data of Supplementary Figure 2C (heatmap - headgroups distribution in humans)
S1p	Source data of Supplementary Figure 2D (heatmap - headgroups distribution in rodents)

## Sheet: S1a
Head	Query	Job MassQL	Scans retrieved	Job FDR (from GNPS_lib)	FDR (from GNPS_lib)	Job FDR (from repository)	FDR (from repository)	Notes FDR	Job Molecular Networking (MScluster)
Phenylalanine	QUERY scaninfo(MS2DATA) WHERE MS2PREC=(208.0968 OR 222.1124 OR 236.128 OR 250.1436 OR 264.1592 OR 278.1748 OR 292.1904 OR 306.206 OR 320.2216 OR 334.2372 OR 348.2528 OR 362.2684 OR 376.284 OR 390.2996 OR 404.3152 OR 418.3308 OR 432.3464 OR 446.362 OR 460.3776 OR 474.3932 OR 488.4088 OR 502.4244 OR 516.44 OR 530.4556 OR 544.4712 OR 558.4868 OR 572.5024 OR 586.518 OR 600.5336 OR 220.0978 OR 234.113…	https://proteomics2.ucsd.edu/ProteoSAFe/status.jsp?task=640b7ed26e2b4b1da3f9ed40b31e949b	19476	https://proteomics2.ucsd.edu/ProteoSAFe/status.jsp?task=0b799c906d5b48a9a8fc9a52b8aee7b5	13.7	https://gnps.ucsd.edu/ProteoSAFe/status.jsp?task=63b18649336142f69315a909cd8c21ea	0.02	FP retrieved from GNPS lib to nateglinide, which contains Phe in its structure
Alanine/Sarcosine	QUERY scaninfo(MS2DATA) WHERE MS2PREC=(132.0655 OR 146.0811 OR 160.0967 OR 174.1123 OR 188.1279 OR 202.1435 OR 216.1591 OR 230.1747 OR 244.1903 OR 258.2059 OR 272.2215 OR 286.2371 OR 300.2527 OR 314.2683 OR 328.2839 OR 342.2995 OR 356.3151 OR 370.3307 OR 384.3463 OR 398.3619 OR 412.3775 OR 426.3931 OR 440.4087 OR 454.4243 OR 468.4399 OR 482.4555 OR 496.4711 OR 510.4867 OR 524.5023 OR 144.0665 OR …	https://proteomics2.ucsd.edu/ProteoSAFe/status.jsp?task=7bbe14f3c69f4b059cf9988983933c5b	7681	https://proteomics2.ucsd.edu/ProteoSAFe/status.jsp?task=afbbe658c2b349d2a2d596df239f1483	9.2	https://gnps.ucsd.edu/ProteoSAFe/status.jsp?task=f4db7cba4c9244588b01291d33d11bee	0.17	FP retrieved from GNPS lib are suspects related to glycine/ethanolamide conjugates
Aminoadipic acid	QUERY scaninfo(MS2DATA) WHERE MS2PREC=(204.0866 OR 218.1022 OR 232.1178 OR 246.1334 OR 260.149 OR 274.1646 OR 288.1802 OR 302.1958 OR 316.2114 OR 330.227 OR 344.2426 OR 358.2582 OR 372.2738 OR 386.2894 OR 400.305 OR 414.3206 OR 428.3362 OR 442.3518 OR 456.3674 OR 470.383 OR 484.3986 OR 498.4142 OR 512.4298 OR 526.4454 OR 540.461 OR 554.4766 OR 568.4922 OR 582.5078 OR 596.5234 OR 216.0876 OR 230.1…	https://proteomics2.ucsd.edu/ProteoSAFe/status.jsp?task=2e34ea3d261644a28de01a3b6f87a9f2	3153	https://proteomics2.ucsd.edu/ProteoSAFe/status.jsp?task=0198457696ff4d08bf544bd0d06fd3e1	2.6	https://gnps.ucsd.edu/ProteoSAFe/status.jsp?task=954650485a5e4959b86c4ec70f9ea3a3	0#
Amylamine	QUERY scaninfo(MS2DATA) WHERE MS2PREC=(130.1226 OR 144.1382 OR 158.1538 OR 172.1694 OR 186.185 OR 200.2006 OR 214.2162 OR 228.2318 OR 242.2474 OR 256.263 OR 270.2786 OR 284.2942 OR 298.3098 OR 312.3254 OR 326.341 OR 340.3566 OR 354.3722 OR 368.3878 OR 382.4034 OR 396.419 OR 410.4346 OR 424.4502 OR 438.4658 OR 452.4814 OR 466.497 OR 480.5126 OR 494.5282 OR 508.5438 OR 522.5594 OR 142.1236 OR 156.1…	https://proteomics2.ucsd.edu/ProteoSAFe/status.jsp?task=caf4f44b91b24736b9fdaf639a6fa2b7	3225	https://proteomics2.ucsd.edu/ProteoSAFe/status.jsp?task=dc5fee125407408ba47bae27bf84a27b	22.6	https://gnps.ucsd.edu/ProteoSAFe/status.jsp?task=943511ab32ba447783f92cd2285595a8	0.39
Arginine	QUERY scaninfo(MS2DATA) WHERE MS2PREC=(217.1295 OR 231.1451 OR 245.1607 OR 259.1763 OR 273.1919 OR 287.2075 OR 301.2231 OR 315.2387 OR 329.2543 OR 343.2699 OR 357.2855 OR 371.3011 OR 385.3167 OR 399.3323 OR 413.3479 OR 427.3635 OR 441.3791 OR 455.3947 OR 469.4103 OR 483.4259 OR 497.4415 OR 511.4571 OR 525.4727 OR 539.4883 OR 553.5039 OR 567.5195 OR 581.5351 OR 595.5507 OR 609.5663 OR 229.1305 OR …	https://proteomics2.ucsd.edu/ProteoSAFe/status.jsp?task=941cb4db71cc4d0bb75b54de35dbd18d	6315	https://proteomics2.ucsd.edu/ProteoSAFe/status.jsp?task=eed9ff776bd14e1c864e690a704e3faa	1.5	https://gnps.ucsd.edu/ProteoSAFe/status.jsp?task=350aed3e9ff740eb852e4998fb73c3e8	0.2
Asparagine	QUERY scaninfo(MS2DATA) WHERE MS2PREC=(175.0713 OR 189.0869 OR 203.1025 OR 217.1181 OR 231.1337 OR 245.1493 OR 259.1649 OR 273.1805 OR 287.1961 OR 301.2117 OR 315.2273 OR 329.2429 OR 343.2585 OR 357.2741 OR 371.2897 OR 385.3053 OR 399.3209 OR 413.3365 OR 427.3521 OR 441.3677 OR 455.3833 OR 469.3989 OR 483.4145 OR 497.4301 OR 511.4457 OR 525.4613 OR 539.4769 OR 553.4925 OR 567.5081 OR 187.0723 OR …	https://proteomics2.ucsd.edu/ProteoSAFe/status.jsp?task=056bde92ef92437093d1c1c6f24431a9	895	https://proteomics2.ucsd.edu/ProteoSAFe/status.jsp?task=03929323eaa3411099bde06e4c39a6ba	0	https://gnps.ucsd.edu/ProteoSAFe/status.jsp?task=8d7cd4549cf04d679e5d8af30751deb5	0
Aspartic acid	QUERY scaninfo(MS2DATA) WHERE MS2PREC=(176.0553 OR 190.0709 OR 204.0865 OR 218.1021 OR 232.1177 OR 246.1333 OR 260.1489 OR 274.1645 OR 288.1801 OR 302.1957 OR 316.2113 OR 330.2269 OR 344.2425 OR 358.2581 OR 372.2737 OR 386.2893 OR 400.3049 OR 414.3205 OR 428.3361 OR 442.3517 OR 456.3673 OR 470.3829 OR 484.3985 OR 498.4141 OR 512.4297 OR 526.4453 OR 540.4609 OR 554.4765 OR 568.4921 OR 188.0563 OR …	https://proteomics2.ucsd.edu/ProteoSAFe/status.jsp?task=8f69de9c8f5140afa42f24e0ceddeb3d	2646	https://proteomics2.ucsd.edu/ProteoSAFe/status.jsp?task=bf603ca7b8ab4322b038704e87c2e993	3.6	https://gnps.ucsd.edu/ProteoSAFe/status.jsp?task=b9a3d7af28b747f7980dceeed1fc2b2b	0
Citrulline	QUERY scaninfo(MS2DATA) WHERE MS2PREC=(218.1135 OR 232.1291 OR 246.1447 OR 260.1603 OR 274.1759 OR 288.1915 OR 302.2071 OR 316.2227 OR 330.2383 OR 344.2539 OR 358.2695 OR 372.2851 OR 386.3007 OR 400.3163 OR 414.3319 OR 428.3475 OR 442.3631 OR 456.3787 OR 470.3943 OR 484.4099 OR 498.4255 OR 512.4411 OR 526.4567 OR 540.4723 OR 554.4879 OR 568.5035 OR 582.5191 OR 596.5347 OR 610.5503 OR 230.1145 OR …	https://proteomics2.ucsd.edu/ProteoSAFe/status.jsp?task=bf352bf09ac54bf6982c27839ec8ea6e	565	https://proteomics2.ucsd.edu/ProteoSAFe/status.jsp?task=dbd76eeb26964640befacd38469b5eae	0	https://gnps.ucsd.edu/ProteoSAFe/status.jsp?task=e4f1686317674a8a8484f76951e457c4	0
GABA	QUERY scaninfo(MS2DATA) WHERE MS2PREC=(146.0811 OR 160.0967 OR 174.1123 OR 188.1279 OR 202.1435 OR 216.1591 OR 230.1747 OR 244.1903 OR 258.2059 OR 272.2215 OR 286.2371 OR 300.2527 OR 314.2683 OR 328.2839 OR 342.2995 OR 356.3151 OR 370.3307 OR 384.3463 OR 398.3619 OR 412.3775 OR 426.3931 OR 440.4087 OR 454.4243 OR 468.4399 OR 482.4555 OR 496.4711 OR 510.4867 OR 524.5023 OR 538.5179 OR 158.0821 OR …	https://proteomics2.ucsd.edu/ProteoSAFe/status.jsp?task=ad90343d049a44d4ad6e7fea1a56e740	2808	https://proteomics2.ucsd.edu/ProteoSAFe/status.jsp?task=ef52c7431d45496e8dbf65cd2d3a5407	2.7	https://gnps.ucsd.edu/ProteoSAFe/status.jsp?task=cbba2c20f91a41049c193bef50bde45e	0	One FP from GNPS lib to N-Palmitoyl-D-sphingosine (CCMSLIB00009966660)
Glutamine	QUERY scaninfo(MS2DATA) WHERE MS2PREC=(189.0869 OR 203.1025 OR 217.1181 OR 231.1337 OR 245.1493 OR 259.1649 OR 273.1805 OR 287.1961 OR 301.2117 OR 315.2273 OR 329.2429 OR 343.2585 OR 357.2741 OR 371.2897 OR 385.3053 OR 399.3209 OR 413.3365 OR 427.3521 OR 441.3677 OR 455.3833 OR 469.3989 OR 483.4145 OR 497.4301 OR 511.4457 OR 525.4613 OR 539.4769 OR 553.4925 OR 567.5081 OR 581.5237 OR 201.0879 OR …	https://proteomics2.ucsd.edu/ProteoSAFe/status.jsp?task=b2c1ccb2e6df47a8be44b164056963da	3119	https://proteomics2.ucsd.edu/ProteoSAFe/status.jsp?task=fac118babc0e4d9096e08c87a46cbb71	0	https://gnps.ucsd.edu/ProteoSAFe/status.jsp?task=e64f5ca7edc64c9b8d7e4c547364779a	0
Glutamic acid	QUERY scaninfo(MS2DATA) WHERE MS2PREC=(190.0709 OR 204.0865 OR 218.1021 OR 232.1177 OR 246.1333 OR 260.1489 OR 274.1645 OR 288.1801 OR 302.1957 OR 316.2113 OR 330.2269 OR 344.2425 OR 358.2581 OR 372.2737 OR 386.2893 OR 400.3049 OR 414.3205 OR 428.3361 OR 442.3517 OR 456.3673 OR 470.3829 OR 484.3985 OR 498.4141 OR 512.4297 OR 526.4453 OR 540.4609 OR 554.4765 OR 568.4921 OR 582.5077 OR 202.0719 OR …	https://proteomics2.ucsd.edu/ProteoSAFe/status.jsp?task=36dfa8d991814d1aad419b57d5c84dfd	5218	https://proteomics2.ucsd.edu/ProteoSAFe/status.jsp?task=0902234ee09c473e81edadf0a7c41e2a	1.6	https://gnps.ucsd.edu/ProteoSAFe/status.jsp?task=5a4cdff6313f487da44589fe1af0585d	2.8	FP from GNPS lib to suspect related to Spiromesifen (predicted molecular formula: unknown) with delta m/z -125.086 (putative explanation: unspecified; atomic difference: unspecified) [M+H]+
Glycine	QUERY scaninfo(MS2DATA) WHERE MS2PREC=(118.0498 OR 132.0654 OR 146.081 OR 160.0966 OR 174.1122 OR 188.1278 OR 202.1434 OR 216.159 OR 230.1746 OR 244.1902 OR 258.2058 OR 272.2214 OR 286.237 OR 300.2526 OR 314.2682 OR 328.2838 OR 342.2994 OR 356.315 OR 370.3306 OR 384.3462 OR 398.3618 OR 412.3774 OR 426.393 OR 440.4086 OR 454.4242 OR 468.4398 OR 482.4554 OR 496.471 OR 510.4866 OR 130.0508 OR 144.06…	https://proteomics2.ucsd.edu/ProteoSAFe/status.jsp?task=4f0ef0d819264f6f8bdcfd08c96cab2e	16133	https://proteomics2.ucsd.edu/ProteoSAFe/status.jsp?task=a4527a71ad5d4d50b30713f028bcc872	9.3	https://gnps.ucsd.edu/ProteoSAFe/status.jsp?task=0d9bef5a49144641b32b73b5e0086ee9	1.5	FP from GNPS lib mostly to ethanolamine/amide conjugates
Histidine	QUERY scaninfo(MS2DATA) WHERE MS2PREC=(198.0873 OR 212.1029 OR 226.1185 OR 240.1341 OR 254.1497 OR 268.1653 OR 282.1809 OR 296.1965 OR 310.2121 OR 324.2277 OR 338.2433 OR 352.2589 OR 366.2745 OR 380.2901 OR 394.3057 OR 408.3213 OR 422.3369 OR 436.3525 OR 450.3681 OR 464.3837 OR 478.3993 OR 492.4149 OR 506.4305 OR 520.4461 OR 534.4617 OR 548.4773 OR 562.4929 OR 576.5085 OR 590.5241 OR 210.0883 OR …	https://proteomics2.ucsd.edu/ProteoSAFe/status.jsp?task=47eede713ad7471db12fea67767dfe0c	2196	https://proteomics2.ucsd.edu/ProteoSAFe/status.jsp?task=6191afeceb6a4b91bba105541ab46440	6.1	https://gnps.ucsd.edu/ProteoSAFe/status.jsp?task=32f58f350101478fb023d3893425e35d	0	Three FP retrieved from GNPS lib, two to suspect related to phenylalanine (possible substitution for His). One FP suspect to L-carnosine
Histamine	QUERY scaninfo(MS2DATA) WHERE MS2PREC=(154.0974 OR 168.113 OR 182.1286 OR 196.1442 OR 210.1598 OR 224.1754 OR 238.191 OR 252.2066 OR 266.2222 OR 280.2378 OR 294.2534 OR 308.269 OR 322.2846 OR 336.3002 OR 350.3158 OR 364.3314 OR 378.347 OR 392.3626 OR 406.3782 OR 420.3938 OR 434.4094 OR 448.425 OR 462.4406 OR 476.4562 OR 490.4718 OR 504.4874 OR 518.503 OR 532.5186 OR 546.5342 OR 166.0984 OR 180.11…	https://proteomics2.ucsd.edu/ProteoSAFe/status.jsp?task=da5350853c1f489b9e971c36570096d0	2770	https://proteomics2.ucsd.edu/ProteoSAFe/status.jsp?task=c3c4fe6bf9374627b015c4d7ae39e054	0	https://gnps.ucsd.edu/ProteoSAFe/status.jsp?task=48fa396f452347deb398063bb751da81	0
L-DOPA	QUERY scaninfo(MS2DATA) WHERE MS2PREC=(240.086578 OR 254.102178 OR 268.117778 OR 282.133378 OR 296.148978 OR 310.164578 OR 324.180178 OR 338.195778 OR 352.211378 OR 366.226978 OR 380.242578 OR 394.258178 OR 408.273778 OR 422.289378 OR 436.304978 OR 450.320578 OR 464.336178 OR 478.351778 OR 492.367378 OR 506.382978 OR 520.398578 OR 534.414178 OR 548.429778 OR 562.445378 OR 576.460978 OR 590.476578…	https://gnps.ucsd.edu/ProteoSAFe/status.jsp?task=0323f12df2c5408b97d3418d52093b2e	93	https://gnps.ucsd.edu/ProteoSAFe/status.jsp?task=3a800a464028437ca8b6c5ab3819b783	50	https://gnps.ucsd.edu/ProteoSAFe/status.jsp?task=bd7d7479ae424d8db008791d39532953	0	One FP to suspect related to n-acetyl-tyrosine --> probably LDOPA conjugate as hydroxylation is given as possible solution
Leucine	QUERY scaninfo(MS2DATA) WHERE MS2PREC=(174.1124 OR 188.128 OR 202.1436 OR 216.1592 OR 230.1748 OR 244.1904 OR 258.206 OR 272.2216 OR 286.2372 OR 300.2528 OR 314.2684 OR 328.284 OR 342.2996 OR 356.3152 OR 370.3308 OR 384.3464 OR 398.362 OR 412.3776 OR 426.3932 OR 440.4088 OR 454.4244 OR 468.44 OR 482.4556 OR 496.4712 OR 510.4868 OR 524.5024 OR 538.518 OR 552.5336 OR 566.5492 OR 186.1134 OR 200.129…	https://proteomics2.ucsd.edu/ProteoSAFe/status.jsp?task=37b0f52fee904500b2b0eb3b2bd2df4b	12282	https://proteomics2.ucsd.edu/ProteoSAFe/status.jsp?task=10ded39a495b426caa85679cbd825df8	3.9	https://gnps.ucsd.edu/ProteoSAFe/status.jsp?task=a04e0179b637484798d8c98474fdf3bf	0
Lysine	QUERY scaninfo(MS2DATA) WHERE MS2PREC=(189.1233 OR 203.1389 OR 217.1545 OR 231.1701 OR 245.1857 OR 259.2013 OR 273.2169 OR 287.2325 OR 301.2481 OR 315.2637 OR 329.2793 OR 343.2949 OR 357.3105 OR 371.3261 OR 385.3417 OR 399.3573 OR 413.3729 OR 427.3885 OR 441.4041 OR 455.4197 OR 469.4353 OR 483.4509 OR 497.4665 OR 511.4821 OR 525.4977 OR 539.5133 OR 553.5289 OR 567.5445 OR 581.5601 OR 201.1243 OR …	https://proteomics2.ucsd.edu/ProteoSAFe/status.jsp?task=4710f953536c491d9c0129b407e7105d	4776	https://proteomics2.ucsd.edu/ProteoSAFe/status.jsp?task=0c41490e729346c0b8eddaf72d71e521	1.8	https://gnps.ucsd.edu/ProteoSAFe/status.jsp?task=4c044e2225ff4c5c814df6cfe4bb8001	0.7
Methionine	QUERY scaninfo(MS2DATA) WHERE MS2PREC=(192.0688 OR 206.0844 OR 220.1 OR 234.1156 OR 248.1312 OR 262.1468 OR 276.1624 OR 290.178 OR 304.1936 OR 318.2092 OR 332.2248 OR 346.2404 OR 360.256 OR 374.2716 OR 388.2872 OR 402.3028 OR 416.3184 OR 430.334 OR 444.3496 OR 458.3652 OR 472.3808 OR 486.3964 OR 500.412 OR 514.4276 OR 528.4432 OR 542.4588 OR 556.4744 OR 570.49 OR 584.5056 OR 204.0698 OR 218.0854 …	https://proteomics2.ucsd.edu/ProteoSAFe/status.jsp?task=9c870856695c468ca0f8eb0cefd6de36	2947	https://proteomics2.ucsd.edu/ProteoSAFe/status.jsp?task=31b430b8cd8940cb866f2d24721df943	3.1	https://gnps.ucsd.edu/ProteoSAFe/status.jsp?task=2393594c74784510adaaf960d49fff40	0	Two FP in GNPS lib, one to suspect tyrosine-conjugate and one to suspect taurine-conj
Ornithine	QUERY scaninfo(MS2DATA) WHERE MS2PREC=(175.1077 OR 189.1233 OR 203.1389 OR 217.1545 OR 231.1701 OR 245.1857 OR 259.2013 OR 273.2169 OR 287.2325 OR 301.2481 OR 315.2637 OR 329.2793 OR 343.2949 OR 357.3105 OR 371.3261 OR 385.3417 OR 399.3573 OR 413.3729 OR 427.3885 OR 441.4041 OR 455.4197 OR 469.4353 OR 483.4509 OR 497.4665 OR 511.4821 OR 525.4977 OR 539.5133 OR 553.5289 OR 567.5445 OR 187.1087 OR …	https://proteomics2.ucsd.edu/ProteoSAFe/status.jsp?task=1ace513adc9447aeac59293c15be2709	265	https://proteomics2.ucsd.edu/ProteoSAFe/status.jsp?task=a55227e3da7b425f97f903ee09b69e4d	7	https://gnps.ucsd.edu/ProteoSAFe/status.jsp?task=44fafbd724544c4d9b179122e7f4cc88	3.1	Three FP from GNPS lib to suspect lys-conjugates
PABA	QUERY scaninfo(MS2DATA) WHERE MS2PREC=(180.0655 OR 194.0811 OR 208.0967 OR 222.1123 OR 236.1279 OR 250.1435 OR 264.1591 OR 278.1747 OR 292.1903 OR 306.2059 OR 320.2215 OR 334.2371 OR 348.2527 OR 362.2683 OR 376.2839 OR 390.2995 OR 404.3151 OR 418.3307 OR 432.3463 OR 446.3619 OR 460.3775 OR 474.3931 OR 488.4087 OR 502.4243 OR 516.4399 OR 530.4555 OR 544.4711 OR 558.4867 OR 572.5023 OR 192.0665 OR …	https://gnps2.org/status?task=1129e1560ff64527bf2f0a9d5914808d	1921	https://proteomics2.ucsd.edu/ProteoSAFe/status.jsp?task=0b53e42a6b7341389f9b11206b84279a	20	https://gnps.ucsd.edu/ProteoSAFe/status.jsp?task=26052a52d5c843429372f1fee8f73d6e	1.1	FP from GNPS lib to CCMSLIB00000852603
Putrescine	QUERY scaninfo(MS2DATA) WHERE MS2PREC=(131.1178 OR 145.1334 OR 159.149 OR 173.1646 OR 187.1802 OR 201.1958 OR 215.2114 OR 229.227 OR 243.2426 OR 257.2582 OR 271.2738 OR 285.2894 OR 299.305 OR 313.3206 OR 327.3362 OR 341.3518 OR 355.3674 OR 369.383 OR 383.3986 OR 397.4142 OR 411.4298 OR 425.4454 OR 439.461 OR 453.4766 OR 467.4922 OR 481.5078 OR 495.5234 OR 509.539 OR 523.5546 OR 143.1188 OR 157.13…	https://gnps2.org/status?task=d11e19355329435a82354cc952705fca	1861	https://proteomics2.ucsd.edu/ProteoSAFe/status.jsp?task=cdf9da227fb640bd8a7a3b2fa0366f5b	8.1	https://gnps.ucsd.edu/ProteoSAFe/status.jsp?task=90bac7fc66dc4db1b30b81c7cf2ce2fb	0	FP from GNPS lib to suspects related to palmitolein conjugates
Serine	QUERY scaninfo(MS2DATA) WHERE MS2PREC=(148.0604 OR 162.076 OR 176.0916 OR 190.1072 OR 204.1228 OR 218.1384 OR 232.154 OR 246.1696 OR 260.1852 OR 274.2008 OR 288.2164 OR 302.232 OR 316.2476 OR 330.2632 OR 344.2788 OR 358.2944 OR 372.31 OR 386.3256 OR 400.3412 OR 414.3568 OR 428.3724 OR 442.388 OR 456.4036 OR 470.4192 OR 484.4348 OR 498.4504 OR 512.466 OR 526.4816 OR 540.4972 OR 160.0614 OR 174.077…	https://proteomics2.ucsd.edu/ProteoSAFe/status.jsp?task=e1648897d36447d08639c778bb348a37	2591	https://proteomics2.ucsd.edu/ProteoSAFe/status.jsp?task=9e8ccb921630415a9ecf607708ba8722	6.7	https://gnps.ucsd.edu/ProteoSAFe/status.jsp?task=7c94cee504ac4422b8f8d8020abdd96e	0.86	4 out of 5 FP from GNPS lib are related to suspect (di)ethanolamide conjugates spectra
Spermidine	QUERY scaninfo(MS2DATA) WHERE MS2PREC=(188.1757 OR 202.1913 OR 216.2069 OR 230.2225 OR 244.2381 OR 258.2537 OR 272.2693 OR 286.2849 OR 300.3005 OR 314.3161 OR 328.3317 OR 342.3473 OR 356.3629 OR 370.3785 OR 384.3941 OR 398.4097 OR 412.4253 OR 426.4409 OR 440.4565 OR 454.4721 OR 468.4877 OR 482.5033 OR 496.5189 OR 510.5345 OR 524.5501 OR 538.5657 OR 552.5813 OR 566.5969 OR 580.6125 OR 200.1767 OR …	https://proteomics2.ucsd.edu/ProteoSAFe/status.jsp?task=04c4a66da73844efa937bacefd8c4e38	5727	https://proteomics2.ucsd.edu/ProteoSAFe/status.jsp?task=aba625e8076942d583a21ce5fe7b052d	2.4	https://gnps.ucsd.edu/ProteoSAFe/status.jsp?task=61ce1617c6734f308a17ecf9be9f4006	0	FP from GNPS lib FP to suspect spermine
Taurine	QUERY scaninfo(MS2DATA) WHERE MS2PREC=(168.0324 OR 182.048 OR 196.0636 OR 210.0792 OR 224.0948 OR 238.1104 OR 252.126 OR 266.1416 OR 280.1572 OR 294.1728 OR 308.1884 OR 322.204 OR 336.2196 OR 350.2352 OR 364.2508 OR 378.2664 OR 392.282 OR 406.2976 OR 420.3132 OR 434.3288 OR 448.3444 OR 462.36 OR 476.3756 OR 490.3912 OR 504.4068 OR 518.4224 OR 532.438 OR 546.4536 OR 560.4692 OR 180.0334 OR 194.049…	https://proteomics2.ucsd.edu/ProteoSAFe/status.jsp?task=8a6bf5dc95e0463caf6f72a91904dfd2	472	https://proteomics2.ucsd.edu/ProteoSAFe/status.jsp?task=086df5bbf0b047bcabd02af62cdde1ae	0	https://gnps.ucsd.edu/ProteoSAFe/status.jsp?task=a7aa0d7c69bc456e956bfd8509cbe0c3	0
Threonine/Homoserine	QUERY scaninfo(MS2DATA) WHERE MS2PREC=(162.076 OR 176.0916 OR 190.1072 OR 204.1228 OR 218.1384 OR 232.154 OR 246.1696 OR 260.1852 OR 274.2008 OR 288.2164 OR 302.232 OR 316.2476 OR 330.2632 OR 344.2788 OR 358.2944 OR 372.31 OR 386.3256 OR 400.3412 OR 414.3568 OR 428.3724 OR 442.388 OR 456.4036 OR 470.4192 OR 484.4348 OR 498.4504 OR 512.466 OR 526.4816 OR 540.4972 OR 554.5128 OR 174.077 OR 188.0926…	https://proteomics2.ucsd.edu/ProteoSAFe/status.jsp?task=cd11efb78e534dd9a797f1f4314e25f6	3069	https://proteomics2.ucsd.edu/ProteoSAFe/status.jsp?task=54d4c88eb0a84354926023a6c1e6efa1	2.9	https://gnps.ucsd.edu/ProteoSAFe/status.jsp?task=0b3e54e79dd6442a9680ce9c8082bbac	1.3	FP are suspect that have spectra very similar to Thr/homoserine conjugates (one even cosine of 0.99)
Tryptophan	QUERY scaninfo(MS2DATA) WHERE MS2PREC=(247.1077 OR 261.1233 OR 275.1389 OR 289.1545 OR 303.1701 OR 317.1857 OR 331.2013 OR 345.2169 OR 359.2325 OR 373.2481 OR 387.2637 OR 401.2793 OR 415.2949 OR 429.3105 OR 443.3261 OR 457.3417 OR 471.3573 OR 485.3729 OR 499.3885 OR 513.4041 OR 527.4197 OR 541.4353 OR 555.4509 OR 569.4665 OR 583.4821 OR 597.4977 OR 611.5133 OR 625.5289 OR 639.5445 OR 259.1087 OR …	https://proteomics2.ucsd.edu/ProteoSAFe/status.jsp?task=b322be55d5df44ee8a8764839c2bb84c	3349	https://proteomics2.ucsd.edu/ProteoSAFe/status.jsp?task=c08e58896ad445a9a13b19288b3d331d	0	https://gnps.ucsd.edu/ProteoSAFe/status.jsp?task=1e9a93974b534dbda398bc2021608562	0
Tryptamine	QUERY scaninfo(MS2DATA) WHERE MS2PREC=(203.1178 OR 217.1334 OR 231.149 OR 245.1646 OR 259.1802 OR 273.1958 OR 287.2114 OR 301.227 OR 315.2426 OR 329.2582 OR 343.2738 OR 357.2894 OR 371.305 OR 385.3206 OR 399.3362 OR 413.3518 OR 427.3674 OR 441.383 OR 455.3986 OR 469.4142 OR 483.4298 OR 497.4454 OR 511.461 OR 525.4766 OR 539.4922 OR 553.5078 OR 567.5234 OR 581.539 OR 595.5546 OR 215.1188 OR 229.13…	https://proteomics2.ucsd.edu/ProteoSAFe/status.jsp?task=4a6553c2dfcc4a61b2766a6c438b308b	1549	https://proteomics2.ucsd.edu/ProteoSAFe/status.jsp?task=7e9431d0021c404c9879d066b18aef0c	5.9	https://gnps.ucsd.edu/ProteoSAFe/status.jsp?task=c71066bf36414069848f29534fcd1624	0	Twp FP from GNPS lib are to serotonin-conjugates ( 5-hydroxtryptamine)
Tyrosine	QUERY scaninfo(MS2DATA) WHERE MS2PREC=(224.0917 OR 238.1073 OR 252.1229 OR 266.1385 OR 280.1541 OR 294.1697 OR 308.1853 OR 322.2009 OR 336.2165 OR 350.2321 OR 364.2477 OR 378.2633 OR 392.2789 OR 406.2945 OR 420.3101 OR 434.3257 OR 448.3413 OR 462.3569 OR 476.3725 OR 490.3881 OR 504.4037 OR 518.4193 OR 532.4349 OR 546.4505 OR 560.4661 OR 574.4817 OR 588.4973 OR 602.5129 OR 616.5285 OR 236.0927 OR …	https://proteomics2.ucsd.edu/ProteoSAFe/status.jsp?task=db28676820c5487389e3e9aaab1608bc	6994	https://proteomics2.ucsd.edu/ProteoSAFe/status.jsp?task=bb3d9fb2b40b43689c348b3d4ee45dd7	2.7	https://gnps.ucsd.edu/ProteoSAFe/status.jsp?task=f3ef63c23a804e36a8559befe37ab650	0	FP from GNPS lib to tryptophan-conjugate and 2-OH-ibuprofen
Tyramine	QUERY scaninfo(MS2DATA) WHERE MS2PREC=(180.1018 OR 194.1174 OR 208.133 OR 222.1486 OR 236.1642 OR 250.1798 OR 264.1954 OR 278.211 OR 292.2266 OR 306.2422 OR 320.2578 OR 334.2734 OR 348.289 OR 362.3046 OR 376.3202 OR 390.3358 OR 404.3514 OR 418.367 OR 432.3826 OR 446.3982 OR 460.4138 OR 474.4294 OR 488.445 OR 502.4606 OR 516.4762 OR 530.4918 OR 544.5074 OR 558.523 OR 572.5386 OR 192.1028 OR 206.11…	https://gnps2.org/status?task=7fde2c56b31f445ab84ac3c3eb1e6f59	6173	https://proteomics2.ucsd.edu/ProteoSAFe/status.jsp?task=4ee9881bc2154e90b38a24657b0d2b3f	12.5	https://gnps.ucsd.edu/ProteoSAFe/status.jsp?task=01fa3e822e624629a8be11e8e8d862ed	0*	One FP from GNPS lib to suspect spectrum
Valine	QUERY scaninfo(MS2DATA) WHERE MS2PREC=(160.0968 OR 174.1124 OR 188.128 OR 202.1436 OR 216.1592 OR 230.1748 OR 244.1904 OR 258.206 OR 272.2216 OR 286.2372 OR 300.2528 OR 314.2684 OR 328.284 OR 342.2996 OR 356.3152 OR 370.3308 OR 384.3464 OR 398.362 OR 412.3776 OR 426.3932 OR 440.4088 OR 454.4244 OR 468.44 OR 482.4556 OR 496.4712 OR 510.4868 OR 524.5024 OR 538.518 OR 552.5336 OR 172.0978 OR 186.113…	https://proteomics2.ucsd.edu/ProteoSAFe/status.jsp?task=0e72027cfc8f45229f260aaf55718bac	16795	https://proteomics2.ucsd.edu/ProteoSAFe/status.jsp?task=baab395a4f0248f38358606f6db1bd9c	6.8	https://gnps.ucsd.edu/ProteoSAFe/status.jsp?task=5e55710cf9f7416e8aa7fb59089b8a42	0*	Three FP from GNPS lib to ser:C13:0 [M-H2O]+and Leu-C12:1 (M+H+ and M+Na+)
Dopamine	QUERY scaninfo(MS2DATA) WHERE MS2PREC=(196.0968 OR 210.1124 OR 224.128 OR 238.1436 OR 252.1592 OR 266.1748 OR 280.1904 OR 294.206 OR 308.2216 OR 322.2372 OR 336.2528 OR 350.2684 OR 364.284 OR 378.2996 OR 392.3152 OR 406.3308 OR 420.3464 OR 434.362 OR 448.3776 OR 462.3932 OR 476.4088 OR 490.4244 OR 504.44 OR 518.4556 OR 532.4712 OR 546.4868 OR 560.5024 OR 574.518 OR 588.5336 OR 208.0978 OR 222.113…	https://gnps2.org/status?task=0545def914064a5ea842174b09ce797d	697	https://proteomics2.ucsd.edu/ProteoSAFe/status.jsp?task=680b60ed16f048de8c4edd94a79b2c19	0	https://gnps.ucsd.edu/ProteoSAFe/status.jsp?task=321ca940cf0c4e2ebcf163b6e751dbee	0*
Cadaverine	QUERY scaninfo(MS2DATA) WHERE MS2PREC=(145.1335 OR 159.1491 OR 173.1647 OR 187.1803 OR 201.1959 OR 215.2115 OR 229.2271 OR 243.2427 OR 257.2583 OR 271.2739 OR 285.2895 OR 299.3051 OR 313.3207 OR 327.3363 OR 341.3519 OR 355.3675 OR 369.3831 OR 383.3987 OR 397.4143 OR 411.4299 OR 425.4455 OR 439.4611 OR 453.4767 OR 467.4923 OR 481.5079 OR 495.5235 OR 509.5391 OR 523.5547 OR 537.5703 OR 157.1345 OR …	https://proteomics2.ucsd.edu/ProteoSAFe/status.jsp?task=3e86a62c90de4c749a267f3af8640b45	5602	https://proteomics2.ucsd.edu/ProteoSAFe/status.jsp?task=eca766aedcfa49148608e92a07f1ebf1	0	https://gnps.ucsd.edu/ProteoSAFe/status.jsp?task=b83f5df1379a4d3ba295d23bbf8a5809	0	From repository spectral match to N-[3-(Dimethylamino)propyl]dodecanamide (isomer of cadaverin with two methyl groups on the amine)
N-acetylcadaverine	QUERY scaninfo(MS2DATA) WHERE MS2PREC=(187.144 OR 201.1596 OR 215.1752 OR 229.1908 OR 243.2064 OR 257.222 OR 271.2376 OR 285.2532 OR 299.2688 OR 313.2844 OR 327.3 OR 341.3156 OR 355.3312 OR 369.3468 OR 383.3624 OR 397.378 OR 411.3936 OR 425.4092 OR 439.4248 OR 453.4404 OR 467.456 OR 481.4716 OR 495.4872 OR 509.5028 OR 523.5184 OR 537.534 OR 551.5496 OR 565.5652 OR 579.5808 OR 199.145 OR 213.1606 …	https://proteomics2.ucsd.edu/ProteoSAFe/status.jsp?task=fce32eb602874f6baa5b17425bb663ef	1115	https://proteomics2.ucsd.edu/ProteoSAFe/status.jsp?task=2283de97e5b746a6b37a49c6103c6551	no hits	https://gnps.ucsd.edu/ProteoSAFe/status.jsp?task=ab60282602204981ba45d799f190bfc0	0*
2-aminovaleric acid	QUERY scaninfo(MS2DATA) WHERE MS2PREC=(160.0968 OR 174.1124 OR 188.128 OR 202.1436 OR 216.1592 OR 230.1748 OR 244.1904 OR 258.206 OR 272.2216 OR 286.2372 OR 300.2528 OR 314.2684 OR 328.284 OR 342.2996 OR 356.3152 OR 370.3308 OR 384.3464 OR 398.362 OR 412.3776 OR 426.3932 OR 440.4088 OR 454.4244 OR 468.44 OR 482.4556 OR 496.4712 OR 510.4868 OR 524.5024 OR 538.518 OR 552.5336 OR 172.0978 OR 186.113…	https://gnps2.org/status?task=a3a838b410944a61991028c5483e0fc6	1501	https://proteomics2.ucsd.edu/ProteoSAFe/status.jsp?task=368cf707e32c4b5880dae3474ee27199	no hits	https://gnps.ucsd.edu/ProteoSAFe/status.jsp?task=dd1ed06e9962483e8d76cede9b9a25c6	0*
5-aminovaleric acid	QUERY scaninfo(MS2DATA) WHERE MS2PREC=(160.0968 OR 174.1124 OR 188.128 OR 202.1436 OR 216.1592 OR 230.1748 OR 244.1904 OR 258.206 OR 272.2216 OR 286.2372 OR 300.2528 OR 314.2684 OR 328.284 OR 342.2996 OR 356.3152 OR 370.3308 OR 384.3464 OR 398.362 OR 412.3776 OR 426.3932 OR 440.4088 OR 454.4244 OR 468.44 OR 482.4556 OR 496.4712 OR 510.4868 OR 524.5024 OR 538.518 OR 552.5336 OR 172.0978 OR 186.113…	https://gnps2.org/status?task=541cc0ab69ad4ed891b97515d320b309	9464	https://proteomics2.ucsd.edu/ProteoSAFe/status.jsp?task=85e0889c40ba4997a93b19d7d5dc59ab	100	https://gnps.ucsd.edu/ProteoSAFe/status.jsp?task=fcb4b3a8e4494f359b5248ac7dea193b	0*	FP from GNPS lib to valine (isomer) and other unrelated analytes with lots of products in their spectra
SAM	QUERY scaninfo(MS2DATA) WHERE MS2PREC=(441.155 OR 455.1706 OR 469.1862 OR 483.2018 OR 497.2174 OR 511.233 OR 525.2486 OR 539.2642 OR 553.2798 OR 567.2954 OR 581.311 OR 595.3266 OR 609.3422 OR 623.3578 OR 637.3734 OR 651.389 OR 665.4046 OR 679.42019 OR 693.43579 OR 707.45139 OR 721.46699 OR 735.48259 OR 749.49819 OR 763.51379 OR 777.52939 OR 791.54499 OR 805.56059 OR 819.57619 OR 833.59179 OR 453.…	https://gnps2.org/status?task=5b9cbe9b77d040adb3b094911663613f	2	https://proteomics2.ucsd.edu/ProteoSAFe/status.jsp?task=3b69db5754084b36a32e05f66162e0f2	no hits	https://gnps.ucsd.edu/ProteoSAFe/status.jsp?task=72810ef5ea4144cdbcc7b1a599bf5a48	0#
1,3-diaminopropane	QUERY scaninfo(MS2DATA) WHERE MS2PREC=(117.1022 OR 131.1178 OR 145.1334 OR 159.149 OR 173.1646 OR 187.1802 OR 201.1958 OR 215.2114 OR 229.227 OR 243.2426 OR 257.2582 OR 271.2738 OR 285.2894 OR 299.305 OR 313.3206 OR 327.3362 OR 341.3518 OR 355.3674 OR 369.383 OR 383.3986 OR 397.4142 OR 411.4298 OR 425.4454 OR 439.461 OR 453.4766 OR 467.4922 OR 481.5078 OR 495.5234 OR 509.539 OR 129.1032 OR 143.11…	https://gnps2.org/status?task=a977f8f68d0c4990b056e8ddb5097e91	298	https://proteomics2.ucsd.edu/ProteoSAFe/status.jsp?task=dbe73fd5d2fb4b65ba268db578de33a5	no hits	https://gnps.ucsd.edu/ProteoSAFe/status.jsp?task=0fffa2a45f774bb7a5bf81f87feeb0df	0#
Agmatine	QUERY scaninfo(MS2DATA) WHERE MS2PREC=(173.1396 OR 187.1552 OR 201.1708 OR 215.1864 OR 229.202 OR 243.2176 OR 257.2332 OR 271.2488 OR 285.2644 OR 299.28 OR 313.2956 OR 327.3112 OR 341.3268 OR 355.3424 OR 369.358 OR 383.3736 OR 397.3892 OR 411.4048 OR 425.4204 OR 439.436 OR 453.4516 OR 467.4672 OR 481.4828 OR 495.4984 OR 509.514 OR 523.5296 OR 537.5452 OR 551.5608 OR 565.5764 OR 185.1406 OR 199.15…	https://gnps2.org/status?task=deaa26542ea1494996228456ff64f9c2	36	https://proteomics2.ucsd.edu/ProteoSAFe/status.jsp?task=d812fffbd8bb485d8ea2526885748144	no hits	https://gnps.ucsd.edu/ProteoSAFe/status.jsp?task=e07ff280def743ff8b112fe4a464003e	0
N-acetylornithine	QUERY scaninfo(MS2DATA) WHERE MS2PREC=(217.1182 OR 231.1338 OR 245.1494 OR 259.165 OR 273.1806 OR 287.1962 OR 301.2118 OR 315.2274 OR 329.243 OR 343.2586 OR 357.2742 OR 371.2898 OR 385.3054 OR 399.321 OR 413.3366 OR 427.3522 OR 441.3678 OR 455.3834 OR 469.399 OR 483.4146 OR 497.4302 OR 511.4458 OR 525.4614 OR 539.477 OR 553.4926 OR 567.5082 OR 581.5238 OR 595.5394 OR 609.555 OR 229.1192 OR 243.13…	https://proteomics2.ucsd.edu/ProteoSAFe/status.jsp?task=81299e91e9c344d08fd5d7d3255afe45	479	https://proteomics2.ucsd.edu/ProteoSAFe/status.jsp?task=e417bad7a37a4847af46a78076d286a6	no hits	https://gnps.ucsd.edu/ProteoSAFe/status.jsp?task=5573c90fd1e7450c93a6ec48a6fac224	0*
N-carbamoylputrescine	QUERY scaninfo(MS2DATA) WHERE MS2PREC=(174.1236 OR 188.1392 OR 202.1548 OR 216.1704 OR 230.186 OR 244.2016 OR 258.2172 OR 272.2328 OR 286.2484 OR 300.264 OR 314.2796 OR 328.2952 OR 342.3108 OR 356.3264 OR 370.342 OR 384.3576 OR 398.3732 OR 412.3888 OR 426.4044 OR 440.42 OR 454.4356 OR 468.4512 OR 482.4668 OR 496.4824 OR 510.498 OR 524.5136 OR 538.5292 OR 552.5448 OR 566.5604 OR 186.1246 OR 200.14…	https://gnps2.org/status?task=b650be84a1c24232a4690fa093cd099c	47	https://proteomics2.ucsd.edu/ProteoSAFe/status.jsp?task=b39a40377ec845079afa4d7b24109768	no hits	https://gnps.ucsd.edu/ProteoSAFe/status.jsp?task=871f78837b1c4355a0338b1a521d6037	0#
N-acetylputrescine	QUERY scaninfo(MS2DATA) WHERE MS2PREC=(173.1284 OR 187.144 OR 201.1596 OR 215.1752 OR 229.1908 OR 243.2064 OR 257.222 OR 271.2376 OR 285.2532 OR 299.2688 OR 313.2844 OR 327.3 OR 341.3156 OR 355.3312 OR 369.3468 OR 383.3624 OR 397.378 OR 411.3936 OR 425.4092 OR 439.4248 OR 453.4404 OR 467.456 OR 481.4716 OR 495.4872 OR 509.5028 OR 523.5184 OR 537.534 OR 551.5496 OR 565.5652 OR 185.1294 OR 199.145 …	https://proteomics2.ucsd.edu/ProteoSAFe/status.jsp?task=3e015f8945c440d5aadd24ce10412ac8	654	https://proteomics2.ucsd.edu/ProteoSAFe/status.jsp?task=32bee217731b4cba96ed7cc6539e6b46	no hits	https://gnps.ucsd.edu/ProteoSAFe/status.jsp?task=0fb2726658a241b4ad4c6bda859edc0e	0*
N-acetylspermidine	QUERY scaninfo(MS2DATA) WHERE MS2PREC=(230.1862 OR 244.2018 OR 258.2174 OR 272.233 OR 286.2486 OR 300.2642 OR 314.2798 OR 328.2954 OR 342.311 OR 356.3266 OR 370.3422 OR 384.3578 OR 398.3734 OR 412.389 OR 426.4046 OR 440.4202 OR 454.4358 OR 468.4514 OR 482.467 OR 496.4826 OR 510.4982 OR 524.5138 OR 538.5294 OR 552.545 OR 566.5606 OR 580.5762 OR 594.5918 OR 608.6074 OR 622.623 OR 242.1872 OR 256.20…	https://gnps2.org/status?task=0f05312d1f56470fbe32ec1e07269331	1574	https://proteomics2.ucsd.edu/ProteoSAFe/status.jsp?task=1cd41ab0d5a74f82a323fe0fa55d799c	no hits	https://gnps.ucsd.edu/ProteoSAFe/status.jsp?task=18906b152d3b479a9e54eb5ed9facc62	0#
Spermine	QUERY scaninfo(MS2DATA) WHERE MS2PREC=(245.2335 OR 259.2491 OR 273.2647 OR 287.2803 OR 301.2959 OR 315.3115 OR 329.3271 OR 343.3427 OR 357.3583 OR 371.3739 OR 385.3895 OR 399.4051 OR 413.4207 OR 427.4363 OR 441.4519 OR 455.4675 OR 469.4831 OR 483.4987 OR 497.5143 OR 511.5299 OR 525.5455 OR 539.5611 OR 553.5767 OR 567.5923 OR 581.6079 OR 595.6235 OR 609.6391 OR 623.6547 OR 637.6703 OR 257.2345 OR …	https://gnps2.org/status?task=ce6c563211c64c429899cb9d5fa4a1c8	531	https://proteomics2.ucsd.edu/ProteoSAFe/status.jsp?task=935dd2094e8a4241beba2ebfafdfc859	0	https://gnps.ucsd.edu/ProteoSAFe/status.jsp?task=3025d325158e4344badd0acb09df59e9	0*
N-acetylspermine	QUERY scaninfo(MS2DATA) WHERE MS2PREC=(287.2441 OR 301.2597 OR 315.2753 OR 329.2909 OR 343.3065 OR 357.3221 OR 371.3377 OR 385.3533 OR 399.3689 OR 413.3845 OR 427.4001 OR 441.4157 OR 455.4313 OR 469.4469 OR 483.4625 OR 497.4781 OR 511.4937 OR 525.5093 OR 539.5249 OR 553.5405 OR 567.5561 OR 581.5717 OR 595.5873 OR 609.6029 OR 623.6185 OR 637.6341 OR 651.6497 OR 665.6653 OR 679.6809 OR 299.2451 OR …	https://gnps2.org/status?task=2f889fe8066f46a1a6d9358d527e276a	379	https://proteomics2.ucsd.edu/ProteoSAFe/status.jsp?task=fe9215fbb3394acb99b55ec4c46d3e8e	no hits	https://gnps.ucsd.edu/ProteoSAFe/status.jsp?task=9d7f8aae408842f1ae62f751c9321901	0#
Kynurenine	QUERY scaninfo(MS2DATA) WHERE MS2PREC=(251.1026 OR 265.1182 OR 279.1338 OR 293.1494 OR 307.165 OR 321.1806 OR 335.1962 OR 349.2118 OR 363.2274 OR 377.243 OR 391.2586 OR 405.2742 OR 419.2898 OR 433.3054 OR 447.321 OR 461.3366 OR 475.3522 OR 489.3678 OR 503.3834 OR 517.399 OR 531.4146 OR 545.4302 OR 559.4458 OR 573.4614 OR 587.477 OR 601.4926 OR 615.5082 OR 629.5238 OR 643.5394 OR 263.1036 OR 277.1…	https://proteomics2.ucsd.edu/ProteoSAFe/status.jsp?task=687562ea8229471ca7f7c537b598f1af	1061	https://proteomics2.ucsd.edu/ProteoSAFe/status.jsp?task=43fc0d34a8fb4c81a05131c408b9ef64	no hits	https://proteomics2.ucsd.edu/ProteoSAFe/status.jsp?task=6f62930a38e1484480f0fd87831e213e	0#
3-hydroxykynurenine	QUERY scaninfo(MS2DATA) WHERE MS2PREC=(267.0975 OR 281.1131 OR 295.1287 OR 309.1443 OR 323.1599 OR 337.1755 OR 351.1911 OR 365.2067 OR 379.2223 OR 393.2379 OR 407.2535 OR 421.2691 OR 435.2847 OR 449.3003 OR 463.3159 OR 477.3315 OR 491.3471 OR 505.3627 OR 519.3783 OR 533.3939 OR 547.4095 OR 561.4251 OR 575.4407 OR 589.4563 OR 603.4719 OR 617.4875 OR 631.5031 OR 645.5187 OR 659.5343 OR 279.0985 OR …	https://proteomics2.ucsd.edu/ProteoSAFe/status.jsp?task=6efc42549a82440a9492bb72de1a53e6	4	https://proteomics2.ucsd.edu/ProteoSAFe/status.jsp?task=dbeb94c9c24040a1bf9302bf8e433996	no hits	https://gnps.ucsd.edu/ProteoSAFe/status.jsp?task=750e6e02e9c643db8f5fcad75eee3672	0#
Levothyroxine (T4)	QUERY scaninfo(MS2DATA) WHERE MS2PREC=(819.704476 OR 833.720076 OR 847.735676 OR 861.751276 OR 875.766876 OR 889.782476 OR 903.798076 OR 917.813676 OR 931.829276 OR 945.844876 OR 959.860475999999 OR 973.876075999999 OR 987.891675999999 OR 1001.907276 OR 1015.922876 OR 1029.938476 OR 1043.954076 OR 1057.969676 OR 1071.985276 OR 1086.000876 OR 1100.016476 OR 1114.032076 OR 1128.047676 OR 1142.06327…	https://gnps2.org/status?task=9a544b5a03434c3ba34c57e84d5393f7	0	0	–	0	–
Liothyronine (T3)	QUERY scaninfo(MS2DATA) WHERE MS2PREC=(693.807876 OR 707.823476 OR 721.839076 OR 735.854676 OR 749.870276 OR 763.885876 OR 777.901476 OR 791.917076 OR 805.932676 OR 819.948276 OR 833.963876 OR 847.979476 OR 861.995075999999 OR 876.010675999999 OR 890.026275999999 OR 904.041875999999 OR 918.057475999999 OR 932.073075999999 OR 946.088675999999 OR 960.104275999999 OR 974.119875999999 OR 988.13547599…	https://gnps2.org/status?task=d1942a1039e641e49efbbec745b5b8e3	0	0	–	0	–
Homocysteine/Homocystine	QUERY scaninfo(MS2DATA) WHERE MS2PREC=(350.1016 OR 364.1172 OR 378.1328 OR 392.1484 OR 406.164 OR 420.1796 OR 434.1952 OR 448.2108 OR 462.2264 OR 476.242 OR 490.2576 OR 504.2732 OR 518.2888 OR 532.3044 OR 546.32 OR 560.3356 OR 574.3512 OR 588.3668 OR 602.3824 OR 616.398 OR 630.4136 OR 644.4292 OR 658.4448 OR 672.4604 OR 686.476 OR 700.4916 OR 714.5072 OR 728.5228 OR 742.5384 OR 362.1026 OR 376.11…	https://proteomics2.ucsd.edu/ProteoSAFe/status.jsp?task=346f8521f8184f96bf0c209a48d59069	0	https://proteomics2.ucsd.edu/ProteoSAFe/status.jsp?task=a9d31b378d864adbbcb4a7361fde38e8	no hits	-	–
2-phenethylamine	QUERY scaninfo(MS2DATA) WHERE MS2PREC=(164.1069 OR 178.1225 OR 192.1381 OR 206.1537 OR 220.1693 OR 234.1849 OR 248.2005 OR 262.2161 OR 276.2317 OR 290.2473 OR 304.2629 OR 318.2785 OR 332.2941 OR 346.3097 OR 360.3253 OR 374.3409 OR 388.3565 OR 402.3721 OR 416.3877 OR 430.4033 OR 444.4189 OR 458.4345 OR 472.4501 OR 486.4657 OR 500.4813 OR 514.4969 OR 528.5125 OR 542.5281 OR 556.5437 OR 176.1079 OR …	https://proteomics2.ucsd.edu/ProteoSAFe/status.jsp?task=1622ef2d36e74968a68ad00ff9df35a3	1124	https://proteomics2.ucsd.edu/ProteoSAFe/status.jsp?task=89a0ccbab5864cbab7f1f2ce386ef511	0	https://gnps.ucsd.edu/ProteoSAFe/status.jsp?task=6e5b9f839c8d4328a27452103649dc9c	0
Glutathione	QUERY scaninfo(MS2DATA) WHERE MS2PREC=(350.1016 OR 364.1172 OR 378.1328 OR 392.1484 OR 406.164 OR 420.1796 OR 434.1952 OR 448.2108 OR 462.2264 OR 476.242 OR 490.2576 OR 504.2732 OR 518.2888 OR 532.3044 OR 546.32 OR 560.3356 OR 574.3512 OR 588.3668 OR 602.3824 OR 616.398 OR 630.4136 OR 644.4292 OR 658.4448 OR 672.4604 OR 686.476 OR 700.4916 OR 714.5072 OR 728.5228 OR 742.5384 OR 362.1026 OR 376.11…	https://proteomics2.ucsd.edu/ProteoSAFe/status.jsp?task=ee6c18e5838b46d4bf09d4cbc15f12f1	2338	https://proteomics2.ucsd.edu/ProteoSAFe/status.jsp?task=ff268d6b42314e37b9e42e0b5e2fc00d	12.5	https://proteomics2.ucsd.edu/ProteoSAFe/status.jsp?task=c7580db8318141c38d0366d63ba9509b	0#	FP from GNPS lib to suspect related to Spectral Match to Dioctyl phthalate from NIST14 (predicted molecular formula: C15H25N3O7S) with delta m/z 0.861
Cystathionine	QUERY scaninfo(MS2DATA) WHERE MS2PREC=(265.08520411 OR 279.10080411 OR 293.11640411 OR 307.13200411 OR 321.14760411 OR 335.16320411 OR 349.17880411 OR 363.19440411 OR 377.21000411 OR 391.22560411 OR 405.24120411 OR 419.25680411 OR 433.27240411 OR 447.28800411 OR 461.30360411 OR 475.31920411 OR 489.33480411 OR 503.35040411 OR 517.36600411 OR 531.38160411 OR 545.39720411 OR 559.41280411 OR 573.4284…	https://proteomics2.ucsd.edu/ProteoSAFe/status.jsp?task=4cc97e117776490bb5c062bd6939e6d4	44	https://proteomics2.ucsd.edu/ProteoSAFe/status.jsp?task=6f60b575f3dc461f859fabe651ab3f1a	no hits	https://gnps.ucsd.edu/ProteoSAFe/status.jsp?task=235359cb49cc49ce8c103f99c1aff631	0#
Serotonin	QUERY scaninfo(MS2DATA) WHERE MS2PREC=(219.112739011 OR 233.128339011 OR 247.143939011 OR 261.159539011 OR 275.175139011 OR 289.190739011 OR 303.206339011 OR 317.221939011 OR 331.237539011 OR 345.253139011 OR 359.268739011 OR 373.284339011 OR 387.299939011 OR 401.315539011 OR 415.331139011 OR 429.346739011 OR 443.362339011 OR 457.377939011 OR 471.393539011 OR 485.409139011 OR 499.424739011 OR 513…	https://proteomics2.ucsd.edu/ProteoSAFe/status.jsp?task=043961c885a64388a942465f69d28d91	1932	https://proteomics2.ucsd.edu/ProteoSAFe/status.jsp?task=96fe60ff22ec4ddd83b3a4c3b69fc9ae	0	https://gnps.ucsd.edu/ProteoSAFe/status.jsp?task=b70ebfa309e948188d0a4ab71543e3ca	0.7
Norepinephrine	QUERY scaninfo(MS2DATA) WHERE MS2PREC=(212.09166921 OR 226.10726921 OR 240.12286921 OR 254.13846921 OR 268.15406921 OR 282.16966921 OR 296.18526921 OR 310.20086921 OR 324.21646921 OR 338.23206921 OR 352.24766921 OR 366.26326921 OR 380.27886921 OR 394.29446921 OR 408.31006921 OR 422.32566921 OR 436.34126921 OR 450.35686921 OR 464.37246921 OR 478.38806921 OR 492.40366921 OR 506.41926921 OR 520.4348…	https://proteomics2.ucsd.edu/ProteoSAFe/status.jsp?task=387b3c37fb054b7188c4b04a8977cd6b	8	https://proteomics2.ucsd.edu/ProteoSAFe/status.jsp?task=7385f9592ca54c1a90aa37182c72dba3	no hits	https://gnps.ucsd.edu/ProteoSAFe/status.jsp?task=a986000c407543dcb5cfe0762b29929e	0#
Epinephrine	QUERY scaninfo(MS2DATA) WHERE MS2PREC=(226.10731928 OR 240.12291928 OR 254.13851928 OR 268.15411928 OR 282.16971928 OR 296.18531928 OR 310.20091928 OR 324.21651928 OR 338.23211928 OR 352.24771928 OR 366.26331928 OR 380.27891928 OR 394.29451928 OR 408.31011928 OR 422.32571928 OR 436.34131928 OR 450.35691928 OR 464.37251928 OR 478.38811928 OR 492.40371928 OR 506.41931928 OR 520.43491928 OR 534.4505…	https://proteomics2.ucsd.edu/ProteoSAFe/status.jsp?task=2c32e6e8ed124e019d61ae2e69fda6d3	1	https://proteomics2.ucsd.edu/ProteoSAFe/status.jsp?task=93ad733673fe435d9c77828534c0a611	no hits	https://gnps.ucsd.edu/ProteoSAFe/status.jsp?task=352b9314a1094b80a3df8a4cae7921e9	0#
3-methoxytyrosine	QUERY scaninfo(MS2DATA) WHERE MS2PREC=(254.1022339 OR 268.1178339 OR 282.1334339 OR 296.1490339 OR 310.1646339 OR 324.1802339 OR 338.1958339 OR 352.2114339 OR 366.2270339 OR 380.2426339 OR 394.2582339 OR 408.2738339 OR 422.2894339 OR 436.3050339 OR 450.3206339 OR 464.3362339 OR 478.3518339 OR 492.3674339 OR 506.3830339 OR 520.3986339 OR 534.4142339 OR 548.4298339 OR 562.4454339 OR 576.4610339 OR …	https://proteomics2.ucsd.edu/ProteoSAFe/status.jsp?task=473073bafec646ab9edd8299e86fdf82	0	https://proteomics2.ucsd.edu/ProteoSAFe/status.jsp?task=b5b1ac9f163d43a1a62d77cf2c6b448e	no hits	https://gnps.ucsd.edu/ProteoSAFe/status.jsp?task=66a3c3b755364580b0bf4b2ac53cbd88	0#
3-methylhistamine	QUERY scaninfo(MS2DATA) WHERE MS2PREC=(168.113073364 OR 182.128673364 OR 196.144273364 OR 210.159873364 OR 224.175473364 OR 238.191073364 OR 252.206673364 OR 266.222273364 OR 280.237873364 OR 294.253473364 OR 308.269073364 OR 322.284673364 OR 336.300273364 OR 350.315873364 OR 364.331473364 OR 378.347073364 OR 392.362673364 OR 406.378273364 OR 420.393873364 OR 434.409473364 OR 448.425073364 OR 462…	https://proteomics2.ucsd.edu/ProteoSAFe/status.jsp?task=853fa30c2e1240efb1b0bd06cc09bde2	2	https://proteomics2.ucsd.edu/ProteoSAFe/status.jsp?task=499fc446371e4dddbaf84585a45d8be9	no hits	https://gnps.ucsd.edu/ProteoSAFe/status.jsp?task=abbf1d010598457ebd90409e376b2d87	0#
3-iodothyronamine	QUERY scaninfo(MS2DATA) WHERE MS2PREC=(398.024706 OR 412.040306 OR 426.055906 OR 440.071506 OR 454.087106 OR 468.102706 OR 482.118306 OR 496.133906 OR 510.149506 OR 524.165106 OR 538.180706 OR 552.196306 OR 566.211906 OR 580.227506 OR 594.243106 OR 608.258706 OR 622.274306 OR 636.289906 OR 650.305506 OR 664.321106 OR 678.336705999999 OR 692.352305999999 OR 706.367905999999 OR 720.383505999999 OR …	https://gnps2.org/status?task=88489d0fd01d4cf6907846797fa054d9	0	0	–	0	–
5-methoxytryptamine	QUERY scaninfo(MS2DATA) WHERE MS2PREC=(233.1284 OR 247.144 OR 261.1596 OR 275.1752 OR 289.1908 OR 303.2064 OR 317.222 OR 331.2376 OR 345.2532 OR 359.2688 OR 373.2844 OR 387.3 OR 401.3156 OR 415.3312 OR 429.3468 OR 443.3624 OR 457.378 OR 471.3936 OR 485.4092 OR 499.4248 OR 513.4404 OR 527.456 OR 541.4716 OR 555.4872 OR 569.5028 OR 583.5184 OR 597.534 OR 611.5496 OR 625.5652 OR 245.1294 OR 259.145 …	https://proteomics2.ucsd.edu/ProteoSAFe/status.jsp?task=b7007aa2c0374e3e8247427308d915e9	27	https://proteomics2.ucsd.edu/ProteoSAFe/status.jsp?task=b93daf731ebf4b688deef560e67ebf6a	0	https://gnps.ucsd.edu/ProteoSAFe/status.jsp?task=eda0c86ac90c4ee688177c42cc456525	0
Normetanephrine	QUERY scaninfo(MS2DATA) WHERE MS2PREC=(226.1073 OR 240.1229 OR 254.1385 OR 268.1541 OR 282.1697 OR 296.1853 OR 310.2009 OR 324.2165 OR 338.2321 OR 352.2477 OR 366.2633 OR 380.2789 OR 394.2945 OR 408.3101 OR 422.3257 OR 436.3413 OR 450.3569 OR 464.3725 OR 478.3881 OR 492.4037 OR 506.4193 OR 520.4349 OR 534.4505 OR 548.4661 OR 562.4817 OR 576.4973 OR 590.5129 OR 604.5285 OR 618.5441 OR 238.1083 OR …	https://proteomics2.ucsd.edu/ProteoSAFe/status.jsp?task=c036e7724a8d4aeebc9a0699c0488f9a	6	https://proteomics2.ucsd.edu/ProteoSAFe/status.jsp?task=307773feb8c8446eac1ef1cf4e46495d	no hits	https://gnps.ucsd.edu/ProteoSAFe/status.jsp?task=808cac92f66444d49d5b3f119900dde3	0#
Metaneprhrine	QUERY scaninfo(MS2DATA) WHERE MS2PREC=(240.12296934 OR 254.13856934 OR 268.15416934 OR 282.16976934 OR 296.18536934 OR 310.20096934 OR 324.21656934 OR 338.23216934 OR 352.24776934 OR 366.26336934 OR 380.27896934 OR 394.29456934 OR 408.31016934 OR 422.32576934 OR 436.34136934 OR 450.35696934 OR 464.37256934 OR 478.38816934 OR 492.40376934 OR 506.41936934 OR 520.43496934 OR 534.45056934 OR 548.4661…	https://proteomics2.ucsd.edu/ProteoSAFe/status.jsp?task=0af285555b344a4a96f82e670c27f6f6	0	https://proteomics2.ucsd.edu/ProteoSAFe/status.jsp?task=85e7ec56e31c482faadc8f9dda65e15c	no hits	0	0#
3-methoxytyramine	QUERY scaninfo(MS2DATA) WHERE MS2PREC=(210.112404657 OR 224.128004657 OR 238.143604657 OR 252.159204657 OR 266.174804657 OR 280.190404657 OR 294.206004657 OR 308.221604657 OR 322.237204657 OR 336.252804657 OR 350.268404657 OR 364.284004657 OR 378.299604657 OR 392.315204657 OR 406.330804657 OR 420.346404657 OR 434.362004657 OR 448.377604657 OR 462.393204657 OR 476.408804657 OR 490.424404657 OR 504…	https://proteomics2.ucsd.edu/ProteoSAFe/status.jsp?task=ca641e05aeb640b48d71677557d882c9	202	https://proteomics2.ucsd.edu/ProteoSAFe/status.jsp?task=2094b1a7662b440e945f6951b1fcd48a	no hits	https://gnps.ucsd.edu/ProteoSAFe/status.jsp?task=c8d8933f81a84689ac9b397b46a1f696	0#
Selenomethionine	QUERY scaninfo(MS2DATA) WHERE MS2PREC=(240.013276 OR 254.028876 OR 268.044476 OR 282.060076 OR 296.075676 OR 310.091276 OR 324.106876 OR 338.122476 OR 352.138076 OR 366.153676 OR 380.169276 OR 394.184876 OR 408.200476 OR 422.216076 OR 436.231676 OR 450.247276 OR 464.262876 OR 478.278476 OR 492.294076 OR 506.309676 OR 520.325276 OR 534.340876 OR 548.356476 OR 562.372076 OR 576.387676 OR 590.403276…	https://gnps2.org/status?task=6b19de804a724d719f8ae69cd3a03844	0	0	-	0	-
3-methylhistidine	QUERY scaninfo(MS2DATA) WHERE MS2PREC=(212.102902602 OR 226.118502602 OR 240.134102602 OR 254.149702602 OR 268.165302602 OR 282.180902602 OR 296.196502602 OR 310.212102602 OR 324.227702602 OR 338.243302602 OR 352.258902602 OR 366.274502602 OR 380.290102602 OR 394.305702602 OR 408.321302602 OR 422.336902602 OR 436.352502602 OR 450.368102602 OR 464.383702602 OR 478.399302602 OR 492.414902602 OR 506…	https://proteomics2.ucsd.edu/ProteoSAFe/status.jsp?task=545cfb108fea408b87977a42e366f3c6	540	https://proteomics2.ucsd.edu/ProteoSAFe/status.jsp?task=11eb59e5b56b4755a5c11d68f2751148	no hits	https://gnps.ucsd.edu/ProteoSAFe/status.jsp?task=25e7cc1fbc7f48ceb19dbcff523acffc	0#
		Total scans	176732
							# = library hits via molecular networking, RunMScluster=off
							* = spectral hits to analytes/spectra that would not have been picked up by the MassQL query. Manually checked from GNPS-lib search

## Sheet: S1b
Head	Job	Number returns	# Clusters
Phenylalanine	https://gnps.ucsd.edu/ProteoSAFe/status.jsp?task=bc7280a3812e410daeb5528b568fd724	19476	684
Alanine/Sarcosine	https://gnps.ucsd.edu/ProteoSAFe/status.jsp?task=c0cfa810a9c74bffa7c0c302ec52cca6	7681	566
Aminoadipic acid	https://gnps.ucsd.edu/ProteoSAFe/status.jsp?task=54ff19c3d87a4a7e9968d72d8c23d160	3153	304
Amylamine	https://gnps.ucsd.edu/ProteoSAFe/status.jsp?task=c131555d1a2f4a389adfffdff9e4494f	3225	102
Arginine	https://gnps.ucsd.edu/ProteoSAFe/status.jsp?task=be1a74cb75494ada89f90c7586b9d98a	6315	109
Asparagine	https://gnps.ucsd.edu/ProteoSAFe/status.jsp?task=1bcda0152fe94571b024fe6da432c2be	895	20
Aspartic acid	https://gnps.ucsd.edu/ProteoSAFe/status.jsp?task=f79f5751cc314eab91cbaf0810929aed	2646	71
Citrulline	https://gnps.ucsd.edu/ProteoSAFe/status.jsp?task=fcc0d7eb5f584cc7847bf0e700b2cadb	565	27
GABA	https://gnps.ucsd.edu/ProteoSAFe/status.jsp?task=f1a4f97d1c6246d8983491c80fc445b9	2808	160
Glutamine	https://gnps.ucsd.edu/ProteoSAFe/status.jsp?task=4bc7033569fe4605bab2cfa36775b2f5	3119	52
Glutamic acid	https://gnps.ucsd.edu/ProteoSAFe/status.jsp?task=7949202388df49b28940d778872d9297	5218	104
Glycine	https://gnps.ucsd.edu/ProteoSAFe/status.jsp?task=c165490174204ef78bcf7200c4949a37	16133	503
Histidine	https://gnps.ucsd.edu/ProteoSAFe/status.jsp?task=8709dbb6b79b402684510df80a1bea07	2196	82
Histamine	https://gnps.ucsd.edu/ProteoSAFe/status.jsp?task=986c920098d246ed80dfc121828c3352	2770	138
L-DOPA	https://gnps.ucsd.edu/ProteoSAFe/status.jsp?task=516eb7a3a6414fe1bc5b75a22b8e13fd	93	11
Leucine	https://gnps.ucsd.edu/ProteoSAFe/status.jsp?task=c7882b220a2a40969f72e10fd8ae5181	12282	350
Lysine	https://gnps.ucsd.edu/ProteoSAFe/status.jsp?task=e91f8ba9396342fd907dd49fbb1e40bb	4776	99
Methionine	https://gnps.ucsd.edu/ProteoSAFe/status.jsp?task=93ddfa95e25943dba2770a9699147616	2947	38
Ornithine	https://gnps.ucsd.edu/ProteoSAFe/status.jsp?task=f6f9a92663e94f6d8ba860e75781d851	265	23
PABA	https://gnps.ucsd.edu/ProteoSAFe/status.jsp?task=18280310cf364157a7aab5f7a2747268	1921	88
Putrescine	https://gnps.ucsd.edu/ProteoSAFe/status.jsp?task=f344d1290a794112aa8cfe59d7ad5958	1861	98
Serine	https://gnps.ucsd.edu/ProteoSAFe/status.jsp?task=6c3ca224a00741f6ad2a3ab4b059124d	2591	82
Spermidine	https://gnps.ucsd.edu/ProteoSAFe/status.jsp?task=2f93c302650d4d928740b85da2aca965	5727	310
Taurine	https://gnps.ucsd.edu/ProteoSAFe/status.jsp?task=d19ed9e4a5c040cc9134f5ad2a877487	472	29
Threonine/Homoserine	https://gnps.ucsd.edu/ProteoSAFe/status.jsp?task=c26099b308a547ebbe2eb8c8d219f0b7	3069	105
Tryptophan	https://gnps.ucsd.edu/ProteoSAFe/status.jsp?task=d8d5b955bdf04536b206c6b7e84313e9	3349	54
Tryptamine	https://gnps.ucsd.edu/ProteoSAFe/status.jsp?task=106fabf215d342b1899157a7e5aaafa3	1549	67
Tyrosine	https://gnps.ucsd.edu/ProteoSAFe/status.jsp?task=1b8099278cfd4c05a233fd1bee639e30	6994	171
Tyramine	https://gnps.ucsd.edu/ProteoSAFe/status.jsp?task=4cd9ca8d3d954ee3a47a1e7f7ca212d5	6173	459
Valine	https://gnps.ucsd.edu/ProteoSAFe/status.jsp?task=3d3c6318361846a2978f3772f613cb81	16795	705
Dopamine	https://gnps.ucsd.edu/ProteoSAFe/status.jsp?task=b856525ee37a49378d985b0b7c1bf02a	697	71
Cadaverine	https://gnps.ucsd.edu/ProteoSAFe/status.jsp?task=04fd59777f044cd98fa2ba7f2d0cb2c8	5602	294
N-acetylcadaverine	https://gnps.ucsd.edu/ProteoSAFe/status.jsp?task=ee10ddd5d5074ebda765a674fc5d96f5	1115	29
2-aminovaleric acid	https://gnps.ucsd.edu/ProteoSAFe/status.jsp?task=6901eee3798a43c39ac5fe1fe94abfa2	1501	80
5-aminovaleric acid	https://gnps.ucsd.edu/ProteoSAFe/status.jsp?task=09b4d832d2d342abaf0da6df37417e79	9464	732
SAM	https://gnps.ucsd.edu/ProteoSAFe/status.jsp?task=1da766706b374657afb154a804c05fa0	2	-
1,3-diaminopropane	https://gnps.ucsd.edu/ProteoSAFe/status.jsp?task=a822178bd42c4d4c9a0527afc8e7ebef	298	24
Agmatine	https://gnps.ucsd.edu/ProteoSAFe/status.jsp?task=b6f506ab6c634836938f4b62e2bc8dd1	36	7
N-acetylornithine	https://gnps.ucsd.edu/ProteoSAFe/status.jsp?task=61000d4845b44f9e99e7eb7a21dd5855	479	35
N-carbamoylputrescine	https://gnps.ucsd.edu/ProteoSAFe/status.jsp?task=efc6f7e0cb7447c19135b50292848eb6	47	3
N-acetylputrescine	https://gnps.ucsd.edu/ProteoSAFe/status.jsp?task=de19b8cb79f34cd99152a53cc774bf73	654	33
N-acetylspermidine	https://gnps.ucsd.edu/ProteoSAFe/status.jsp?task=78b1fbf5fe6b45b28e73520b29a998f9	1574	23
Spermine	https://gnps.ucsd.edu/ProteoSAFe/status.jsp?task=e35b69cc31d941d8bc2890c6dc3136de	531	18
N-acetylspermine	https://gnps.ucsd.edu/ProteoSAFe/status.jsp?task=1f5837da98cd44bdb9f8929f06463df7	379	12
Kynurenine	https://gnps.ucsd.edu/ProteoSAFe/status.jsp?task=819462ab11824caaad4c3abf48e2f5bb	1061	4
3-hydroxykynurenine	https://gnps.ucsd.edu/ProteoSAFe/status.jsp?task=a193c2137c78439d8fd5a69b1df5102c	4	1
Levothyroxine (T4)	-	–	-
Liothyronine (T3)	-	–	-
Homocysteine/Homocystine	-	0	-
2-phenethylamine	https://gnps.ucsd.edu/ProteoSAFe/status.jsp?task=e11052ffb31547f48d6634206b5351d0	1124	39
Glutathione	https://gnps.ucsd.edu/ProteoSAFe/status.jsp?task=b8690db70c8945f49222635da8767784	2338	48
Cystathionine	https://gnps.ucsd.edu/ProteoSAFe/status.jsp?task=dfbd3ae97ea8442b924789e1c1fa1ac0	44	4
Serotonin	https://gnps.ucsd.edu/ProteoSAFe/status.jsp?task=9aaf2fddd4a142328ed60396ff8dabdb	1932	55
Norepinephrine	https://gnps.ucsd.edu/ProteoSAFe/status.jsp?task=6cdacb2f6eae459792d211ed985849eb	8	2
Epinephrine	https://gnps.ucsd.edu/ProteoSAFe/status.jsp?task=003cc00470cc4e82a82ddc4608ec54d7	1	-
3-methoxytyrosine	-	–	-
3-methylhistamine	https://gnps.ucsd.edu/ProteoSAFe/status.jsp?task=bfe98c05961e4c64a94938f9cd75776d	2	-
3-iodothyronamine	-	–	-
5-methoxytryptamine	https://gnps.ucsd.edu/ProteoSAFe/status.jsp?task=fa18472b4fe040ce93fc96329d229f36	27	1
Normetanephrine	https://gnps.ucsd.edu/ProteoSAFe/status.jsp?task=34fef5a5d88042f09f6ab153a2b51d09	6	2
Metaneprhrine	-	–	-
3-methoxytyramine	https://gnps.ucsd.edu/ProteoSAFe/status.jsp?task=9205282411d4494785842247f37104b7	202	5
Selenomethionine	-	–	-
3-methylhistidine	https://gnps.ucsd.edu/ProteoSAFe/status.jsp?task=0455e93f85c048f09f188df0d554774c	540	15

## Sheet: S1c
dataset	count scans (no duplicates)	instrument	instrument_standardized			instrument_standardized	count datasets	percentage datasets	count scans	percentage scans
MSV000083647	9835	Q Exactive	orbitrap			orbitrap	505	53.1579	356507	49.9671
MSV000080673	9356	maXis	qtof			qtof	407	42.8421	346704	48.5931
MSV000082049	9308	Q Exactive	orbitrap			not specified	15	1.57895	10036	1.40662
MSV000083083	8945	Q Exactive	orbitrap			orbitrap; ion trap	1	0.105263	46	0.00644724
MSV000081981	8788	maXis impact HD	qtof			qtof (GC-MS)	8	0.842105	87	0.0121937
MSV000088646	8119	Q Exactive	orbitrap			orbitrap; qtof	4	0.421053	48	0.00672755
MSV000084314	7517	Various	not specified			orbitrap; qqq	1	0.105263	15	0.00210236
MSV000084945	6966	impact	qtof			GC-MS (q); ion trap	4	0.421053	26	0.00364409
MSV000084900	6701	maXis	qtof			qqq; qtof	1	0.105263	8	0.00112126
MSV000082869	5609	Q Exactive	orbitrap			ion trap	3	0.315789	6	0.000840944
MSV000083306	5539	Q Exactive	orbitrap			qqq	1	0.105263	1	0.000140157
MSV000082074	5114	maXis	qtof
MSV000081351	4839	Q Exactive	orbitrap
MSV000083010	4812	maXis	qtof
MSV000082612	4509	Q Exactive	orbitrap
MSV000080183	4342	Q-Exactive	orbitrap
MSV000081477	4204	impact	qtof
MSV000083475	4175	Q Exactive	orbitrap
MSV000083756	3373	Q-exactive	orbitrap
MSV000081777	2947	maXis 4G	qtof
MSV000083073	2922	Q Exactive	orbitrap
MSV000081343	2891	Q Exactive	orbitrap
MSV000079697	2889	Orbitrap (Q-Exactive)	orbitrap
MSV000086415	2857	Q Exactive	orbitrap
MSV000084112	2721	Q Exactive	orbitrap
MSV000082261	2698	Q Exactive	orbitrap
MSV000082969	2698	maXis	qtof
MSV000082973	2693	Q-Exactive	orbitrap
MSV000082433	2637	Q Exactive	orbitrap
MSV000088255	2558	Q Exactive	orbitrap
MSV000082582	2521	Q Exactive	orbitrap
MSV000082045	2395	maXis	qtof
MSV000083689	2376	maXis	qtof
MSV000084099	2372	maXis	qtof
MSV000082608	2344	Q Exactive	orbitrap
MSV000087728	2314	Q Exactive Focus	orbitrap
MSV000082813	2181	Q-Exactive	orbitrap
MSV000082972	2180	Q-Exactive	orbitrap
MSV000086270	2170	Q Exactive	orbitrap
MSV000083956	2008	maXis	qtof
MSV000088137	1917	Q Exactive	orbitrap
MSV000080558	1880	maXis	qtof
MSV000080918	1878	maXis	qtof
MSV000080905	1775	Q Exactive	orbitrap
MSV000084322	1762	maXis	qtof
MSV000081486	1742	impact	qtof
MSV000085120	1659	maXis	qtof
MSV000084734	1619	maXis	qtof
MSV000081463	1569	Q Exactive	orbitrap
MSV000081482	1538	Q Exactive	orbitrap
MSV000089552	1517	Q Exactive HF	orbitrap
MSV000082268	1515	impact	qtof
MSV000086131	1492	Q Exactive	orbitrap
MSV000082650	1491	Q Exactive	orbitrap
MSV000085480	1470	Q Exactive	orbitrap
MSV000083664	1435	maXis	qtof
MSV000083446	1425	maXis	qtof
MSV000081379	1389	maXis	qtof
MSV000085467	1385	Orbitrap	orbitrap
MSV000083183	1339	Q Exactive	orbitrap
MSV000082616	1337	Q Exactive	orbitrap
MSV000088570	1332	Q Exactive	orbitrap
MSV000088821	1328	Q Exactive HF	orbitrap
MSV000082953	1324	Q Exactive	orbitrap
MSV000082480	1296	Q Exactive	orbitrap
MSV000087087	1293	Q Exactive	orbitrap
MSV000082618	1290	Q Exactive	orbitrap
MSV000085852	1236	Q Exactive	orbitrap
MSV000084020	1229	Q Exactive	orbitrap
MSV000080629	1157	Q Exactive	orbitrap
MSV000082402	1156	Q Exactive	orbitrap
MSV000082379	1155	Q Exactive	orbitrap
MSV000082432	1135	maXis	qtof
MSV000082374	1113	maXis	qtof
MSV000083353	1095	maXis	qtof
MSV000088087	1055	Q Exactive	orbitrap
MSV000089558	1054	Q Exactive	orbitrap
MSV000083014	1049	maXis	qtof
MSV000087612	1030	Q Exactive	orbitrap
MSV000084107	1023	Q Exactive	orbitrap
MSV000080574	1015	Q Exactive	orbitrap
MSV000084062	1012	Q Exactive	orbitrap
MSV000088640	993	Q Exactive	orbitrap
MSV000088823	993	Q Exactive###Q Exactive HF###LTQ Orbitrap Elite###Orbitrap ID-X###Orbitrap Exploris 240	orbitrap
MSV000082083	963	Q Exactive	orbitrap
MSV000085119	954	impact HD|MS:1002667	qtof
MSV000081582	945	maXis	qtof
MSV000081326	923	impact	qtof
MSV000083791	916	Q Exactive	orbitrap
MSV000088040	915	Q Exactive	orbitrap
MSV000083004	907	maXis 4G	qtof
MSV000083383	906	Q Exactive	orbitrap
MSV000088021	902	Q Exactive	orbitrap
MSV000082423	901	maXis	qtof
MSV000083835	893	Q Exactive	orbitrap
MSV000089483	888	maXis	qtof
MSV000080142	887	Q-Exactive	orbitrap
MSV000085389	882	Q Exactive Plus	orbitrap
MSV000081116	873	Q-Exactive	orbitrap
MSV000087093	869	Q Exactive	orbitrap
MSV000086550	862	impact HD|MS:1002667	qtof
MSV000088645	861	Q Exactive	orbitrap
MSV000081354	843	Q Exactive	orbitrap
MSV000080030	842	maXis	qtof
MSV000080976	829	impact	qtof
MSV000087905	821	Orbitrap ID-X	orbitrap
MSV000082048	817	Q Exactive	orbitrap
MSV000085071	812	impact HD|MS:1002667	qtof
MSV000085142	799	Q Exactive Plus	orbitrap
MSV000084701	799	maXis	qtof
MSV000086639	796	Q Exactive	orbitrap
MSV000079598	795	Q Exactive	orbitrap
MSV000083462	785	maXis	qtof
MSV000081657	757	maXis	qtof
MSV000083077	735	Q Exactive	orbitrap
MSV000088546	735	Q Exactive	orbitrap
MSV000082630	732	Q Exactive	orbitrap
MSV000084355	728	MS:1002634	not specified
MSV000089313	727	Q Exactive	orbitrap
MSV000080628	709	Q Exactive	orbitrap
MSV000083889	700	Q Exactive	orbitrap
MSV000087694	697	Q-Exactive MS	orbitrap
MSV000082493	693	maXis	qtof
MSV000082891	690	Q-Exactive	orbitrap
MSV000087997	689	impact II	qtof
MSV000084101	689	maXis	qtof
MSV000084783	682	Q Exactive	orbitrap
MSV000082131	676	impact	qtof
MSV000083559	674	Q Exactive	orbitrap
MSV000081151	671	Q Exactive	orbitrap
MSV000079712	648	Q Exactive	orbitrap
MSV000084753	647	Q Exactive	orbitrap
MSV000081683	641	maXis	qtof
MSV000080922	636	maXis	qtof
MSV000084595	634	Q Exactive	orbitrap
MSV000089491	629	maXis	qtof
MSV000083320	628	Q Exactive	orbitrap
MSV000086178	612	Q Exactive	orbitrap
MSV000086109	597	impact HD|MS:1002667	qtof
MSV000084010	588	maXis	qtof
MSV000080179	579	maXis	qtof
MSV000084576	574	Q Exactive	orbitrap
MSV000087646	571	Vanquish UHPLC & Q-Exactive Orbitrap###Thermo TRACE 1310 GC & Orbitrap Exploris 240	orbitrap
MSV000083300	570	Q Exactive	orbitrap
MSV000090000	570	Q Exactive Plus	orbitrap
MSV000081350	569	maXis	qtof
MSV000085561	566	Qex	orbitrap
MSV000081357	562	impact	qtof
MSV000084325	560	MS:1002634	not specified
MSV000080299	559	Q-Exactive	orbitrap
MSV000081492	545	Q Exactive	orbitrap
MSV000081952	544	Q Exactive	orbitrap
MSV000085129	541	Q Exactive	orbitrap
MSV000083777	538	maXis	qtof
MSV000088842	524	Q Exactive	orbitrap
MSV000083024	523	maXis	qtof
MSV000087021	517	maXis	qtof
MSV000083729	515	Q Exactive	orbitrap
MSV000079134	506	maXis	qtof
MSV000085991	504	Q Exactive Plus	orbitrap
MSV000084775	503	maXis	qtof
MSV000085944	495	Q Exactive	orbitrap
MSV000083734	482	maXis	qtof
MSV000083302	477	maXis	qtof
MSV000079329	473	maXis	qtof
MSV000080251	473	maXis	qtof
MSV000080630	470	Q Exactive	orbitrap
MSV000081751	466	maXis	qtof
MSV000087685	460	Q Exactive|MS:1001911	orbitrap
MSV000080187	460	maXis	qtof
MSV000084556	449	Q Exactive	orbitrap
MSV000087368	444	LC-MS	not specified
MSV000082629	443	Q Exactive	orbitrap
MSV000088745	436	impact II	qtof
MSV000087006	429	LTQ Orbitrap Elite	orbitrap
MSV000084016	429	Q Exactive	orbitrap
MSV000084165	426	Diones UltiMate 3000	not specified
MSV000086989	426	Q Exactive	orbitrap
MSV000087904	410	Orbitrap ID-X	orbitrap
MSV000081508	410	maXis	qtof
MSV000086676	407	Q Exactive	orbitrap
MSV000084951	402	Q Exactive	orbitrap
MSV000082428	402	Q Exactive	orbitrap
MSV000081780	398	maXis 4G	qtof
MSV000086107	382	Q Exactive	orbitrap
MSV000081949	371	Q Exactive	orbitrap
MSV000088594	371	Q Exactive	orbitrap
MSV000079720	366	Q Exactive	orbitrap
MSV000083040	362	maXis	qtof
MSV000081936	360	maXis	qtof
MSV000080167	354	Q Exactive	orbitrap
MSV000081152	347	maXis	qtof
MSV000084463	344	maXis	qtof
MSV000083378	337	impact	qtof
MSV000082384	336	Q Exactive	orbitrap
MSV000079710	336	Q Exactive	orbitrap
MSV000080627	334	Q Exactive	orbitrap
MSV000085446	330	QExactive	orbitrap
MSV000083772	328	Q Exactive	orbitrap
MSV000079949	327	maXis	qtof
MSV000081748	320	maXis	qtof
MSV000084741	319	Q Exactive	orbitrap
MSV000084219	317	maXis	qtof
MSV000085870	315	TripleTOF 5600+|1002584	qtof
MSV000082380	314	Q Exactive	orbitrap
MSV000083798	312	q-exactive plus	orbitrap
MSV000087793	310	impact II	qtof
MSV000086348	305	maXis	qtof
MSV000083106	301	Q Exactive	orbitrap
MSV000081665	301	maXis	qtof
MSV000089540	300	Q Exactive	orbitrap
MSV000087354	298	Synapt G2-S HDMSE	qtof
MSV000080507	297	Q-Exactive	orbitrap
MSV000086926	296	LTQ Orbitrap Elite	orbitrap
MSV000089210	294	Bruker ImpactII ultra-high-resolution Qq-TOF mass spectrometer	qtof
MSV000086721	290	impact	qtof
MSV000082662	288	Q-Exactive	orbitrap
MSV000083760	288	maXis	qtof
MSV000082085	287	Q Exactive	orbitrap
MSV000084884	286	HiRes ESI	not specified
MSV000087135	286	Q Exactive|MS:1001911	orbitrap
MSV000079717	286	Q-Exactive	orbitrap
MSV000082602	282	Q Exactive	orbitrap
MSV000079813	281	Q-Exactive	orbitrap
MSV000084024	281	maXis	qtof
MSV000079714	279	Q Exactive	orbitrap
MSV000086821	279	Q Exactive|MS:1001911	orbitrap
MSV000079773	278	Q Exactive	orbitrap
MSV000081731	275	Q-Exactive	orbitrap
MSV000080469	274	Q Exactive	orbitrap
MSV000083523	273	Q Exactive	orbitrap
MSV000081752	273	maXis	qtof
MSV000083065	273	maXis 4G	qtof
MSV000081067	272	Q-Exactive	orbitrap
MSV000082082	271	Q Exactive	orbitrap
MSV000086236	271	Q Exactive	orbitrap
MSV000086830	270	Q Exactive|MS:1001911	orbitrap
MSV000080337	266	maXis	qtof
MSV000084680	262	maXis	qtof
MSV000081456	261	Q Exactive	orbitrap
MSV000083665	259	Q Exactive	orbitrap
MSV000081666	259	maXis	qtof
MSV000088843	258	Q Exactive	orbitrap
MSV000083758	254	maXis	qtof
MSV000082647	253	Q Exactive	orbitrap
MSV000085256	250	Q Exactive	orbitrap
MSV000086482	247	maXis	qtof
MSV000079069	246	Q-Exactive Plus	orbitrap
MSV000086246	245	maXis	qtof
MSV000083396	243	Q Exactive	orbitrap
MSV000086012	243	maXis	qtof
MSV000079709	241	Q Exactive	orbitrap
MSV000082157	239	Q Exactive	orbitrap
MSV000084904	237	Q Exactive	orbitrap
MSV000086209	237	Q Exactive Plus	orbitrap
MSV000080102	237	maXis	qtof
MSV000082178	237	maXis	qtof
MSV000083666	228	maXis	qtof
MSV000082072	225	maXis	qtof
MSV000079516	224	Q Exactive	orbitrap
MSV000082294	224	maXis	qtof
MSV000082295	224	maXis	qtof
MSV000084218	219	maXis	qtof
MSV000085786	216	Q Exactive	orbitrap
MSV000080188	215	Q-Exactive	orbitrap
MSV000079034	215	Q-Exactive Plus	orbitrap
MSV000083365	214	Q Exactive	orbitrap
MSV000087130	214	Q Exactive|MS:1001911	orbitrap
MSV000082312	214	Q-Exactive	orbitrap
MSV000082221	212	impact	qtof
MSV000081347	209	maXis	qtof
MSV000082331	208	Q Exactive	orbitrap
MSV000081675	207	maXis	qtof
MSV000085843	206	Q Exactive	orbitrap
MSV000083578	206	maXis	qtof
MSV000084475	204	maXis	qtof
MSV000083660	202	Q Exactive	orbitrap
MSV000085777	202	Q Exactive	orbitrap
MSV000083357	202	maXis 4G	qtof
MSV000084116	201	Q Exactive	orbitrap
MSV000085879	201	Q Exactive|1001911	orbitrap
MSV000086293	200	Q Exactive HF	orbitrap
MSV000082674	199	maXis	qtof
MSV000079718	194	Q Exactive	orbitrap
MSV000083388	193	Q Exactive	orbitrap
MSV000084591	191	maXis	qtof
MSV000083612	190	Q Exactive	orbitrap
MSV000084681	189	maXis	qtof
MSV000079706	188	Q Exactive	orbitrap
MSV000080899	187	maXis	qtof
MSV000086666	186	Q Exactive	orbitrap
MSV000083436	186	maXis	qtof
MSV000088164	184	Q Exactive	orbitrap
MSV000086381	184	impact HD|MS:1002667	qtof
MSV000080181	183	Q-Exactive	orbitrap
MSV000083825	182	Q Exactive	orbitrap
MSV000079772	181	Q Exactive	orbitrap
MSV000081171	181	maXis	qtof
MSV000083705	179	Q Exactive	orbitrap
MSV000079719	178	Q Exactive	orbitrap
MSV000087141	178	Q Exactive|MS:1001911	orbitrap
MSV000082614	177	Q Exactive	orbitrap
MSV000081045	176	LTQ Orbitrap Velos	orbitrap
MSV000079819	176	Q Exactive	orbitrap
MSV000082069	175	maXis	qtof
MSV000089522	174	micrOTOF-Q II	qtof
MSV000082005	173	maXis	qtof
MSV000086621	172	6545 Quadrupole Time-of-flight LC/MS (Agilent instrument model)	qtof
MSV000085779	170	Q Exactive	orbitrap
MSV000084610	170	maXis	qtof
MSV000089523	170	micrOTOF-Q II	qtof
MSV000079181	168	maXis	qtof
MSV000083541	165	Q Exactive	orbitrap
MSV000079707	165	Q Exactive	orbitrap
MSV000079519	164	Q Exactive	orbitrap
MSV000079520	163	Q Exactive	orbitrap
MSV000080180	163	Q-Exactive	orbitrap
MSV000087364	158	Q Exactive	orbitrap
MSV000082068	158	maXis	qtof
MSV000089837	157	Orbitrap Fusion Lumos	orbitrap
MSV000088196	156	Q Exactive|MS:1001911	orbitrap
MSV000079518	155	Q Exactive	orbitrap
MSV000085864	153	Q Exactive	orbitrap
MSV000079777	152	maXis	qtof
MSV000080961	150	Q-Exactive plus	orbitrap
MSV000085226	150	maXis	qtof
MSV000089506	150	micrOTOF-Q II	qtof
MSV000081673	149	maXis	qtof
MSV000086477	146	impact HD|MS:1002667	qtof
MSV000082744	146	QTOF - NEGATIVE###QTOF - NEGATIVE###QTOF - POSITIVE###QTOF - POSITIVE	qtof
MSV000080050	144	maXis	qtof
MSV000080397	144	maXis	qtof
MSV000082741	144	QTOF - NEGATIVE###QTOF - POSITIVE	qtof
MSV000081659	143	maXis	qtof
MSV000081364	140	Q Exactive	orbitrap
MSV000084095	140	maXis	qtof
MSV000081063	139	impact	qtof
MSV000079523	138	maXis (Bruker Daltonics maXis series)	qtof
MSV000081682	136	maXis	qtof
MSV000082667	136	maXis	qtof
MSV000083437	135	maXis	qtof
MSV000081022	134	Thermo Q Exactive (Thermo Scientific)	orbitrap
MSV000081750	132	maXis	qtof
MSV000082262	131	impact	qtof
MSV000083387	130	Q Exactive	orbitrap
MSV000080562	130	Q-Exactive	orbitrap
MSV000082086	129	Q Exactive	orbitrap
MSV000081999	128	maXis	qtof
MSV000079398	128	maXis	qtof
MSV000082971	126	Q Exactive	orbitrap
MSV000079808	126	Q-Exactive	orbitrap
MSV000083522	125	Q Exactive	orbitrap
MSV000081749	125	maXis	qtof
MSV000084674	124	Q Exactive	orbitrap
MSV000082740	124	QTOF - NEGATIVE###QTOF - NEGATIVE###QTOF - POSITIVE###QTOF - POSITIVE	qtof
MSV000089653	121	impact HD|MS:1002667	qtof
MSV000088335	121	maXis II	qtof
MSV000082382	120	Q Exactive	orbitrap
MSV000082323	119	Bruker impact HD (Q-TOF)	qtof
MSV000084908	119	maXis	qtof
MSV000088337	119	maXis	qtof
MSV000082978	119	Xevo G2 Q-Tof	qtof
MSV000086064	118	Q Exactive Plus	orbitrap
MSV000086063	118	Q Exactive Plus	orbitrap
MSV000081160	118	Q Exactive Plus	orbitrap
MSV000080186	118	maXis	qtof
MSV000087747	117	Q Exactive Plus	orbitrap
MSV000081118	116	Q Exactive	orbitrap
MSV000083678	113	Q Exactive	orbitrap
MSV000088332	112	Exactive Plus	orbitrap
MSV000081808	112	Q Exactive	orbitrap
MSV000085862	112	Bruker Daltonics maXis series|1001547	qtof
MSV000083601	112	micrOTOF-Q II	qtof
MSV000086015	109	maXis	qtof
MSV000083482	108	Q Exactive	orbitrap
MSV000081077	108	Q Exactive	orbitrap
MSV000081284	108	impact	qtof
MSV000083757	108	maXis	qtof
MSV000082728	108	QTOF - NEGATIVE###QTOF - POSITIVE	qtof
MSV000086427	107	Q Exactive	orbitrap
MSV000080182	107	Q-Exactive	orbitrap
MSV000083481	106	Q Exactive	orbitrap
MSV000085153	106	impact HD|MS:1002667	qtof
MSV000085844	104	Q Exactive	orbitrap
MSV000082952	103	Q Exactive	orbitrap
MSV000089937	99	Orbitrap Exploris 120	orbitrap
MSV000087588	99	Orbitrap Fusion Lumos	orbitrap
MSV000086208	99	Q Exactive Plus	orbitrap
MSV000081681	99	maXis	qtof
MSV000079677	99	maXis	qtof
MSV000084673	98	maXis	qtof
MSV000082000	98	maXis	qtof
MSV000082386	98	maXis	qtof
MSV000083766	97	Q Exactive	orbitrap
MSV000083773	97	Q Exactive	orbitrap
MSV000086221	97	Q Exactive Plus	orbitrap
MSV000084430	97	maXis	qtof
MSV000084587	97	maXis	qtof
MSV000085882	96	Q Exactive|1001911	orbitrap
MSV000082944	96	6510 Quadrupole Time-of-Flight LC/MS	qtof
MSV000080141	96	maXis	qtof
MSV000084045	93	Q Exactive	orbitrap
MSV000085555	93	Q Exactive	orbitrap
MSV000087127	92	Q Exactive	orbitrap
MSV000083540	91	Q Exactive	orbitrap
MSV000079243	91	maXis Impact	qtof
MSV000080540	89	Q Exactive	orbitrap
MSV000084873	89	Q Exactive	orbitrap
MSV000083528	89	Q Exactive	orbitrap
MSV000087711	89	Q Exactive Plus	orbitrap
MSV000079888	89	Q-Exactive	orbitrap
MSV000085457	88	LTQ Orbitrap XL	orbitrap
MSV000086896	88	Q Exactive HF	orbitrap
MSV000085847	88	Agilent 6545 series quadrupole	qtof
MSV000081753	88	maXis	qtof
MSV000082406	88	maXis	qtof
MSV000087322	87	Orbitrap ID-X	orbitrap
MSV000084890	87	maXis	qtof
MSV000085103	86	Q Exactive	orbitrap
MSV000083610	86	maXis	qtof
MSV000085018	85	maXis	qtof
MSV000080444	85	maXis	qtof
MSV000082081	82	Q Exactive	orbitrap
MSV000086314	81	Exactive	orbitrap
MSV000088336	81	LTQ Orbitrap	orbitrap
MSV000086760	81	Q Exactive	orbitrap
MSV000083995	81	maXis	qtof
MSV000089459	80	Q Exactive	orbitrap
MSV000080559	79	Q-Exactive	orbitrap
MSV000081669	78	maXis	qtof
MSV000086014	78	maXis	qtof
MSV000085025	77	Q Exactive	orbitrap
MSV000088420	77	6545 Q-TOF LC/MS	qtof
MSV000089808	76	6545 Q-TOF LC/MS	qtof
MSV000082735	76	QTOF - NEGATIVE###QTOF - POSITIVE	qtof
MSV000082071	75	maXis	qtof
MSV000081957	74	Q Exactive	orbitrap
MSV000087885	74	Q Exactive###Q Exactive HF	orbitrap
MSV000088235	74	Q Exactive|MS:1001911	orbitrap
MSV000089725	73	6545 Q-TOF LC/MS	qtof
MSV000089900	73	6545 Q-TOF LC/MS	qtof
MSV000083275	71	Q Exactive	orbitrap
MSV000079446	71	micrOTOF-Q II	qtof
MSV000085000	70	Q Exactive	orbitrap
MSV000082084	70	Q Exactive	orbitrap
MSV000088606	69	ACQUITY UPLC I-Class###Q Exactive	orbitrap
MSV000083526	69	Q Exactive	orbitrap
MSV000082324	69	Bruker impact HD (Q-TOF)	qtof
MSV000084060	68	6545 Quadrupole Time-of-Flight LC/MS (Agilent instrument model)	qtof
MSV000086483	67	Q Exactive	orbitrap
MSV000084554	67	maXis 4G	qtof
MSV000082731	67	QTOF - NEGATIVE###QTOF - POSITIVE	qtof
MSV000083538	66	Q Exactive	orbitrap
MSV000085619	66	UHPLC System coupled Q Exactive Hybrid Quadrupole-Orbitrap Mass Spectrometer	orbitrap
MSV000080895	66	maxis	qtof
MSV000087692	65	Orbitrap Exploris 120	orbitrap
MSV000085891	65	Q Exactive	orbitrap
MSV000088008	64	Q Exactive HF	orbitrap
MSV000089834	64	Q Exactive Plus	orbitrap
MSV000087702	64	Q Exactive Plus	orbitrap
MSV000081176	64	Q-Exactive	orbitrap
MSV000079274	64	maXis	qtof
MSV000081908	64	maXis 4G	qtof
MSV000087630	63	Q Exactive	orbitrap
MSV000082649	63	Q Exactive	orbitrap
MSV000080443	62	maXis	qtof
MSV000084447	60	maXis	qtof
MSV000084453	60	maXis	qtof
MSV000089493	60	maXis	qtof
MSV000086027	59	UHPLC dionex 3000- qExactive Focus	orbitrap
MSV000086206	59	Q Exactive	orbitrap
MSV000083049	59	maXis	qtof
MSV000082733	59	QTOF - NEGATIVE###QTOF - NEGATIVE###QTOF - POSITIVE###QTOF - POSITIVE	qtof
MSV000083264	58	Q Exactive	orbitrap
MSV000088187	58	Q Exactive	orbitrap
MSV000086428	57	impact HD|MS:1002667	qtof
MSV000087629	56	Q Exactive	orbitrap
MSV000084152	56	QE	orbitrap
MSV000088693	56	impact II	qtof
MSV000088967	56	maXis	qtof
MSV000081676	56	maXis	qtof
MSV000089249	55	Q Exactive Focus	orbitrap
MSV000086882	55	Q Exactive HF	orbitrap
MSV000087995	55	Q Exactive HF-X	orbitrap
MSV000081344	55	impact	qtof
MSV000086644	55	micrOTOF-Q II	qtof
MSV000083535	54	LTQ Orbitrap Velos	orbitrap
MSV000080335	54	Q Exactive	orbitrap
MSV000083372	54	Q Exactive	orbitrap
MSV000080015	54	Q-Exactive	orbitrap
MSV000087935	53	Orbitrap Exploris 480	orbitrap
MSV000084187	53	Q-Exactive HF	orbitrap
MSV000083593	53	maXis	qtof
MSV000084118	51	Q Exactive	orbitrap
MSV000089638	51	Q Exactive	orbitrap
MSV000083055	51	LCMS-IT-TOF	qtof
MSV000082734	51	QTOF - NEGATIVE###QTOF - NEGATIVE###QTOF - POSITIVE###QTOF - POSITIVE	qtof
MSV000078604	50	LTQ Orbitrap Velos	orbitrap
MSV000087800	50	Q Exactive	orbitrap
MSV000078891	50	Q Exactive	orbitrap
MSV000085858	50	Q Exactive	orbitrap
MSV000086207	50	Q Exactive Plus	orbitrap
MSV000080450	50	maXis	qtof
MSV000083094	49	Q Exactive	orbitrap
MSV000081119	48	Q Exactive	orbitrap
MSV000082383	48	Q Exactive	orbitrap
MSV000083080	48	maXis	qtof
MSV000082391	48	maXis	qtof
MSV000082716	48	QTOF - NEGATIVE###QTOF - POSITIVE	qtof
MSV000080177	47	Q-Exactive	orbitrap
MSV000084763	46	Thermo Scientific Exactive mass spectrometer with Dionex UltiMate 3000 U-HPLC	orbitrap
MSV000080958	46	LTQ Orbitrap Velos (Thermo Scientific)	orbitrap
MSV000082488	46	LTQ Orbitrap Velos Pro	orbitrap
MSV000088697	46	Q Exactive HF	orbitrap
MSV000080178	46	Q-Exactive	orbitrap
MSV000085693	46	Q-Exactive###6500QTRAP	orbitrap; ion trap
MSV000081287	45	Q Exactive	orbitrap
MSV000083632	45	Q Exactive	orbitrap
MSV000079778	45	maXis	qtof
MSV000082321	45	maXis	qtof
MSV000083651	44	Q Exactive	orbitrap
MSV000086522	44	maXis	qtof
MSV000084628	43	Q Exactive	orbitrap
MSV000085444	43	Q Exactive	orbitrap
MSV000085443	43	Q Exactive	orbitrap
MSV000085404	43	Q Exactive	orbitrap
MSV000085744	43	impact II|1002666	qtof
MSV000082633	42	Q Exactive	orbitrap
MSV000084092	42	Q Exactive	orbitrap
MSV000087809	41	Q Exactive	orbitrap
MSV000081065	41	Q-Exactive	orbitrap
MSV000088621	41	impact	qtof
MSV000081670	41	maXis	qtof
MSV000083032	41	maXis 4G	qtof
MSV000080016	40	Q-Exactive	orbitrap
MSV000087996	39	Orbitrap Fusion	orbitrap
MSV000087628	39	Q Exactive	orbitrap
MSV000083584	39	maXis	qtof
MSV000082285	39	microTOF LC	qtof
MSV000080116	39	micrOTOF-Q II	qtof
MSV000083631	38	Q Exactive	orbitrap
MSV000084630	37	Q Exactive	orbitrap
MSV000086360	37	q-exactive	orbitrap
MSV000084663	37	maXis	qtof
MSV000082713	37	QTOF - NEGATIVE###QTOF - POSITIVE	qtof
MSV000083098	36	Q Exactive	orbitrap
MSV000083521	36	Q Exactive	orbitrap
MSV000086884	36	Q Exactive|MS:1001911	orbitrap
MSV000080442	36	maXis	qtof
MSV000087052	36	micrOTOF-Q II	qtof
MSV000085141	35	Q Exactive	orbitrap
MSV000087951	35	Q Exactive	orbitrap
MSV000080176	35	Q-Exactive	orbitrap
MSV000083272	34	Q Exactive	orbitrap
MSV000088564	34	ThermoTM Q-ExactiveTM mass spectrometer	orbitrap
MSV000082678	34	maXis	qtof
MSV000084143	33	Q Exactive	orbitrap
MSV000083274	33	Q Exactive	orbitrap
MSV000079485	33	qExactive	orbitrap
MSV000082723	33	QTOF - NEGATIVE###QTOF - POSITIVE	qtof
MSV000089740	32	Orbitrap Exploris 120	orbitrap
MSV000088226	32	Orbitrap Fusion	orbitrap
MSV000087005	32	Q Exactive	orbitrap
MSV000084278	32	Q Exactive	orbitrap
MSV000087522	32	maXis	qtof
MSV000084909	32	maXis	qtof
MSV000081097	31	Q Exactive	orbitrap
MSV000085107	31	Q Exactive	orbitrap
MSV000083102	31	maXis	qtof
MSV000079788	31	maXis	qtof
MSV000086158	31	maXis	qtof
MSV000082726	31	QTOF - NEGATIVE###QTOF - POSITIVE	qtof
MSV000081050	30	LTQ Orbitrap Velos	orbitrap
MSV000084119	30	Q Exactive	orbitrap
MSV000087650	30	Q Exactive	orbitrap
MSV000086879	30	6545 Q-TOF LC/MS	qtof
MSV000079416	30	maXis	qtof
MSV000081804	29	Q Exactive	orbitrap
MSV000079651	29	QExactive	orbitrap
MSV000080632	29	maXis	qtof
MSV000080597	29	maXis	qtof
MSV000082732	29	QTOF - NEGATIVE###QTOF - POSITIVE###QTOF - POSITIVE###QTOF - NEGATIVE	qtof
MSV000085024	28	Q-Exactive	orbitrap
MSV000079389	28	maXis	qtof
MSV000086091	28	maXis	qtof
MSV000087358	28	GCT	qtof (GC-MS)
MSV000084100	27	Q Exactive	orbitrap
MSV000081816	27	maXis	qtof
MSV000081048	26	LTQ Orbitrap Velos	orbitrap
MSV000089835	26	Orbitrap Fusion Lumos	orbitrap
MSV000081555	26	Q Exactive	orbitrap
MSV000083395	26	Q Exactive	orbitrap
MSV000085261	26	Agilent QTOF	qtof
MSV000082742	26	QTOF - NEGATIVE###QTOF - NEGATIVE###QTOF - POSITIVE###QTOF - POSITIVE	qtof
MSV000084158	25	LTQ Orbitrap Elite	orbitrap
MSV000081893	25	LTQ Orbitrap Velos	orbitrap
MSV000085326	25	Q Exactive	orbitrap
MSV000089925	25	Q Exactive HF	orbitrap
MSV000084590	25	maXis	qtof
MSV000083723	25	maXis	qtof
MSV000082720	25	Q - POSITIVE###QTOF - NEGATIVE###QTOF - POSITIVE	qtof
MSV000083888	24	Q Exactive	orbitrap
MSV000081120	24	Q Exactive	orbitrap
MSV000089306	24	6545 Q-TOF LC/MS	qtof
MSV000086230	24	impact HD|MS:1002667	qtof
MSV000079787	24	maXis	qtof
MSV000083759	24	maXis	qtof
MSV000080501	24	Maxis II HD Bruker QTOF	qtof
MSV000082706	24	QTOF - NEGATIVE###QTOF - POSITIVE	qtof
MSV000082695	24	QTOF - NEGATIVE###QTOF - POSITIVE	qtof
MSV000085654	23	N/A	not specified
MSV000088661	23	Thermo Fusion	not specified
MSV000085354	23	Q Exactive	orbitrap
MSV000087854	23	Q Exactive	orbitrap
MSV000082976	23	Xevo G2 Q-Tof	qtof
MSV000086013	23	maXis	qtof
MSV000080492	23	Maxis II HD Bruker q-TOF	qtof
MSV000082721	23	QTOF - NEGATIVE###QTOF - POSITIVE	qtof
MSV000089518	22	Q Exactive	orbitrap
MSV000087923	22	Q Exactive HF	orbitrap
MSV000082820	22	maXis	qtof
MSV000088023	21	Orbitrap Exploris 240	orbitrap
MSV000088242	21	Orbitrap Fusion	orbitrap
MSV000084738	21	Q Exactive	orbitrap
MSV000082385	21	Q Exactive	orbitrap
MSV000079521	21	Q Exactive	orbitrap
MSV000083472	21	Q Exactive	orbitrap
MSV000089715	21	Q Exactive	orbitrap
MSV000082369	21	Q-Exactive	orbitrap
MSV000079151	21	maXis	qtof
MSV000084641	21	Agilent 6545 LC/Q-TOF	qtof
MSV000081580	21	maXis	qtof
MSV000080554	21	Maxis II HD Bruker q-TOF	qtof
MSV000082724	21	QTOF - NEGATIVE###QTOF - POSITIVE	qtof
MSV000082730	21	QTOF - NEGATIVE###QTOF - POSITIVE###QTOF - POSITIVE###QTOF - NEGATIVE	qtof
MSV000082377	20	Q Exactive	orbitrap
MSV000084117	20	Q Exactive	orbitrap
MSV000081694	20	maXis	qtof
MSV000082924	20	maXis	qtof
MSV000081005	20	maXis	qtof
MSV000080898	20	maXis	qtof
MSV000082714	20	QTOF - NEGATIVE###QTOF - POSITIVE	qtof
MSV000079502	19	Q Exactive	orbitrap
MSV000082073	19	maXis	qtof
MSV000083263	19	maXis	qtof
MSV000080239	19	maXis	qtof
MSV000083359	19	maXis 4G	qtof
MSV000082709	19	QTOF - NEGATIVE###QTOF - POSITIVE	qtof
MSV000088062	18	Orbitrap QExactive HF	orbitrap
MSV000088750	18	Q Exactive HF	orbitrap
MSV000086608	18	Bruker ImpactII ultra-high-resolution Qq-ToF mass spectrometer###Orbitrap ID-X tribrid mass spectrometer	orbitrap; qtof
MSV000083463	18	maXis	qtof
MSV000079150	17	LTQ Orbitrap Velos	orbitrap
MSV000081894	17	LTQ Orbitrap Velos	orbitrap
MSV000079503	17	Q Exactive	orbitrap
MSV000079517	17	Q Exactive	orbitrap
MSV000083134	17	Q Exactive	orbitrap
MSV000087157	17	impact HD	qtof
MSV000087156	17	impact HD	qtof
MSV000085416	17	maXis 4G	qtof
MSV000084056	17	micrOTOF-Q II	qtof
MSV000082708	17	QTOF - NEGATIVE###QTOF - POSITIVE	qtof
MSV000084744	16	Q Exactive	orbitrap
MSV000084132	16	Q Exactive	orbitrap
MSV000081040	16	Q Exactive	orbitrap
MSV000082322	16	Bruker impact HD (Q-TOF)	qtof
MSV000086120	16	maXis	qtof
MSV000083789	16	TripleTOF 5600	qtof
MSV000085925	15	Q Exactive	orbitrap
MSV000079820	15	Q-Exactive	orbitrap
MSV000085713	15	Q Exactive Plus###TSQ Quantum Ultra	orbitrap; qqq
MSV000085161	15	6530 QTOF/MS	qtof
MSV000089524	15	6530A Q-TOF LC/MS	qtof
MSV000080655	15	maXis	qtof
MSV000080071	15	Q-TOF	qtof
MSV000084574	14	Orbitrap Fusion	orbitrap
MSV000078670	14	Q Exactive	orbitrap
MSV000078667	14	Q Exactive	orbitrap
MSV000083483	14	Q Exactive	orbitrap
MSV000088511	14	Q Exactive Plus	orbitrap
MSV000088324	14	Q-Exactive	orbitrap
MSV000086917	14	impact II	qtof
MSV000084053	14	Q-Tof micro	qtof
MSV000082738	14	QTOF - NEGATIVE###QTOF - POSITIVE	qtof
MSV000082743	14	QTOF - NEGATIVE###QTOF - POSITIVE###QTOF - POSITIVE###QTOF - NEGATIVE	qtof
MSV000088829	14	GCT	qtof (GC-MS)
MSV000088872	14	GCT	qtof (GC-MS)
MSV000088790	14	GCT	qtof (GC-MS)
MSV000088830	14	GCT	qtof (GC-MS)
MSV000086312	13	Q Exactive	orbitrap
MSV000088476	13	Q Exactive Plus	orbitrap
MSV000086956	13	Q Exactive|MS:1001911	orbitrap
MSV000081064	13	Q-Exactive	orbitrap
MSV000081955	13	micrOTOF-Q II###Q Exactive	orbitrap; qtof
MSV000087011	13	6520 Quadrupole Time-of-Flight LC/MS	qtof
MSV000085890	13	6530 Quadrupole Time-of-Flight LC/MS (Agilent instrument model)	qtof
MSV000082325	13	Bruker impact HD (Q-TOF)	qtof
MSV000082220	13	impact	qtof
MSV000087471	13	impact II	qtof
MSV000081950	13	maXis	qtof
MSV000082782	12	Exactive (Thermo Scientific)	orbitrap
MSV000081290	12	Q Exactive	orbitrap
MSV000082463	12	Q Exactive	orbitrap
MSV000083110	12	Q Exactive	orbitrap
MSV000086993	12	Q Exactive	orbitrap
MSV000085143	12	Q Exactive Plus	orbitrap
MSV000078917	12	Q-Exactive Plus	orbitrap
MSV000087844	12	Orbitrap ID-X###timsTOF fleX	orbitrap; qtof
MSV000089316	12	6545 Q-TOF LC/MS	qtof
MSV000081548	12	maXis	qtof
MSV000079098	12	maXis	qtof
MSV000082727	12	QTOF - NEGATIVE###QTOF - NEGATIVE###QTOF - POSITIVE	qtof
MSV000085105	12	UltiMate 3000 UPLC system (Thermo Scientific) and Maxis Q-TOF mass spectrometer (Bruker Daltonics) equipped with ESI source	qtof
MSV000084715	11	Agilent GC 7890A coupled with a single quadrupole MSD 5975C###LTQ Velos ETD	GC-MS (q); ion trap
MSV000085506	11	LTQ Velos ETD###Agilent GC 7890A coupled with a single quadrupole MSD 5975C	GC-MS (q); ion trap
MSV000085042	11	ABSciex	not specified
MSV000082681	11	Orbitrap - NEGATIVE###Orbitrap - POSITIVE###FT-NMR - NEGATIVE###FT-NMR - NEGATIVE###Orbitrap - POSITIVE###FT-NMR - NEGATIVE	orbitrap
MSV000081068	11	Q Exactive	orbitrap
MSV000085585	11	Q Exactive	orbitrap
MSV000088535	11	Q Exactive HF	orbitrap
MSV000084170	11	maXis	qtof
MSV000083351	11	maXis	qtof
MSV000082996	11	maXis	qtof
MSV000079679	11	maXis	qtof
MSV000082704	11	QTOF - NEGATIVE###QTOF - POSITIVE	qtof
MSV000082725	11	QTOF - NEGATIVE###QTOF - POSITIVE###QTOF - POSITIVE###QTOF - NEGATIVE	qtof
MSV000087359	10	Q Exactive	orbitrap
MSV000090003	10	Q Exactive HF	orbitrap
MSV000088519	10	Q Exactive HF	orbitrap
MSV000085840	10	impact	qtof
MSV000081004	10	impact	qtof
MSV000079558	10	maXis	qtof
MSV000082490	10	maXis	qtof
MSV000084008	10	maXis	qtof
MSV000081381	10	micrOTOF-Q II	qtof
MSV000082699	10	QTOF - NEGATIVE###QTOF - POSITIVE	qtof
MSV000082794	9	LTQ Orbitrap Classic (Thermo Scientific)	orbitrap
MSV000083470	9	Q Exactive	orbitrap
MSV000083605	9	Q Exactive	orbitrap
MSV000079568	9	Q Exactive	orbitrap
MSV000089070	9	q exactive focus	orbitrap
MSV000086349	9	maXis	qtof
MSV000085724	9	maXis	qtof
MSV000085607	9	maXis	qtof
MSV000083423	9	maXis	qtof
MSV000079581	9	maXis	qtof
MSV000086584	8	LTQ Orbitrap	orbitrap
MSV000080502	8	LTQ Orbitrap XL	orbitrap
MSV000083449	8	Q Exactive	orbitrap
MSV000081318	8	Q Exactive	orbitrap
MSV000081810	8	Q Exactive	orbitrap
MSV000089474	8	Q Exactive HF	orbitrap
MSV000082739	8	QQQ - POSITIVE###QTOF - NEGATIVE###QTOF - POSITIVE	qqq; qtof
MSV000079680	8	maXis	qtof
MSV000084907	8	maXis	qtof
MSV000081571	8	maXis	qtof
MSV000081524	8	maXis	qtof
MSV000082701	8	QTOF - NEGATIVE###QTOF - POSITIVE	qtof
MSV000088828	8	TripleTOF 5600	qtof
MSV000084879	7	Bruker Daltonics instrument model	not specified
MSV000085023	7	LTQ Orbitrap	orbitrap
MSV000086301	7	LTQ Orbitrap	orbitrap
MSV000085919	7	LTQ Orbitrap	orbitrap
MSV000087572	7	Orbitrap Fusion	orbitrap
MSV000087690	7	Orbitrap Fusion	orbitrap
MSV000084030	7	Q Exactive	orbitrap
MSV000087523	7	Q Exactive	orbitrap
MSV000084312	7	Q Exactive	orbitrap
MSV000088586	7	Q Exactive HF	orbitrap
MSV000085871	7	Q Exactive|1001911	orbitrap
MSV000082354	7	maXis	qtof
MSV000083071	7	maXis	qtof
MSV000082722	7	QTOF - NEGATIVE###QTOF - POSITIVE	qtof
MSV000082705	7	QTOF - NEGATIVE###QTOF - POSITIVE	qtof
MSV000087744	7	QToF Bruker Impact 2	qtof
MSV000084460	7	Xevo TQ MS	qtof
MSV000086252	6	LTQ Orbitrap	orbitrap
MSV000085920	6	LTQ Orbitrap	orbitrap
MSV000083534	6	LTQ Orbitrap Velos	orbitrap
MSV000081470	6	Q Exactive	orbitrap
MSV000081108	6	Q Exactive	orbitrap
MSV000087148	6	Q Exactive	orbitrap
MSV000085778	6	Q Exactive	orbitrap
MSV000080912	6	Q Exactive	orbitrap
MSV000085417	6	Q Exactive	orbitrap
MSV000082661	6	Q Exactive	orbitrap
MSV000084289	6	Q Exactive	orbitrap
MSV000086002	6	Q Exactive Plus	orbitrap
MSV000081113	6	Q-Exactive	orbitrap
MSV000087449	6	6545 Q-TOF LC/MS	qtof
MSV000084905	6	maXis	qtof
MSV000079447	6	maXis	qtof
MSV000081289	5	Q Exactive	orbitrap
MSV000081049	5	LTQ Orbitrap Velos	orbitrap
MSV000083533	5	LTQ Orbitrap Velos	orbitrap
MSV000087948	5	Q Exactive	orbitrap
MSV000086124	5	Q Exactive	orbitrap
MSV000081544	5	Q Exactive	orbitrap
MSV000083490	5	Q Exactive	orbitrap
MSV000079900	5	Q Exactive	orbitrap
MSV000090012	5	Q Exactive HF	orbitrap
MSV000085360	5	micrOTOF-Q II###Q Exactive	orbitrap; qtof
MSV000088380	5	Xevo G2-S QTof	qtof
MSV000088341	5	X500R QTOF	qtof
MSV000088827	5	6545 Q-TOF LC/MS	qtof
MSV000083377	5	LCMS q-TOF	qtof
MSV000084512	5	LCMS-qTOF	qtof
MSV000083652	5	maXis	qtof
MSV000085537	5	micrOTOF-Q II	qtof
MSV000082717	5	QTOF - NEGATIVE###QTOF - POSITIVE	qtof
MSV000087872	4	Orbitrap Fusion	orbitrap
MSV000078669	4	Q Exactive	orbitrap
MSV000087964	4	Q Exactive	orbitrap
MSV000082999	4	Q Exactive	orbitrap
MSV000081741	4	Q Exactive	orbitrap
MSV000080604	4	Q Exactive	orbitrap
MSV000090004	4	Q Exactive HF	orbitrap
MSV000089061	4	Q Exactive HF	orbitrap
MSV000088690	4	Q Exactive Plus	orbitrap
MSV000080533	4	Q-Exactive	orbitrap
MSV000087991	4	impact HD|MS:1002667	qtof
MSV000083432	4	maXis	qtof
MSV000081671	4	maXis	qtof
MSV000082636	4	maXis	qtof
MSV000080518	4	Maxis II q-TOF	qtof
MSV000082481	4	microTOF LC	qtof
MSV000085505	4	micrOTOF-Q II	qtof
MSV000085179	3	amaZon SL (Bruker Daltonics amaZon series)	ion trap
MSV000085633	3	Bruker Daltonics instrument model	not specified
MSV000085657	3	Thermo Scientific instrument model|1000494	not specified
MSV000089239	3	Unknown	not specified
MSV000079481	3	LTQ Orbitrap	orbitrap
MSV000087167	3	LTQ Orbitrap Elite	orbitrap
MSV000084755	3	LTQ Orbitrap Elite	orbitrap
MSV000084765	3	LTQ Orbitrap Elite	orbitrap
MSV000079531	3	LTQ Orbitrap Velos	orbitrap
MSV000080933	3	LTQ Orbitrap Velos (Thermo Scientific)	orbitrap
MSV000087882	3	Orbitrap Fusion Lumos	orbitrap
MSV000082378	3	Q Exactive	orbitrap
MSV000081464	3	Q Exactive	orbitrap
MSV000090005	3	Q Exactive HF	orbitrap
MSV000085101	3	Q Exactive Plus	orbitrap
MSV000080616	3	Q Exactive Plus	orbitrap
MSV000080291	3	maXis	qtof
MSV000080292	3	maXis	qtof
MSV000085180	3	6530 Quadrupole Time-of-Flight LC/MS (Agilent instrument model)	qtof
MSV000084007	3	ABSciex TripleTOF 5600	qtof
MSV000088819	3	impact II	qtof
MSV000086335	3	micrOTOF-Q II	qtof
MSV000082729	3	QTOF - NEGATIVE###QTOF - POSITIVE	qtof
MSV000089555	3	Xevo G2 Q-Tof	qtof
MSV000078655	2	Synapt MS	qtof
MSV000078657	2	Synapt MS	qtof
MSV000089952	2	TripleTOF 6600	qtof
MSV000078552	2	LTQ FT	ion trap
MSV000084716	2	Agilent GC 7890A coupled with a single quadrupole MSD 5975C###LTQ Velos ETD	GC-MS (q); ion trap
MSV000085508	2	LTQ Velos ETD###Agilent GC 7890A coupled with a single quadrupole MSD 5975C	GC-MS (q); ion trap
MSV000084493	2	Q Exactive	orbitrap
MSV000089731	2	Q Exactive	orbitrap
MSV000081288	2	Q Exactive	orbitrap
MSV000085917	2	LTQ Orbitrap	orbitrap
MSV000086251	2	LTQ Orbitrap	orbitrap
MSV000082685	2	Orbitrap - POSITIVE###Orbitrap - NEGATIVE	orbitrap
MSV000085554	2	Q Exactive	orbitrap
MSV000083471	2	Q Exactive	orbitrap
MSV000078668	2	Q Exactive	orbitrap
MSV000085578	2	Q Exactive	orbitrap
MSV000084186	2	Q Exactive	orbitrap
MSV000086330	2	Q Exactive	orbitrap
MSV000086065	2	Q Exactive	orbitrap
MSV000084495	2	Q Exactive	orbitrap
MSV000090002	2	Q Exactive HF	orbitrap
MSV000088691	2	Q Exactive Plus	orbitrap
MSV000085031	2	Q-Exactive	orbitrap
MSV000083595	2	Q-Extative	orbitrap
MSV000079312	2	LC-Q-ToF 6550 (Agilent)	qtof
MSV000078995	2	Agilent Q-TOF 6550A	qtof
MSV000085769	2	Bruker Daltonics maXis series|1001547	qtof
MSV000083268	2	impact	qtof
MSV000084391	2	LC-ESI-QTof-MS/MS	qtof
MSV000079320	2	LC-Q-Tof(Agilent)	qtof
MSV000082388	2	maXis	qtof
MSV000081082	2	maXis	qtof
MSV000079341	2	maXis	qtof
MSV000082802	2	maXis	qtof
MSV000082453	2	maXis	qtof
MSV000080031	2	maXis	qtof
MSV000079615	2	micrOTOF-Q II	qtof
MSV000085582	2	micrOTOF-Q II	qtof
MSV000082698	2	Q-TOF - POSITIVE###Q-TOF - NEGATIVE	qtof
MSV000082711	2	Q-TOF - POSITIVE###Q-TOF - NEGATIVE	qtof
MSV000087745	2	UHPLC-ESI-MS qTof	qtof
MSV000082792	1	Dionex UltiMate 3000 RSLC System (Thermo)	not specified
MSV000078617	1	LTQ FT	ion trap
MSV000081575	1	Mass Spectrometry	not specified
MSV000084762	1	Thermo Scientific Exactive mass spectrometer with Dionex UltiMate 3000 U-HPLC	orbitrap
MSV000084865	1	Orbitrap Fusion	orbitrap
MSV000079601	1	LTQ Orbitrap XL	orbitrap
MSV000084479	1	Q Exactive	orbitrap
MSV000085921	1	LTQ Orbitrap	orbitrap
MSV000086303	1	LTQ Orbitrap	orbitrap
MSV000089085	1	LTQ Orbitrap	orbitrap
MSV000089031	1	LTQ Orbitrap	orbitrap
MSV000084148	1	LTQ Orbitrap XL	orbitrap
MSV000087335	1	Orbitrap Fusion	orbitrap
MSV000086287	1	Q Exactive	orbitrap
MSV000084955	1	Q Exactive	orbitrap
MSV000083105	1	Q Exactive	orbitrap
MSV000086123	1	Q Exactive	orbitrap
MSV000085352	1	Q Exactive	orbitrap
MSV000084286	1	Q Exactive	orbitrap
MSV000080974	1	Q-Exactive	orbitrap
MSV000081099	1	Q-Exactive	orbitrap
MSV000082524	1	QE Exactive	orbitrap
MSV000082528	1	QE Exactive	orbitrap
MSV000081039	1	TSQ Vantage (Thermo Scientific)	qqq
MSV000082687	1	Q-TOF - POSITIVE###Q-TOF - NEGATIVE	qtof
MSV000080290	1	maXis	qtof
MSV000085158	1	Q-TOF	qtof
MSV000079472	1	6520 Quadrupole Time-of-Flight LC/MS	qtof
MSV000086101	1	TripleTOF 5600	qtof
MSV000080286	1	maXis	qtof
MSV000083543	1	6510 Quadrupole Time-of-Flight LC/MS	qtof
MSV000079478	1	6520 Quadrupole Time-of-Flight LC/MS	qtof
MSV000088670	1	6530A Q-TOF LC/MS	qtof
MSV000089310	1	6545 Q-TOF LC/MS	qtof
MSV000083875	1	6550 Quadrupole Time-of-flight LC/MS (Agilent technologies)	qtof
MSV000089107	1	ACQUITY UPLC###Synapt HDMS	qtof
MSV000086394	1	Agilent iFunnel 6550 Q-ToF LC/MS System	qtof
MSV000086673	1	impact HD|MS:1002667	qtof
MSV000082635	1	maXis	qtof
MSV000081432	1	maXis	qtof
MSV000085608	1	maXis	qtof
MSV000079356	1	maXis	qtof
MSV000081513	1	maXis	qtof
MSV000081080	1	maXis	qtof
MSV000082967	1	maXis 4G	qtof
MSV000082960	1	maXis 4G	qtof
MSV000082963	1	maXis 4G	qtof
MSV000082962	1	maXis 4G	qtof
MSV000080553	1	Maxis II qTOF	qtof
MSV000088440	1	micrOTOF-Q II	qtof
MSV000082905	1	Q-Tof Premier	qtof
MSV000082719	1	QTOF - NEGATIVE###QTOF - POSITIVE	qtof
MSV000082712	1	QTOF - NEGATIVE###QTOF - POSITIVE	qtof
MSV000082692	1	QTOF - NEGATIVE###QTOF - POSITIVE	qtof
MSV000082736	1	QTOF - NEGATIVE###QTOF - POSITIVE	qtof
MSV000089487	1	GCT	qtof (GC-MS)
MSV000089570	1	GCT	qtof (GC-MS)
MSV000089590	1	GCT	qtof (GC-MS)

## Sheet: S1d
Compound	# scans in cluster	Tail	Head	Carbons	Lipid class	Even/Odd	Unsaturations	Lipid databases availability
2-aminovaleric acid-C10:0	3	C10:0	2-aminovaleric acid	C10	medium	even	0	Not available
2-aminovaleric acid-C14:0	2	C14:0	2-aminovaleric acid	C14	long	even	0	Not available
2-aminovaleric acid-C16:0	215	C16:0	2-aminovaleric acid	C16	long	even	0	Not available
2-aminovaleric acid-C16:1	83	C16:1	2-aminovaleric acid	C16	long	even	1	Not available
2-aminovaleric acid-C18:1	107	C18:1	2-aminovaleric acid	C18	long	even	1	Not available
2-aminovaleric acid-C18:2	94	C18:2	2-aminovaleric acid	C18	long	even	2	Not available
2-aminovaleric acid-C18:3	24	C18:3	2-aminovaleric acid	C18	long	even	3	Not available
2-aminovaleric acid-C2:0	21	C2:0	2-aminovaleric acid	C2	short	even	0	Not available
2-aminovaleric acid-C20:4	2	C20:4	2-aminovaleric acid	C20	long	even	4	Not available
2-aminovaleric acid-C3:0	32	C3:0	2-aminovaleric acid	C3	short	odd	0	Not available
2-aminovaleric acid-C5:0	4	C5:0	2-aminovaleric acid	C5	short	odd	0	Not available
2-aminovaleric acid-C9:0	2	C9:0	2-aminovaleric acid	C9	medium	odd	0	Not available
2-phenethylamine-C10:1	3	C10:1	2-phenethylamine	C10	medium	even	1	LIPIDMAPS
2-phenethylamine-C10:2	14	C10:2	2-phenethylamine	C10	medium	even	2	LIPIDMAPS
2-phenethylamine-C10:3	2	C10:3	2-phenethylamine	C10	medium	even	3	Not available
2-phenethylamine-C10:4	4	C10:4	2-phenethylamine	C10	medium	even	4	Not available
2-phenethylamine-C14:0	4	C14:0	2-phenethylamine	C14	long	even	0	Not available
2-phenethylamine-C15:0	5	C15:0	2-phenethylamine	C15	long	odd	0	Not available
2-phenethylamine-C16:0	130	C16:0	2-phenethylamine	C16	long	even	0	Not available
2-phenethylamine-C16:1	16	C16:1	2-phenethylamine	C16	long	even	1	Not available
2-phenethylamine-C16:2	2	C16:2	2-phenethylamine	C16	long	even	2	Not available
2-phenethylamine-C17:0	2	C17:0	2-phenethylamine	C17	long	odd	0	Not available
2-phenethylamine-C17:1	2	C17:1	2-phenethylamine	C17	long	odd	1	Not available
2-phenethylamine-C18:0	77	C18:0	2-phenethylamine	C18	long	even	0	Not available
2-phenethylamine-C18:1	135	C18:1	2-phenethylamine	C18	long	even	1	Not available
2-phenethylamine-C18:2	35	C18:2	2-phenethylamine	C18	long	even	2	Not available
2-phenethylamine-C18:3	2	C18:3	2-phenethylamine	C18	long	even	3	Not available
2-phenethylamine-C18:4	5	C18:4	2-phenethylamine	C18	long	even	4	Not available
2-phenethylamine-C19:1	9	C19:1	2-phenethylamine	C19	long	odd	1	Not available
2-phenethylamine-C2:0	344	C2:0	2-phenethylamine	C2	short	even	0	Not available
2-phenethylamine-C20:0	2	C20:0	2-phenethylamine	C20	long	even	0	Not available
2-phenethylamine-C20:1	2	C20:1	2-phenethylamine	C20	long	even	1	Not available
2-phenethylamine-C20:4	9	C20:4	2-phenethylamine	C20	long	even	4	Not available
2-phenethylamine-C22:0	5	C22:0	2-phenethylamine	C22	very long	even	0	Not available
2-phenethylamine-C3:0	47	C3:0	2-phenethylamine	C3	short	odd	0	Not available
2-phenethylamine-C3:1	6	C3:1	2-phenethylamine	C3	short	odd	1	Not available
2-phenethylamine-C4:0	51	C4:0	2-phenethylamine	C4	short	even	0	Not available
2-phenethylamine-C5:0	78	C5:0	2-phenethylamine	C5	short	odd	0	Not available
2-phenethylamine-C6:0	35	C6:0	2-phenethylamine	C6	short	even	0	Not available
2-phenethylamine-C7:0	18	C7:0	2-phenethylamine	C7	medium	odd	0	Not available
2-phenethylamine-C8:0	6	C8:0	2-phenethylamine	C8	medium	even	0	Not available
2-phenethylamine-C8:1	4	C8:1	2-phenethylamine	C8	medium	even	1	Not available
2-phenethylamine-C9:4	4	C9:4	2-phenethylamine	C9	medium	odd	4	Not available
3-hydroxykynurenine-C2:0	4	C2:0	3-hydroxykynurenine	C2	short	even	0	Not available
3-methoxytyramine-C2:0	176	C2:0	3-methoxytyramine	C2	short	even	0	Not available
3-methoxytyramine-C20:0	3	C20:0	3-methoxytyramine	C20	long	even	0	Not available
3-methoxytyramine-C22:0	10	C22:0	3-methoxytyramine	C22	very long	even	0	Not available
3-methoxytyramine-C24:0	5	C24:0	3-methoxytyramine	C24	very long	even	0	Not available
3-methylhistidine-C2:0	2	C2:0	3-methylhistidine	C2	short	even	0	Not available
5-aminovaleric acid-C10:1	14	C10:1	5-aminovaleric acid	C10	medium	even	1	Not available
5-aminovaleric acid-C2:0	17	C2:0	5-aminovaleric acid	C2	short	even	0	LIPIDMAPS
5-methoxytryptamine-C2:0	26	C2:0	5-methoxytryptamine	C2	short	even	0	Not available
Alanine/Sarcosine-C10:0	48	C10:0	Alanine/Sarcosine	C10	medium	even	0	Not available
Alanine/Sarcosine-C11:0	12	C11:0	Alanine/Sarcosine	C11	medium	odd	0	Not available
Alanine/Sarcosine-C12:0	3476	C12:0	Alanine/Sarcosine	C12	medium	even	0	Not available
Alanine/Sarcosine-C12:2	29	C12:2	Alanine/Sarcosine	C12	medium	even	2	Not available
Alanine/Sarcosine-C13:0	21	C13:0	Alanine/Sarcosine	C13	medium	odd	0	Not available
Alanine/Sarcosine-C13:1	5	C13:1	Alanine/Sarcosine	C13	medium	odd	1	Not available
Alanine/Sarcosine-C14:0	305	C14:0	Alanine/Sarcosine	C14	long	even	0	Not available
Alanine/Sarcosine-C14:1	62	C14:1	Alanine/Sarcosine	C14	long	even	1	Not available
Alanine/Sarcosine-C14:2	5	C14:2	Alanine/Sarcosine	C14	long	even	2	Not available
Alanine/Sarcosine-C14:3	3	C14:3	Alanine/Sarcosine	C14	long	even	3	Not available
Alanine/Sarcosine-C15:0	598	C15:0	Alanine/Sarcosine	C15	long	odd	0	Not available
Alanine/Sarcosine-C15:1	55	C15:1	Alanine/Sarcosine	C15	long	odd	1	Not available
Alanine/Sarcosine-C15:2	12	C15:2	Alanine/Sarcosine	C15	long	odd	2	Not available
Alanine/Sarcosine-C16:0	212	C16:0	Alanine/Sarcosine	C16	long	even	0	LIPIDMAPS
Alanine/Sarcosine-C16:1	43	C16:1	Alanine/Sarcosine	C16	long	even	1	Not available
Alanine/Sarcosine-C16:2	2	C16:2	Alanine/Sarcosine	C16	long	even	2	Not available
Alanine/Sarcosine-C17:0	13	C17:0	Alanine/Sarcosine	C17	long	odd	0	Not available
Alanine/Sarcosine-C17:1	9	C17:1	Alanine/Sarcosine	C17	long	odd	1	Not available
Alanine/Sarcosine-C17:2	10	C17:2	Alanine/Sarcosine	C17	long	odd	2	Not available
Alanine/Sarcosine-C18:0	87	C18:0	Alanine/Sarcosine	C18	long	even	0	LIPIDMAPS
Alanine/Sarcosine-C18:1	278	C18:1	Alanine/Sarcosine	C18	long	even	1	LIPIDMAPS
Alanine/Sarcosine-C18:2	419	C18:2	Alanine/Sarcosine	C18	long	even	2	Not available
Alanine/Sarcosine-C19:0	2	C19:0	Alanine/Sarcosine	C19	long	odd	0	Not available
Alanine/Sarcosine-C19:1	20	C19:1	Alanine/Sarcosine	C19	long	odd	1	Not available
Alanine/Sarcosine-C20:0	30	C20:0	Alanine/Sarcosine	C20	long	even	0	Not available
Alanine/Sarcosine-C20:2	2	C20:2	Alanine/Sarcosine	C20	long	even	2	Not available
Alanine/Sarcosine-C21:0	2	C21:0	Alanine/Sarcosine	C21	long	odd	0	Not available
Alanine/Sarcosine-C21:1	4	C21:1	Alanine/Sarcosine	C21	long	odd	1	Not available
Alanine/Sarcosine-C22:1	2	C22:1	Alanine/Sarcosine	C22	very long	even	1	Not available
Alanine/Sarcosine-C4:0	27	C4:0	Alanine/Sarcosine	C4	short	even	0	Not available
Alanine/Sarcosine-C5:0	95	C5:0	Alanine/Sarcosine	C5	short	odd	0	Not available
Alanine/Sarcosine-C5:1	2	C5:1	Alanine/Sarcosine	C5	short	odd	1	Not available
Alanine/Sarcosine-C6:0	29	C6:0	Alanine/Sarcosine	C6	short	even	0	Not available
Alanine/Sarcosine-C8:0	4	C8:0	Alanine/Sarcosine	C8	medium	even	0	Not available
Alanine/Sarcosine-C8:1	9	C8:1	Alanine/Sarcosine	C8	medium	even	1	Not available
Aminoadipic acid-C10:0	10	C10:0	Aminoadipic acid	C10	medium	even	0	Not available
Aminoadipic acid-C12:0	24	C12:0	Aminoadipic acid	C12	medium	even	0	Not available
Aminoadipic acid-C12:2	3	C12:2	Aminoadipic acid	C12	medium	even	2	Not available
Aminoadipic acid-C14:0	12	C14:0	Aminoadipic acid	C14	long	even	0	Not available
Aminoadipic acid-C14:1	3	C14:1	Aminoadipic acid	C14	long	even	1	Not available
Aminoadipic acid-C2:0	232	C2:0	Aminoadipic acid	C2	short	even	0	Not available
Aminoadipic acid-C8:0	5	C8:0	Aminoadipic acid	C8	medium	even	0	Not available
Amylamine-C10:0	6	C10:0	Amylamine	C10	medium	even	0	Not available
Amylamine-C10:1	15	C10:1	Amylamine	C10	medium	even	1	Not available
Amylamine-C10:3	3	C10:3	Amylamine	C10	medium	even	3	Not available
Amylamine-C14:0	54	C14:0	Amylamine	C14	long	even	0	Not available
Amylamine-C16:0	491	C16:0	Amylamine	C16	long	even	0	Not available
Amylamine-C16:1	3	C16:1	Amylamine	C16	long	even	1	Not available
Amylamine-C17:0	3	C17:0	Amylamine	C17	long	odd	0	Not available
Amylamine-C18:0	607	C18:0	Amylamine	C18	long	even	0	Not available
Amylamine-C18:1	47	C18:1	Amylamine	C18	long	even	1	Not available
Amylamine-C18:2	14	C18:2	Amylamine	C18	long	even	2	Not available
Amylamine-C2:0	2	C2:0	Amylamine	C2	short	even	0	Not available
Amylamine-C20:0	2	C20:0	Amylamine	C20	long	even	0	Not available
Amylamine-C22:0	3	C22:0	Amylamine	C22	very long	even	0	Not available
Amylamine-C23:0	2	C23:0	Amylamine	C23	very long	odd	0	Not available
Amylamine-C24:0	2	C24:0	Amylamine	C24	very long	even	0	Not available
Amylamine-C3:0	4	C3:0	Amylamine	C3	short	odd	0	Not available
Amylamine-C4:0	106	C4:0	Amylamine	C4	short	even	0	Not available
Amylamine-C4:1	21	C4:1	Amylamine	C4	short	even	1	Not available
Amylamine-C5:0	176	C5:0	Amylamine	C5	short	odd	0	Not available
Amylamine-C6:0	148	C6:0	Amylamine	C6	short	even	0	Not available
Amylamine-C6:1	81	C6:1	Amylamine	C6	short	even	1	Not available
Amylamine-C7:0	62	C7:0	Amylamine	C7	medium	odd	0	Not available
Amylamine-C8:0	12	C8:0	Amylamine	C8	medium	even	0	Not available
Amylamine-C9:0	29	C9:0	Amylamine	C9	medium	odd	0	Not available
Arginine-C10:0	414	C10:0	Arginine	C10	medium	even	0	Not available
Arginine-C11:0	2	C11:0	Arginine	C11	medium	odd	0	Not available
Arginine-C11:1	5	C11:1	Arginine	C11	medium	odd	1	Not available
Arginine-C12:0	199	C12:0	Arginine	C12	medium	even	0	Not available
Arginine-C12:1	3	C12:1	Arginine	C12	medium	even	1	Not available
Arginine-C12:4	6	C12:4	Arginine	C12	medium	even	4	Not available
Arginine-C13:0	2	C13:0	Arginine	C13	medium	odd	0	Not available
Arginine-C14:0	218	C14:0	Arginine	C14	long	even	0	Not available
Arginine-C14:1	14	C14:1	Arginine	C14	long	even	1	Not available
Arginine-C15:0	36	C15:0	Arginine	C15	long	odd	0	Not available
Arginine-C16:0	566	C16:0	Arginine	C16	long	even	0	Not available
Arginine-C16:1	443	C16:1	Arginine	C16	long	even	1	Not available
Arginine-C17:0	7	C17:0	Arginine	C17	long	odd	0	Not available
Arginine-C17:1	17	C17:1	Arginine	C17	long	odd	1	Not available
Arginine-C18:0	226	C18:0	Arginine	C18	long	even	0	LIPIDMAPS
Arginine-C18:1	794	C18:1	Arginine	C18	long	even	1	Not available
Arginine-C18:2	891	C18:2	Arginine	C18	long	even	2	Not available
Arginine-C18:3	52	C18:3	Arginine	C18	long	even	3	Not available
Arginine-C18:4	6	C18:4	Arginine	C18	long	even	4	Not available
Arginine-C2:0	399	C2:0	Arginine	C2	short	even	0	Not available
Arginine-C20:3	12	C20:3	Arginine	C20	long	even	3	Not available
Arginine-C20:4	309	C20:4	Arginine	C20	long	even	4	Not available
Arginine-C5:0	101	C5:0	Arginine	C5	short	odd	0	Not available
Arginine-C5:1	16	C5:1	Arginine	C5	short	odd	1	Not available
Arginine-C6:0	193	C6:0	Arginine	C6	short	even	0	Not available
Arginine-C6:1	15	C6:1	Arginine	C6	short	even	1	Not available
Arginine-C7:0	4	C7:0	Arginine	C7	medium	odd	0	Not available
Arginine-C8:0	94	C8:0	Arginine	C8	medium	even	0	Not available
Arginine-C8:1	2	C8:1	Arginine	C8	medium	even	1	Not available
Arginine-C9:0	2	C9:0	Arginine	C9	medium	odd	0	Not available
Arginine-C9:4	11	C9:4	Arginine	C9	medium	odd	4	Not available
Asparagine-C10:0	14	C10:0	Asparagine	C10	medium	even	0	Not available
Asparagine-C11:0	2	C11:0	Asparagine	C11	medium	odd	0	Not available
Asparagine-C12:0	86	C12:0	Asparagine	C12	medium	even	0	Not available
Asparagine-C13:0	24	C13:0	Asparagine	C13	medium	odd	0	Not available
Asparagine-C14:0	231	C14:0	Asparagine	C14	long	even	0	Not available
Asparagine-C14:1	80	C14:1	Asparagine	C14	long	even	1	Not available
Asparagine-C15:0	20	C15:0	Asparagine	C15	long	odd	0	Not available
Asparagine-C15:1	6	C15:1	Asparagine	C15	long	odd	1	Not available
Asparagine-C16:0	55	C16:0	Asparagine	C16	long	even	0	Not available
Asparagine-C16:1	49	C16:1	Asparagine	C16	long	even	1	Not available
Asparagine-C17:1	12	C17:1	Asparagine	C17	long	odd	1	Not available
Asparagine-C18:0	10	C18:0	Asparagine	C18	long	even	0	Not available
Asparagine-C18:1	25	C18:1	Asparagine	C18	long	even	1	LIPIDMAPS
Asparagine-C18:2	124	C18:2	Asparagine	C18	long	even	2	Not available
Asparagine-C18:3	89	C18:3	Asparagine	C18	long	even	3	Not available
Asparagine-C2:0	7	C2:0	Asparagine	C2	short	even	0	Not available
Asparagine-C9:0	6	C9:0	Asparagine	C9	medium	odd	0	Not available
Aspartic acid-C10:0	4	C10:0	Aspartic acid	C10	medium	even	0	Not available
Aspartic acid-C15:0	2	C15:0	Aspartic acid	C15	long	odd	0	Not available
Aspartic acid-C16:0	4	C16:0	Aspartic acid	C16	long	even	0	Not available
Aspartic acid-C16:1	7	C16:1	Aspartic acid	C16	long	even	1	Not available
Aspartic acid-C18:1	8	C18:1	Aspartic acid	C18	long	even	1	Not available
Aspartic acid-C18:2	6	C18:2	Aspartic acid	C18	long	even	2	Not available
Aspartic acid-C2:0	94	C2:0	Aspartic acid	C2	short	even	0	Not available
Aspartic acid-C6:0	23	C6:0	Aspartic acid	C6	short	even	0	Not available
Cadaverine-C10:0	19	C10:0	Cadaverine	C10	medium	even	0	Not available
Cadaverine-C12:0	11	C12:0	Cadaverine	C12	medium	even	0	Not available
Cadaverine-C15:0	12	C15:0	Cadaverine	C15	long	odd	0	Not available
Cadaverine-C16:0	80	C16:0	Cadaverine	C16	long	even	0	Not available
Cadaverine-C18:0	18	C18:0	Cadaverine	C18	long	even	0	Not available
Cadaverine-C2:0	544	C2:0	Cadaverine	C2	short	even	0	Not available
Cadaverine-C3:0	343	C3:0	Cadaverine	C3	short	odd	0	Not available
Cadaverine-C4:0	527	C4:0	Cadaverine	C4	short	even	0	Not available
Cadaverine-C4:1	37	C4:1	Cadaverine	C4	short	even	1	Not available
Cadaverine-C5:0	190	C5:0	Cadaverine	C5	short	odd	0	Not available
Cadaverine-C5:1	70	C5:1	Cadaverine	C5	short	odd	1	Not available
Cadaverine-C5:2	156	C5:2	Cadaverine	C5	short	odd	2	Not available
Cadaverine-C6:0	82	C6:0	Cadaverine	C6	short	even	0	Not available
Cadaverine-C7:0	15	C7:0	Cadaverine	C7	medium	odd	0	Not available
Cadaverine-C8:0	95	C8:0	Cadaverine	C8	medium	even	0	Not available
Citrulline-C10:0	27	C10:0	Citrulline	C10	medium	even	0	Not available
Citrulline-C11:0	4	C11:0	Citrulline	C11	medium	odd	0	Not available
Citrulline-C12:0	68	C12:0	Citrulline	C12	medium	even	0	Not available
Citrulline-C12:1	2	C12:1	Citrulline	C12	medium	even	1	Not available
Citrulline-C13:0	4	C13:0	Citrulline	C13	medium	odd	0	Not available
Citrulline-C13:1	2	C13:1	Citrulline	C13	medium	odd	1	Not available
Citrulline-C14:0	60	C14:0	Citrulline	C14	long	even	0	Not available
Citrulline-C14:1	24	C14:1	Citrulline	C14	long	even	1	Not available
Citrulline-C15:0	14	C15:0	Citrulline	C15	long	odd	0	Not available
Citrulline-C15:1	4	C15:1	Citrulline	C15	long	odd	1	Not available
Citrulline-C16:0	16	C16:0	Citrulline	C16	long	even	0	Not available
Citrulline-C16:1	50	C16:1	Citrulline	C16	long	even	1	Not available
Citrulline-C17:0	2	C17:0	Citrulline	C17	long	odd	0	Not available
Citrulline-C17:1	2	C17:1	Citrulline	C17	long	odd	1	Not available
Citrulline-C18:1	54	C18:1	Citrulline	C18	long	even	1	Not available
Citrulline-C18:2	16	C18:2	Citrulline	C18	long	even	2	Not available
Citrulline-C5:0	2	C5:0	Citrulline	C5	short	odd	0	Not available
Citrulline-C9:0	2	C9:0	Citrulline	C9	medium	odd	0	Not available
Cystathionine-C2:0	10	C2:0	Cystathionine	C2	short	even	0	Not available
Cystathionine-C5:0	19	C5:0	Cystathionine	C5	short	odd	0	Not available
Cystathionine-C6:0	7	C6:0	Cystathionine	C6	short	even	0	Not available
Dopamine-C2:0	78	C2:0	Dopamine	C2	short	even	0	Not available
Dopamine-C24:0	17	C24:0	Dopamine	C24	very long	even	0	Not available
Dopamine-C25:0	11	C25:0	Dopamine	C25	very long	odd	0	Not available
Dopamine-C25:1	2	C25:1	Dopamine	C25	very long	odd	1	Not available
Dopamine-C26:0	16	C26:0	Dopamine	C26	very long	even	0	Not available
Dopamine-C26:1	4	C26:1	Dopamine	C26	very long	even	1	Not available
Dopamine-C27:0	15	C27:0	Dopamine	C27	very long	odd	0	Not available
Dopamine-C27:1	2	C27:1	Dopamine	C27	very long	odd	1	Not available
Dopamine-C28:0	23	C28:0	Dopamine	C28	very long	even	0	Not available
Dopamine-C28:1	12	C28:1	Dopamine	C28	very long	even	1	Not available
Dopamine-C28:2	4	C28:2	Dopamine	C28	very long	even	2	Not available
Dopamine-C29:0	16	C29:0	Dopamine	C29	very long	odd	0	Not available
Dopamine-C29:1	10	C29:1	Dopamine	C29	very long	odd	1	Not available
Dopamine-C30:0	9	C30:0	Dopamine	C30	very long	even	0	Not available
Dopamine-C30:1	6	C30:1	Dopamine	C30	very long	even	1	Not available
Dopamine-C30:2	3	C30:2	Dopamine	C30	very long	even	2	Not available
GABA-C10:0	20	C10:0	GABA	C10	medium	even	0	Not available
GABA-C12:0	16	C12:0	GABA	C12	medium	even	0	Not available
GABA-C13:1	2	C13:1	GABA	C13	medium	odd	1	Not available
GABA-C14:0	3	C14:0	GABA	C14	long	even	0	Not available
GABA-C15:0	7	C15:0	GABA	C15	long	odd	0	Not available
GABA-C16:0	140	C16:0	GABA	C16	long	even	0	LIPIDMAPS
GABA-C16:1	2	C16:1	GABA	C16	long	even	1	Not available
GABA-C18:0	36	C18:0	GABA	C18	long	even	0	LIPIDMAPS
GABA-C18:1	117	C18:1	GABA	C18	long	even	1	LIPIDMAPS
GABA-C18:2	219	C18:2	GABA	C18	long	even	2	Not available
GABA-C18:3	154	C18:3	GABA	C18	long	even	3	Not available
GABA-C19:1	9	C19:1	GABA	C19	long	odd	1	Not available
GABA-C19:2	2	C19:2	GABA	C19	long	odd	2	Not available
GABA-C20:4	22	C20:4	GABA	C20	long	even	4	LIPIDMAPS, SwissLipids
GABA-C22:0	5	C22:0	GABA	C22	very long	even	0	Not available
GABA-C4:0	53	C4:0	GABA	C4	short	even	0	Not available
GABA-C5:0	31	C5:0	GABA	C5	short	odd	0	Not available
GABA-C6:0	112	C6:0	GABA	C6	short	even	0	Not available
GABA-C8:0	9	C8:0	GABA	C8	medium	even	0	Not available
GABA-C9:0	19	C9:0	GABA	C9	medium	odd	0	Not available
Glutamic acid-C10:0	123	C10:0	Glutamic acid	C10	medium	even	0	Not available
Glutamic acid-C11:0	8	C11:0	Glutamic acid	C11	medium	odd	0	Not available
Glutamic acid-C11:1	11	C11:1	Glutamic acid	C11	medium	odd	1	Not available
Glutamic acid-C11:3	2	C11:3	Glutamic acid	C11	medium	odd	3	Not available
Glutamic acid-C12:0	193	C12:0	Glutamic acid	C12	medium	even	0	Not available
Glutamic acid-C13:0	8	C13:0	Glutamic acid	C13	medium	odd	0	Not available
Glutamic acid-C13:1	15	C13:1	Glutamic acid	C13	medium	odd	1	Not available
Glutamic acid-C14:0	150	C14:0	Glutamic acid	C14	long	even	0	Not available
Glutamic acid-C15:0	112	C15:0	Glutamic acid	C15	long	odd	0	Not available
Glutamic acid-C15:1	26	C15:1	Glutamic acid	C15	long	odd	1	Not available
Glutamic acid-C16:0	128	C16:0	Glutamic acid	C16	long	even	0	LIPIDMAPS
Glutamic acid-C16:1	62	C16:1	Glutamic acid	C16	long	even	1	Not available
Glutamic acid-C16:3	3	C16:3	Glutamic acid	C16	long	even	3	Not available
Glutamic acid-C17:0	63	C17:0	Glutamic acid	C17	long	odd	0	Not available
Glutamic acid-C17:1	16	C17:1	Glutamic acid	C17	long	odd	1	Not available
Glutamic acid-C18:0	220	C18:0	Glutamic acid	C18	long	even	0	LIPIDMAPS
Glutamic acid-C18:1	319	C18:1	Glutamic acid	C18	long	even	1	LIPIDMAPS
Glutamic acid-C19:1	6	C19:1	Glutamic acid	C19	long	odd	1	Not available
Glutamic acid-C19:2	2	C19:2	Glutamic acid	C19	long	odd	2	Not available
Glutamic acid-C2:0	857	C2:0	Glutamic acid	C2	short	even	0	Not available
Glutamic acid-C20:4	9	C20:4	Glutamic acid	C20	long	even	4	LIPIDMAPS
Glutamic acid-C21:0	11	C21:0	Glutamic acid	C21	long	odd	0	Not available
Glutamic acid-C22:4	3	C22:4	Glutamic acid	C22	very long	even	4	Not available
Glutamic acid-C3:0	19	C3:0	Glutamic acid	C3	short	odd	0	Not available
Glutamic acid-C4:0	3	C4:0	Glutamic acid	C4	short	even	0	Not available
Glutamic acid-C6:0	214	C6:0	Glutamic acid	C6	short	even	0	Not available
Glutamic acid-C6:1	8	C6:1	Glutamic acid	C6	short	even	1	Not available
Glutamic acid-C7:0	11	C7:0	Glutamic acid	C7	medium	odd	0	Not available
Glutamic acid-C8:0	76	C8:0	Glutamic acid	C8	medium	even	0	Not available
Glutamic acid-C9:0	11	C9:0	Glutamic acid	C9	medium	odd	0	Not available
Glutamine-C10:0	56	C10:0	Glutamine	C10	medium	even	0	Not available
Glutamine-C10:1	54	C10:1	Glutamine	C10	medium	even	1	Not available
Glutamine-C10:2	101	C10:2	Glutamine	C10	medium	even	2	Not available
Glutamine-C10:3	8	C10:3	Glutamine	C10	medium	even	3	LIPIDMAPS
Glutamine-C11:1	62	C11:1	Glutamine	C11	medium	odd	1	Not available
Glutamine-C11:2	5	C11:2	Glutamine	C11	medium	odd	2	Not available
Glutamine-C12:0	69	C12:0	Glutamine	C12	medium	even	0	Not available
Glutamine-C12:1	7	C12:1	Glutamine	C12	medium	even	1	Not available
Glutamine-C13:0	36	C13:0	Glutamine	C13	medium	odd	0	Not available
Glutamine-C14:0	51	C14:0	Glutamine	C14	long	even	0	LIPIDMAPS
Glutamine-C14:1	50	C14:1	Glutamine	C14	long	even	1	Not available
Glutamine-C15:0	15	C15:0	Glutamine	C15	long	odd	0	Not available
Glutamine-C15:1	12	C15:1	Glutamine	C15	long	odd	1	Not available
Glutamine-C16:0	30	C16:0	Glutamine	C16	long	even	0	LIPIDMAPS
Glutamine-C16:1	31	C16:1	Glutamine	C16	long	even	1	LIPIDMAPS
Glutamine-C18:1	14	C18:1	Glutamine	C18	long	even	1	LIPIDMAPS
Glutamine-C18:2	35	C18:2	Glutamine	C18	long	even	2	LIPIDMAPS
Glutamine-C3:0	3	C3:0	Glutamine	C3	short	odd	0	Not available
Glutamine-C5:0	3	C5:0	Glutamine	C5	short	odd	0	Not available
Glutamine-C6:0	216	C6:0	Glutamine	C6	short	even	0	Not available
Glutamine-C6:1	615	C6:1	Glutamine	C6	short	even	1	Not available
Glutamine-C6:2	5	C6:2	Glutamine	C6	short	even	2	Not available
Glutamine-C7:0	45	C7:0	Glutamine	C7	medium	odd	0	Not available
Glutamine-C7:1	491	C7:1	Glutamine	C7	medium	odd	1	Not available
Glutamine-C7:2	23	C7:2	Glutamine	C7	medium	odd	2	Not available
Glutamine-C8:1	714	C8:1	Glutamine	C8	medium	even	1	Not available
Glutamine-C8:2	5	C8:2	Glutamine	C8	medium	even	2	Not available
Glutamine-C9:0	5	C9:0	Glutamine	C9	medium	odd	0	Not available
Glutamine-C9:1	58	C9:1	Glutamine	C9	medium	odd	1	Not available
Glutamine-C9:2	20	C9:2	Glutamine	C9	medium	odd	2	Not available
Glutamine-C9:4	2	C9:4	Glutamine	C9	medium	odd	4	Not available
Glutathione-C10:0	51	C10:0	Glutathione	C10	medium	even	0	Not available
Glutathione-C10:1	4	C10:1	Glutathione	C10	medium	even	1	Not available
Glutathione-C10:2	4	C10:2	Glutathione	C10	medium	even	2	Not available
Glutathione-C12:3	14	C12:3	Glutathione	C12	medium	even	3	Not available
Glutathione-C15:4	2	C15:4	Glutathione	C15	long	odd	4	Not available
Glutathione-C16:0	7	C16:0	Glutathione	C16	long	even	0	Not available
Glutathione-C7:3	407	C7:3	Glutathione	C7	medium	odd	3	Not available
Glutathione-C9:1	180	C9:1	Glutathione	C9	medium	odd	1	Not available
Glycine-C10:3	27	C10:3	Glycine	C10	medium	even	3	Not available
Glycine-C11:4	2	C11:4	Glycine	C11	medium	odd	4	Not available
Glycine-C12:2	6	C12:2	Glycine	C12	medium	even	2	Not available
Glycine-C16:1	2	C16:1	Glycine	C16	long	even	1	LIPIDMAPS
Glycine-C16:2	16	C16:2	Glycine	C16	long	even	2	Not available
Glycine-C18:0	103	C18:0	Glycine	C18	long	even	0	LIPIDMAPS
Glycine-C18:1	372	C18:1	Glycine	C18	long	even	1	LIPIDMAPS
Glycine-C20:2	12	C20:2	Glycine	C20	long	even	2	Not available
Glycine-C20:4	46	C20:4	Glycine	C20	long	even	4	LIPIDMAPS, SwissLipids
Glycine-C4:0	151	C4:0	Glycine	C4	short	even	0	Not available
Glycine-C5:1	9	C5:1	Glycine	C5	short	odd	1	Not available
Glycine-C6:0	649	C6:0	Glycine	C6	short	even	0	Not available
Glycine-C7:1	285	C7:1	Glycine	C7	medium	odd	1	Not available
Glycine-C8:0	67	C8:0	Glycine	C8	medium	even	0	Not available
Glycine-C8:2	16	C8:2	Glycine	C8	medium	even	2	Not available
Histamine-C10:0	14	C10:0	Histamine	C10	medium	even	0	Not available
Histamine-C10:2	3	C10:2	Histamine	C10	medium	even	2	Not available
Histamine-C11:0	4	C11:0	Histamine	C11	medium	odd	0	Not available
Histamine-C12:0	21	C12:0	Histamine	C12	medium	even	0	Not available
Histamine-C12:1	2	C12:1	Histamine	C12	medium	even	1	Not available
Histamine-C14:0	20	C14:0	Histamine	C14	long	even	0	Not available
Histamine-C15:0	2	C15:0	Histamine	C15	long	odd	0	Not available
Histamine-C16:0	19	C16:0	Histamine	C16	long	even	0	Not available
Histamine-C16:1	21	C16:1	Histamine	C16	long	even	1	Not available
Histamine-C18:1	75	C18:1	Histamine	C18	long	even	1	Not available
Histamine-C18:2	39	C18:2	Histamine	C18	long	even	2	Not available
Histamine-C2:0	757	C2:0	Histamine	C2	short	even	0	Not available
Histamine-C20:4	30	C20:4	Histamine	C20	long	even	4	Not available
Histamine-C22:4	9	C22:4	Histamine	C22	very long	even	4	Not available
Histamine-C28:0	16	C28:0	Histamine	C28	very long	even	0	Not available
Histamine-C3:0	232	C3:0	Histamine	C3	short	odd	0	Not available
Histamine-C4:0	66	C4:0	Histamine	C4	short	even	0	Not available
Histamine-C5:0	94	C5:0	Histamine	C5	short	odd	0	Not available
Histamine-C6:0	120	C6:0	Histamine	C6	short	even	0	Not available
Histamine-C7:0	2	C7:0	Histamine	C7	medium	odd	0	Not available
Histamine-C8:0	75	C8:0	Histamine	C8	medium	even	0	Not available
Histamine-C8:1	8	C8:1	Histamine	C8	medium	even	1	Not available
Histamine-C9:4	7	C9:4	Histamine	C9	medium	odd	4	Not available
Histidine-C10:0	162	C10:0	Histidine	C10	medium	even	0	LIPIDMAPS
Histidine-C10:1	4	C10:1	Histidine	C10	medium	even	1	Not available
Histidine-C10:2	2	C10:2	Histidine	C10	medium	even	2	Not available
Histidine-C11:0	2	C11:0	Histidine	C11	medium	odd	0	Not available
Histidine-C11:2	2	C11:2	Histidine	C11	medium	odd	2	Not available
Histidine-C12:0	75	C12:0	Histidine	C12	medium	even	0	Not available
Histidine-C14:0	53	C14:0	Histidine	C14	long	even	0	Not available
Histidine-C14:1	7	C14:1	Histidine	C14	long	even	1	Not available
Histidine-C15:0	14	C15:0	Histidine	C15	long	odd	0	Not available
Histidine-C15:4	5	C15:4	Histidine	C15	long	odd	4	Not available
Histidine-C16:0	63	C16:0	Histidine	C16	long	even	0	LIPIDMAPS
Histidine-C16:1	45	C16:1	Histidine	C16	long	even	1	Not available
Histidine-C18:0	4	C18:0	Histidine	C18	long	even	0	LIPIDMAPS
Histidine-C18:1	46	C18:1	Histidine	C18	long	even	1	LIPIDMAPS
Histidine-C18:2	83	C18:2	Histidine	C18	long	even	2	Not available
Histidine-C18:3	12	C18:3	Histidine	C18	long	even	3	Not available
Histidine-C2:0	436	C2:0	Histidine	C2	short	even	0	Not available
Histidine-C20:4	5	C20:4	Histidine	C20	long	even	4	LIPIDMAPS
Histidine-C3:0	17	C3:0	Histidine	C3	short	odd	0	Not available
Histidine-C4:0	19	C4:0	Histidine	C4	short	even	0	Not available
Histidine-C5:0	19	C5:0	Histidine	C5	short	odd	0	Not available
Histidine-C5:1	3	C5:1	Histidine	C5	short	odd	1	Not available
Histidine-C6:0	197	C6:0	Histidine	C6	short	even	0	LIPIDMAPS
Histidine-C6:1	20	C6:1	Histidine	C6	short	even	1	Not available
Histidine-C8:0	223	C8:0	Histidine	C8	medium	even	0	LIPIDMAPS
Histidine-C8:1	19	C8:1	Histidine	C8	medium	even	1	Not available
Histidine-C9:0	2	C9:0	Histidine	C9	medium	odd	0	Not available
Histidine-C9:4	9	C9:4	Histidine	C9	medium	odd	4	Not available
Kynurenine-C2:0	1043	C2:0	Kynurenine	C2	short	even	0	Not available
L-DOPA-C2:0	19	C2:0	L-DOPA	C2	short	even	0	Not available
Leucine-C10:0	205	C10:0	Leucine	C10	medium	even	0	Not available
Leucine-C10:1	134	C10:1	Leucine	C10	medium	even	1	Not available
Leucine-C10:2	6	C10:2	Leucine	C10	medium	even	2	Not available
Leucine-C11:0	3	C11:0	Leucine	C11	medium	odd	0	Not available
Leucine-C12:0	134	C12:0	Leucine	C12	medium	even	0	Not available
Leucine-C12:1	6	C12:1	Leucine	C12	medium	even	1	Not available
Leucine-C12:2	10	C12:2	Leucine	C12	medium	even	2	Not available
Leucine-C13:0	4	C13:0	Leucine	C13	medium	odd	0	Not available
Leucine-C14:0	235	C14:0	Leucine	C14	long	even	0	Not available
Leucine-C14:1	34	C14:1	Leucine	C14	long	even	1	Not available
Leucine-C14:3	3	C14:3	Leucine	C14	long	even	3	Not available
Leucine-C15:0	163	C15:0	Leucine	C15	long	odd	0	Not available
Leucine-C15:1	5	C15:1	Leucine	C15	long	odd	1	Not available
Leucine-C16:0	1106	C16:0	Leucine	C16	long	even	0	LIPIDMAPS
Leucine-C16:1	787	C16:1	Leucine	C16	long	even	1	Not available
Leucine-C16:2	2	C16:2	Leucine	C16	long	even	2	Not available
Leucine-C17:0	113	C17:0	Leucine	C17	long	odd	0	Not available
Leucine-C17:1	42	C17:1	Leucine	C17	long	odd	1	Not available
Leucine-C18:0	378	C18:0	Leucine	C18	long	even	0	Not available
Leucine-C18:1	1728	C18:1	Leucine	C18	long	even	1	LIPIDMAPS
Leucine-C18:2	1467	C18:2	Leucine	C18	long	even	2	Not available
Leucine-C18:3	143	C18:3	Leucine	C18	long	even	3	Not available
Leucine-C18:4	7	C18:4	Leucine	C18	long	even	4	Not available
Leucine-C19:0	2	C19:0	Leucine	C19	long	odd	0	Not available
Leucine-C19:1	8	C19:1	Leucine	C19	long	odd	1	Not available
Leucine-C20:0	8	C20:0	Leucine	C20	long	even	0	Not available
Leucine-C20:1	13	C20:1	Leucine	C20	long	even	1	Not available
Leucine-C20:2	20	C20:2	Leucine	C20	long	even	2	Not available
Leucine-C20:3	78	C20:3	Leucine	C20	long	even	3	Not available
Leucine-C20:4	111	C20:4	Leucine	C20	long	even	4	LIPIDMAPS
Leucine-C21:0	6	C21:0	Leucine	C21	long	odd	0	Not available
Leucine-C21:1	3	C21:1	Leucine	C21	long	odd	1	Not available
Leucine-C22:1	3	C22:1	Leucine	C22	very long	even	1	Not available
Leucine-C24:0	16	C24:0	Leucine	C24	very long	even	0	Not available
Leucine-C26:0	43	C26:0	Leucine	C26	very long	even	0	Not available
Leucine-C28:0	2	C28:0	Leucine	C28	very long	even	0	Not available
Leucine-C3:0	98	C3:0	Leucine	C3	short	odd	0	Not available
Leucine-C30:0	2	C30:0	Leucine	C30	very long	even	0	Not available
Leucine-C4:0	278	C4:0	Leucine	C4	short	even	0	Not available
Leucine-C5:0	206	C5:0	Leucine	C5	short	odd	0	Not available
Leucine-C5:1	2	C5:1	Leucine	C5	short	odd	1	Not available
Leucine-C6:0	333	C6:0	Leucine	C6	short	even	0	Not available
Leucine-C6:1	5	C6:1	Leucine	C6	short	even	1	Not available
Leucine-C7:0	21	C7:0	Leucine	C7	medium	odd	0	Not available
Leucine-C8:0	205	C8:0	Leucine	C8	medium	even	0	Not available
Leucine-C8:1	241	C8:1	Leucine	C8	medium	even	1	Not available
Leucine-C8:2	4	C8:2	Leucine	C8	medium	even	2	Not available
Leucine-C9:0	15	C9:0	Leucine	C9	medium	odd	0	Not available
Leucine-C9:4	31	C9:4	Leucine	C9	medium	odd	4	Not available
Lysine-C10:0	290	C10:0	Lysine	C10	medium	even	0	Not available
Lysine-C10:1	5	C10:1	Lysine	C10	medium	even	1	Not available
Lysine-C11:0	3	C11:0	Lysine	C11	medium	odd	0	Not available
Lysine-C11:1	11	C11:1	Lysine	C11	medium	odd	1	Not available
Lysine-C12:0	64	C12:0	Lysine	C12	medium	even	0	LIPIDMAPS
Lysine-C12:1	4	C12:1	Lysine	C12	medium	even	1	Not available
Lysine-C12:2	7	C12:2	Lysine	C12	medium	even	2	Not available
Lysine-C13:0	4	C13:0	Lysine	C13	medium	odd	0	Not available
Lysine-C13:1	3	C13:1	Lysine	C13	medium	odd	1	Not available
Lysine-C14:0	31	C14:0	Lysine	C14	long	even	0	LIPIDMAPS
Lysine-C14:1	7	C14:1	Lysine	C14	long	even	1	LIPIDMAPS
Lysine-C14:3	2	C14:3	Lysine	C14	long	even	3	Not available
Lysine-C14:4	2	C14:4	Lysine	C14	long	even	4	Not available
Lysine-C15:0	124	C15:0	Lysine	C15	long	odd	0	Not available
Lysine-C16:0	354	C16:0	Lysine	C16	long	even	0	Not available
Lysine-C16:1	269	C16:1	Lysine	C16	long	even	1	Not available
Lysine-C16:2	2	C16:2	Lysine	C16	long	even	2	Not available
Lysine-C16:3	2	C16:3	Lysine	C16	long	even	3	Not available
Lysine-C17:0	67	C17:0	Lysine	C17	long	odd	0	Not available
Lysine-C17:1	30	C17:1	Lysine	C17	long	odd	1	Not available
Lysine-C18:0	17	C18:0	Lysine	C18	long	even	0	Not available
Lysine-C18:1	554	C18:1	Lysine	C18	long	even	1	Not available
Lysine-C18:2	601	C18:2	Lysine	C18	long	even	2	Not available
Lysine-C18:3	136	C18:3	Lysine	C18	long	even	3	Not available
Lysine-C18:4	7	C18:4	Lysine	C18	long	even	4	Not available
Lysine-C2:0	41	C2:0	Lysine	C2	short	even	0	Not available
Lysine-C20:3	2	C20:3	Lysine	C20	long	even	3	Not available
Lysine-C20:4	115	C20:4	Lysine	C20	long	even	4	Not available
Lysine-C4:0	105	C4:0	Lysine	C4	short	even	0	Not available
Lysine-C5:0	63	C5:0	Lysine	C5	short	odd	0	Not available
Lysine-C6:1	4	C6:1	Lysine	C6	short	even	1	Not available
Lysine-C7:0	38	C7:0	Lysine	C7	medium	odd	0	Not available
Lysine-C8:0	79	C8:0	Lysine	C8	medium	even	0	Not available
Lysine-C8:2	2	C8:2	Lysine	C8	medium	even	2	Not available
Lysine-C9:0	7	C9:0	Lysine	C9	medium	odd	0	Not available
Methionine-C10:0	23	C10:0	Methionine	C10	medium	even	0	Not available
Methionine-C10:1	5	C10:1	Methionine	C10	medium	even	1	Not available
Methionine-C12:0	15	C12:0	Methionine	C12	medium	even	0	Not available
Methionine-C14:0	4	C14:0	Methionine	C14	long	even	0	Not available
Methionine-C14:1	7	C14:1	Methionine	C14	long	even	1	Not available
Methionine-C15:0	6	C15:0	Methionine	C15	long	odd	0	Not available
Methionine-C16:0	75	C16:0	Methionine	C16	long	even	0	LIPIDMAPS
Methionine-C16:1	66	C16:1	Methionine	C16	long	even	1	Not available
Methionine-C17:1	7	C17:1	Methionine	C17	long	odd	1	Not available
Methionine-C18:0	5	C18:0	Methionine	C18	long	even	0	Not available
Methionine-C18:1	326	C18:1	Methionine	C18	long	even	1	LIPIDMAPS
Methionine-C18:2	400	C18:2	Methionine	C18	long	even	2	Not available
Methionine-C18:3	26	C18:3	Methionine	C18	long	even	3	Not available
Methionine-C2:0	1290	C2:0	Methionine	C2	short	even	0	Not available
Methionine-C20:0	4	C20:0	Methionine	C20	long	even	0	Not available
Methionine-C20:3	2	C20:3	Methionine	C20	long	even	3	Not available
Methionine-C20:4	55	C20:4	Methionine	C20	long	even	4	Not available
Methionine-C3:0	56	C3:0	Methionine	C3	short	odd	0	Not available
Methionine-C4:0	83	C4:0	Methionine	C4	short	even	0	Not available
Methionine-C5:0	94	C5:0	Methionine	C5	short	odd	0	Not available
Methionine-C6:0	16	C6:0	Methionine	C6	short	even	0	Not available
Methionine-C8:0	22	C8:0	Methionine	C8	medium	even	0	Not available
Methionine-C9:4	8	C9:4	Methionine	C9	medium	odd	4	Not available
N-acetylcadaverine-C18:1	9	C18:1	N-acetylcadaverine	C18	long	even	1	Not available
N-acetylcadaverine-C2:0	661	C2:0	N-acetylcadaverine	C2	short	even	0	Not available
N-acetylcadaverine-C3:0	68	C3:0	N-acetylcadaverine	C3	short	odd	0	Not available
N-acetylcadaverine-C4:0	48	C4:0	N-acetylcadaverine	C4	short	even	0	Not available
N-acetylcadaverine-C7:0	37	C7:0	N-acetylcadaverine	C7	medium	odd	0	Not available
N-acetylornithine-C16:0	3	C16:0	N-acetylornithine	C16	long	even	0	Not available
N-acetylornithine-C2:0	146	C2:0	N-acetylornithine	C2	short	even	0	Not available
N-acetylornithine-C4:0	4	C4:0	N-acetylornithine	C4	short	even	0	Not available
N-acetylputrescine-C2:0	485	C2:0	N-acetylputrescine	C2	short	even	0	Not available
N-acetylputrescine-C4:0	5	C4:0	N-acetylputrescine	C4	short	even	0	Not available
N-acetylputrescine-C4:1	2	C4:1	N-acetylputrescine	C4	short	even	1	Not available
N-acetylputrescine-C7:0	3	C7:0	N-acetylputrescine	C7	medium	odd	0	Not available
Ornithine-C15:0	2	C15:0	Ornithine	C15	long	odd	0	Not available
Ornithine-C16:1	32	C16:1	Ornithine	C16	long	even	1	Not available
Ornithine-C17:1	7	C17:1	Ornithine	C17	long	odd	1	Not available
Ornithine-C8:1	5	C8:1	Ornithine	C8	medium	even	1	Not available
Phenylalanine-C10:0	309	C10:0	Phenylalanine	C10	medium	even	0	Not available
Phenylalanine-C10:1	35	C10:1	Phenylalanine	C10	medium	even	1	Not available
Phenylalanine-C10:2	6	C10:2	Phenylalanine	C10	medium	even	2	Not available
Phenylalanine-C11:1	2	C11:1	Phenylalanine	C11	medium	odd	1	Not available
Phenylalanine-C11:4	17	C11:4	Phenylalanine	C11	medium	odd	4	Not available
Phenylalanine-C12:0	86	C12:0	Phenylalanine	C12	medium	even	0	Not available
Phenylalanine-C12:1	4	C12:1	Phenylalanine	C12	medium	even	1	Not available
Phenylalanine-C12:2	6	C12:2	Phenylalanine	C12	medium	even	2	Not available
Phenylalanine-C12:4	75	C12:4	Phenylalanine	C12	medium	even	4	Not available
Phenylalanine-C13:1	6	C13:1	Phenylalanine	C13	medium	odd	1	Not available
Phenylalanine-C14:0	80	C14:0	Phenylalanine	C14	long	even	0	Not available
Phenylalanine-C14:1	11	C14:1	Phenylalanine	C14	long	even	1	Not available
Phenylalanine-C15:0	73	C15:0	Phenylalanine	C15	long	odd	0	Not available
Phenylalanine-C16:0	612	C16:0	Phenylalanine	C16	long	even	0	LIPIDMAPS
Phenylalanine-C16:1	193	C16:1	Phenylalanine	C16	long	even	1	Not available
Phenylalanine-C16:2	2	C16:2	Phenylalanine	C16	long	even	2	Not available
Phenylalanine-C17:0	21	C17:0	Phenylalanine	C17	long	odd	0	Not available
Phenylalanine-C17:1	43	C17:1	Phenylalanine	C17	long	odd	1	Not available
Phenylalanine-C18:0	183	C18:0	Phenylalanine	C18	long	even	0	LIPIDMAPS
Phenylalanine-C18:1	1017	C18:1	Phenylalanine	C18	long	even	1	LIPIDMAPS
Phenylalanine-C18:2	964	C18:2	Phenylalanine	C18	long	even	2	Not available
Phenylalanine-C18:3	164	C18:3	Phenylalanine	C18	long	even	3	Not available
Phenylalanine-C18:4	5	C18:4	Phenylalanine	C18	long	even	4	Not available
Phenylalanine-C19:1	2	C19:1	Phenylalanine	C19	long	odd	1	Not available
Phenylalanine-C2:0	3170	C2:0	Phenylalanine	C2	short	even	0	Not available
Phenylalanine-C20:1	2	C20:1	Phenylalanine	C20	long	even	1	Not available
Phenylalanine-C20:2	3	C20:2	Phenylalanine	C20	long	even	2	Not available
Phenylalanine-C20:3	6	C20:3	Phenylalanine	C20	long	even	3	Not available
Phenylalanine-C20:4	123	C20:4	Phenylalanine	C20	long	even	4	Not available
Phenylalanine-C22:4	5	C22:4	Phenylalanine	C22	very long	even	4	Not available
Phenylalanine-C24:0	2	C24:0	Phenylalanine	C24	very long	even	0	Not available
Phenylalanine-C3:0	459	C3:0	Phenylalanine	C3	short	odd	0	Not available
Phenylalanine-C3:1	3	C3:1	Phenylalanine	C3	short	odd	1	Not available
Phenylalanine-C4:0	644	C4:0	Phenylalanine	C4	short	even	0	Not available
Phenylalanine-C5:0	187	C5:0	Phenylalanine	C5	short	odd	0	Not available
Phenylalanine-C5:1	3	C5:1	Phenylalanine	C5	short	odd	1	Not available
Phenylalanine-C6:0	562	C6:0	Phenylalanine	C6	short	even	0	Not available
Phenylalanine-C6:1	15	C6:1	Phenylalanine	C6	short	even	1	Not available
Phenylalanine-C7:0	24	C7:0	Phenylalanine	C7	medium	odd	0	Not available
Phenylalanine-C8:0	537	C8:0	Phenylalanine	C8	medium	even	0	Not available
Phenylalanine-C8:1	5	C8:1	Phenylalanine	C8	medium	even	1	Not available
Phenylalanine-C8:2	8	C8:2	Phenylalanine	C8	medium	even	2	Not available
Phenylalanine-C9:0	8	C9:0	Phenylalanine	C9	medium	odd	0	Not available
Phenylalanine-C9:4	48	C9:4	Phenylalanine	C9	medium	odd	4	Not available
Putrescine-C10:0	10	C10:0	Putrescine	C10	medium	even	0	Not available
Putrescine-C11:0	3	C11:0	Putrescine	C11	medium	odd	0	Not available
Putrescine-C12:1	2	C12:1	Putrescine	C12	medium	even	1	Not available
Putrescine-C13:1	2	C13:1	Putrescine	C13	medium	odd	1	Not available
Putrescine-C14:0	80	C14:0	Putrescine	C14	long	even	0	Not available
Putrescine-C14:1	18	C14:1	Putrescine	C14	long	even	1	Not available
Putrescine-C15:0	10	C15:0	Putrescine	C15	long	odd	0	Not available
Putrescine-C15:2	3	C15:2	Putrescine	C15	long	odd	2	Not available
Putrescine-C16:0	322	C16:0	Putrescine	C16	long	even	0	Not available
Putrescine-C16:1	45	C16:1	Putrescine	C16	long	even	1	Not available
Putrescine-C16:2	2	C16:2	Putrescine	C16	long	even	2	Not available
Putrescine-C18:0	12	C18:0	Putrescine	C18	long	even	0	Not available
Putrescine-C18:1	29	C18:1	Putrescine	C18	long	even	1	Not available
Putrescine-C18:2	6	C18:2	Putrescine	C18	long	even	2	Not available
Putrescine-C2:0	178	C2:0	Putrescine	C2	short	even	0	Not available
Putrescine-C20:1	2	C20:1	Putrescine	C20	long	even	1	Not available
Putrescine-C4:0	104	C4:0	Putrescine	C4	short	even	0	Not available
Putrescine-C5:0	224	C5:0	Putrescine	C5	short	odd	0	Not available
Putrescine-C6:0	86	C6:0	Putrescine	C6	short	even	0	Not available
Putrescine-C7:0	11	C7:0	Putrescine	C7	medium	odd	0	Not available
Putrescine-C8:0	30	C8:0	Putrescine	C8	medium	even	0	Not available
Putrescine-C9:0	7	C9:0	Putrescine	C9	medium	odd	0	Not available
Serine-C10:0	26	C10:0	Serine	C10	medium	even	0	Not available
Serine-C11:0	2	C11:0	Serine	C11	medium	odd	0	Not available
Serine-C11:1	5	C11:1	Serine	C11	medium	odd	1	Not available
Serine-C12:0	7	C12:0	Serine	C12	medium	even	0	Not available
Serine-C12:1	7	C12:1	Serine	C12	medium	even	1	Not available
Serine-C13:0	5	C13:0	Serine	C13	medium	odd	0	Not available
Serine-C13:1	24	C13:1	Serine	C13	medium	odd	1	Not available
Serine-C14:0	102	C14:0	Serine	C14	long	even	0	Not available
Serine-C14:1	30	C14:1	Serine	C14	long	even	1	Not available
Serine-C15:0	99	C15:0	Serine	C15	long	odd	0	Not available
Serine-C15:1	391	C15:1	Serine	C15	long	odd	1	Not available
Serine-C16:0	344	C16:0	Serine	C16	long	even	0	LIPIDMAPS
Serine-C16:1	57	C16:1	Serine	C16	long	even	1	Not available
Serine-C17:0	53	C17:0	Serine	C17	long	odd	0	Not available
Serine-C17:1	50	C17:1	Serine	C17	long	odd	1	Not available
Serine-C18:0	83	C18:0	Serine	C18	long	even	0	LIPIDMAPS
Serine-C18:1	171	C18:1	Serine	C18	long	even	1	LIPIDMAPS
Serine-C18:2	180	C18:2	Serine	C18	long	even	2	Not available
Serine-C18:3	21	C18:3	Serine	C18	long	even	3	Not available
Serine-C2:0	13	C2:0	Serine	C2	short	even	0	Not available
Serine-C20:2	22	C20:2	Serine	C20	long	even	2	Not available
Serine-C20:4	3	C20:4	Serine	C20	long	even	4	LIPIDMAPS
Serine-C22:4	2	C22:4	Serine	C22	very long	even	4	Not available
Serine-C24:1	16	C24:1	Serine	C24	very long	even	1	Not available
Serine-C6:0	153	C6:0	Serine	C6	short	even	0	Not available
Serine-C7:0	22	C7:0	Serine	C7	medium	odd	0	Not available
Serine-C8:0	48	C8:0	Serine	C8	medium	even	0	Not available
Serine-C9:0	42	C9:0	Serine	C9	medium	odd	0	Not available
Serotonin-C16:0	10	C16:0	Serotonin	C16	long	even	0	LIPIDMAPS
Serotonin-C18:0	12	C18:0	Serotonin	C18	long	even	0	LIPIDMAPS
Serotonin-C18:1	13	C18:1	Serotonin	C18	long	even	1	Not available
Serotonin-C18:2	4	C18:2	Serotonin	C18	long	even	2	Not available
Serotonin-C2:0	422	C2:0	Serotonin	C2	short	even	0	Not available
Serotonin-C20:0	71	C20:0	Serotonin	C20	long	even	0	Not available
Serotonin-C20:1	11	C20:1	Serotonin	C20	long	even	1	Not available
Serotonin-C20:2	2	C20:2	Serotonin	C20	long	even	2	Not available
Serotonin-C21:0	9	C21:0	Serotonin	C21	long	odd	0	LIPIDMAPS
Serotonin-C22:0	168	C22:0	Serotonin	C22	very long	even	0	LIPIDMAPS
Serotonin-C22:1	5	C22:1	Serotonin	C22	very long	even	1	Not available
Serotonin-C23:0	30	C23:0	Serotonin	C23	very long	odd	0	LIPIDMAPS
Serotonin-C24:0	176	C24:0	Serotonin	C24	very long	even	0	LIPIDMAPS
Serotonin-C24:1	8	C24:1	Serotonin	C24	very long	even	1	Not available
Serotonin-C25:0	23	C25:0	Serotonin	C25	very long	odd	0	LIPIDMAPS
Serotonin-C26:0	29	C26:0	Serotonin	C26	very long	even	0	LIPIDMAPS
Serotonin-C26:1	13	C26:1	Serotonin	C26	very long	even	1	Not available
Serotonin-C28:0	16	C28:0	Serotonin	C28	very long	even	0	Not available
Serotonin-C28:1	2	C28:1	Serotonin	C28	very long	even	1	Not available
Spermidine-C10:1	61	C10:1	Spermidine	C10	medium	even	1	Not available
Spermidine-C10:2	23	C10:2	Spermidine	C10	medium	even	2	Not available
Spermidine-C12:1	6	C12:1	Spermidine	C12	medium	even	1	Not available
Spermidine-C16:0	639	C16:0	Spermidine	C16	long	even	0	Not available
Spermidine-C16:1	88	C16:1	Spermidine	C16	long	even	1	Not available
Spermidine-C18:1	261	C18:1	Spermidine	C18	long	even	1	Not available
Spermidine-C18:2	93	C18:2	Spermidine	C18	long	even	2	Not available
Spermidine-C2:0	1798	C2:0	Spermidine	C2	short	even	0	Not available
Spermidine-C3:0	2	C3:0	Spermidine	C3	short	odd	0	Not available
Spermidine-C4:0	162	C4:0	Spermidine	C4	short	even	0	Not available
Spermidine-C8:0	60	C8:0	Spermidine	C8	medium	even	0	Not available
Spermidine-C9:0	3	C9:0	Spermidine	C9	medium	odd	0	Not available
Spermine-C10:0	2	C10:0	Spermine	C10	medium	even	0	Not available
Spermine-C14:2	2	C14:2	Spermine	C14	long	even	2	Not available
Spermine-C14:3	2	C14:3	Spermine	C14	long	even	3	Not available
Spermine-C20:3	2	C20:3	Spermine	C20	long	even	3	Not available
Taurine-C10:0	37	C10:0	Taurine	C10	medium	even	0	Not available
Taurine-C12:0	13	C12:0	Taurine	C12	medium	even	0	Not available
Taurine-C14:1	7	C14:1	Taurine	C14	long	even	1	Not available
Taurine-C16:0	26	C16:0	Taurine	C16	long	even	0	LIPIDMAPS
Taurine-C16:1	35	C16:1	Taurine	C16	long	even	1	Not available
Taurine-C18:1	54	C18:1	Taurine	C18	long	even	1	LIPIDMAPS
Taurine-C18:2	51	C18:2	Taurine	C18	long	even	2	LIPIDMAPS
Taurine-C18:3	8	C18:3	Taurine	C18	long	even	3	Not available
Taurine-C20:0	2	C20:0	Taurine	C20	long	even	0	LIPIDMAPS
Taurine-C20:4	7	C20:4	Taurine	C20	long	even	4	LIPIDMAPS
Taurine-C5:0	3	C5:0	Taurine	C5	short	odd	0	Not available
Taurine-C8:0	2	C8:0	Taurine	C8	medium	even	0	Not available
Threonine/homoserine-C10:0	31	C10:0	Threonine/homoserine	C10	medium	even	0	Not available
Threonine/homoserine-C11:0	2	C11:0	Threonine/homoserine	C11	medium	odd	0	Not available
Threonine/homoserine-C11:1	3	C11:1	Threonine/homoserine	C11	medium	odd	1	Not available
Threonine/homoserine-C12:0	34	C12:0	Threonine/homoserine	C12	medium	even	0	Not available
Threonine/homoserine-C13:0	5	C13:0	Threonine/homoserine	C13	medium	odd	0	Not available
Threonine/homoserine-C13:1	32	C13:1	Threonine/homoserine	C13	medium	odd	1	Not available
Threonine/homoserine-C14:0	22	C14:0	Threonine/homoserine	C14	long	even	0	Not available
Threonine/homoserine-C14:1	20	C14:1	Threonine/homoserine	C14	long	even	1	Not available
Threonine/homoserine-C15:0	118	C15:0	Threonine/homoserine	C15	long	odd	0	Not available
Threonine/homoserine-C15:1	446	C15:1	Threonine/homoserine	C15	long	odd	1	Not available
Threonine/homoserine-C16:0	129	C16:0	Threonine/homoserine	C16	long	even	0	LIPIDMAPS
Threonine/homoserine-C16:1	80	C16:1	Threonine/homoserine	C16	long	even	1	Not available
Threonine/homoserine-C17:0	49	C17:0	Threonine/homoserine	C17	long	odd	0	Not available
Threonine/homoserine-C17:1	76	C17:1	Threonine/homoserine	C17	long	odd	1	Not available
Threonine/homoserine-C18:0	31	C18:0	Threonine/homoserine	C18	long	even	0	Not available
Threonine/homoserine-C18:1	181	C18:1	Threonine/homoserine	C18	long	even	1	LIPIDMAPS
Threonine/homoserine-C18:2	150	C18:2	Threonine/homoserine	C18	long	even	2	Not available
Threonine/homoserine-C18:3	27	C18:3	Threonine/homoserine	C18	long	even	3	Not available
Threonine/homoserine-C2:0	151	C2:0	Threonine/homoserine	C2	short	even	0	Not available
Threonine/homoserine-C20:4	4	C20:4	Threonine/homoserine	C20	long	even	4	Not available
Threonine/homoserine-C3:0	11	C3:0	Threonine/homoserine	C3	short	odd	0	Not available
Threonine/homoserine-C4:0	68	C4:0	Threonine/homoserine	C4	short	even	0	Not available
Threonine/homoserine-C5:0	26	C5:0	Threonine/homoserine	C5	short	odd	0	Not available
Threonine/homoserine-C6:0	17	C6:0	Threonine/homoserine	C6	short	even	0	Not available
Threonine/homoserine-C7:0	32	C7:0	Threonine/homoserine	C7	medium	odd	0	Not available
Threonine/homoserine-C8:0	29	C8:0	Threonine/homoserine	C8	medium	even	0	Not available
Threonine/homoserine-C9:0	56	C9:0	Threonine/homoserine	C9	medium	odd	0	Not available
Tryptamine-C10:0	5	C10:0	Tryptamine	C10	medium	even	0	Not available
Tryptamine-C10:3	22	C10:3	Tryptamine	C10	medium	even	3	Not available
Tryptamine-C11:0	2	C11:0	Tryptamine	C11	medium	odd	0	Not available
Tryptamine-C11:4	2	C11:4	Tryptamine	C11	medium	odd	4	Not available
Tryptamine-C12:0	7	C12:0	Tryptamine	C12	medium	even	0	Not available
Tryptamine-C12:2	3	C12:2	Tryptamine	C12	medium	even	2	Not available
Tryptamine-C14:0	4	C14:0	Tryptamine	C14	long	even	0	Not available
Tryptamine-C15:0	3	C15:0	Tryptamine	C15	long	odd	0	Not available
Tryptamine-C16:0	86	C16:0	Tryptamine	C16	long	even	0	Not available
Tryptamine-C16:1	11	C16:1	Tryptamine	C16	long	even	1	Not available
Tryptamine-C16:4	4	C16:4	Tryptamine	C16	long	even	4	Not available
Tryptamine-C17:0	3	C17:0	Tryptamine	C17	long	odd	0	Not available
Tryptamine-C18:0	42	C18:0	Tryptamine	C18	long	even	0	Not available
Tryptamine-C18:1	123	C18:1	Tryptamine	C18	long	even	1	Not available
Tryptamine-C18:2	58	C18:2	Tryptamine	C18	long	even	2	Not available
Tryptamine-C18:4	2	C18:4	Tryptamine	C18	long	even	4	Not available
Tryptamine-C19:0	4	C19:0	Tryptamine	C19	long	odd	0	Not available
Tryptamine-C19:1	2	C19:1	Tryptamine	C19	long	odd	1	Not available
Tryptamine-C2:0	350	C2:0	Tryptamine	C2	short	even	0	Not available
Tryptamine-C20:0	14	C20:0	Tryptamine	C20	long	even	0	Not available
Tryptamine-C20:1	10	C20:1	Tryptamine	C20	long	even	1	Not available
Tryptamine-C20:4	33	C20:4	Tryptamine	C20	long	even	4	Not available
Tryptamine-C21:0	5	C21:0	Tryptamine	C21	long	odd	0	Not available
Tryptamine-C21:3	2	C21:3	Tryptamine	C21	long	odd	3	Not available
Tryptamine-C22:0	166	C22:0	Tryptamine	C22	very long	even	0	Not available
Tryptamine-C23:0	59	C23:0	Tryptamine	C23	very long	odd	0	Not available
Tryptamine-C24:0	185	C24:0	Tryptamine	C24	very long	even	0	Not available
Tryptamine-C25:0	13	C25:0	Tryptamine	C25	very long	odd	0	Not available
Tryptamine-C26:0	16	C26:0	Tryptamine	C26	very long	even	0	Not available
Tryptamine-C26:1	2	C26:1	Tryptamine	C26	very long	even	1	Not available
Tryptamine-C3:0	31	C3:0	Tryptamine	C3	short	odd	0	Not available
Tryptamine-C30:0	2	C30:0	Tryptamine	C30	very long	even	0	Not available
Tryptamine-C4:0	68	C4:0	Tryptamine	C4	short	even	0	Not available
Tryptamine-C5:0	51	C5:0	Tryptamine	C5	short	odd	0	Not available
Tryptamine-C6:0	18	C6:0	Tryptamine	C6	short	even	0	Not available
Tryptamine-C7:0	19	C7:0	Tryptamine	C7	medium	odd	0	Not available
Tryptamine-C8:0	9	C8:0	Tryptamine	C8	medium	even	0	Not available
Tryptamine-C9:4	4	C9:4	Tryptamine	C9	medium	odd	4	Not available
Tryptophan-C10:0	3	C10:0	Tryptophan	C10	medium	even	0	Not available
Tryptophan-C11:0	3	C11:0	Tryptophan	C11	medium	odd	0	Not available
Tryptophan-C12:0	5	C12:0	Tryptophan	C12	medium	even	0	Not available
Tryptophan-C13:3	3	C13:3	Tryptophan	C13	medium	odd	3	Not available
Tryptophan-C14:0	21	C14:0	Tryptophan	C14	long	even	0	Not available
Tryptophan-C14:4	2	C14:4	Tryptophan	C14	long	even	4	Not available
Tryptophan-C15:0	4	C15:0	Tryptophan	C15	long	odd	0	Not available
Tryptophan-C16:0	114	C16:0	Tryptophan	C16	long	even	0	LIPIDMAPS
Tryptophan-C16:1	9	C16:1	Tryptophan	C16	long	even	1	Not available
Tryptophan-C17:0	6	C17:0	Tryptophan	C17	long	odd	0	Not available
Tryptophan-C17:1	4	C17:1	Tryptophan	C17	long	odd	1	Not available
Tryptophan-C18:0	64	C18:0	Tryptophan	C18	long	even	0	LIPIDMAPS
Tryptophan-C18:1	400	C18:1	Tryptophan	C18	long	even	1	LIPIDMAPS
Tryptophan-C18:2	629	C18:2	Tryptophan	C18	long	even	2	Not available
Tryptophan-C18:3	14	C18:3	Tryptophan	C18	long	even	3	Not available
Tryptophan-C20:4	4	C20:4	Tryptophan	C20	long	even	4	Not available
Tryptophan-C22:0	2	C22:0	Tryptophan	C22	very long	even	0	Not available
Tryptophan-C24:0	6	C24:0	Tryptophan	C24	very long	even	0	Not available
Tryptophan-C25:0	2	C25:0	Tryptophan	C25	very long	odd	0	Not available
Tryptophan-C26:0	5	C26:0	Tryptophan	C26	very long	even	0	Not available
Tryptophan-C3:0	42	C3:0	Tryptophan	C3	short	odd	0	Not available
Tryptophan-C4:0	78	C4:0	Tryptophan	C4	short	even	0	Not available
Tryptophan-C4:1	7	C4:1	Tryptophan	C4	short	even	1	Not available
Tryptophan-C5:0	51	C5:0	Tryptophan	C5	short	odd	0	Not available
Tryptophan-C6:0	35	C6:0	Tryptophan	C6	short	even	0	Not available
Tryptophan-C6:1	2	C6:1	Tryptophan	C6	short	even	1	Not available
Tryptophan-C7:0	5	C7:0	Tryptophan	C7	medium	odd	0	Not available
Tryptophan-C8:0	42	C8:0	Tryptophan	C8	medium	even	0	Not available
Tryptophan-C8:1	3	C8:1	Tryptophan	C8	medium	even	1	Not available
Tryptophan-C9:0	2	C9:0	Tryptophan	C9	medium	odd	0	Not available
Tyramine-C10:0	65	C10:0	Tyramine	C10	medium	even	0	Not available
Tyramine-C10:1	6	C10:1	Tyramine	C10	medium	even	1	Not available
Tyramine-C10:2	8	C10:2	Tyramine	C10	medium	even	2	LIPIDMAPS
Tyramine-C10:3	2	C10:3	Tyramine	C10	medium	even	3	Not available
Tyramine-C10:4	22	C10:4	Tyramine	C10	medium	even	4	Not available
Tyramine-C11:0	6	C11:0	Tyramine	C11	medium	odd	0	Not available
Tyramine-C11:1	2	C11:1	Tyramine	C11	medium	odd	1	Not available
Tyramine-C12:0	28	C12:0	Tyramine	C12	medium	even	0	Not available
Tyramine-C13:0	4	C13:0	Tyramine	C13	medium	odd	0	Not available
Tyramine-C13:1	3	C13:1	Tyramine	C13	medium	odd	1	Not available
Tyramine-C14:0	45	C14:0	Tyramine	C14	long	even	0	Not available
Tyramine-C14:1	14	C14:1	Tyramine	C14	long	even	1	Not available
Tyramine-C15:0	26	C15:0	Tyramine	C15	long	odd	0	Not available
Tyramine-C15:1	2	C15:1	Tyramine	C15	long	odd	1	Not available
Tyramine-C16:0	291	C16:0	Tyramine	C16	long	even	0	Not available
Tyramine-C16:1	257	C16:1	Tyramine	C16	long	even	1	Not available
Tyramine-C16:2	2	C16:2	Tyramine	C16	long	even	2	Not available
Tyramine-C16:3	13	C16:3	Tyramine	C16	long	even	3	Not available
Tyramine-C17:0	18	C17:0	Tyramine	C17	long	odd	0	Not available
Tyramine-C17:1	8	C17:1	Tyramine	C17	long	odd	1	Not available
Tyramine-C18:0	57	C18:0	Tyramine	C18	long	even	0	Not available
Tyramine-C18:1	270	C18:1	Tyramine	C18	long	even	1	Not available
Tyramine-C18:2	228	C18:2	Tyramine	C18	long	even	2	Not available
Tyramine-C18:3	36	C18:3	Tyramine	C18	long	even	3	Not available
Tyramine-C18:4	11	C18:4	Tyramine	C18	long	even	4	Not available
Tyramine-C19:0	2	C19:0	Tyramine	C19	long	odd	0	Not available
Tyramine-C2:0	1765	C2:0	Tyramine	C2	short	even	0	Not available
Tyramine-C20:0	8	C20:0	Tyramine	C20	long	even	0	Not available
Tyramine-C20:2	2	C20:2	Tyramine	C20	long	even	2	Not available
Tyramine-C20:3	13	C20:3	Tyramine	C20	long	even	3	Not available
Tyramine-C22:0	39	C22:0	Tyramine	C22	very long	even	0	Not available
Tyramine-C22:4	42	C22:4	Tyramine	C22	very long	even	4	Not available
Tyramine-C23:0	14	C23:0	Tyramine	C23	very long	odd	0	Not available
Tyramine-C24:0	79	C24:0	Tyramine	C24	very long	even	0	Not available
Tyramine-C24:1	5	C24:1	Tyramine	C24	very long	even	1	Not available
Tyramine-C25:0	21	C25:0	Tyramine	C25	very long	odd	0	Not available
Tyramine-C25:1	2	C25:1	Tyramine	C25	very long	odd	1	Not available
Tyramine-C26:0	63	C26:0	Tyramine	C26	very long	even	0	Not available
Tyramine-C26:1	5	C26:1	Tyramine	C26	very long	even	1	Not available
Tyramine-C26:2	2	C26:2	Tyramine	C26	very long	even	2	Not available
Tyramine-C27:0	14	C27:0	Tyramine	C27	very long	odd	0	Not available
Tyramine-C27:1	3	C27:1	Tyramine	C27	very long	odd	1	Not available
Tyramine-C28:0	35	C28:0	Tyramine	C28	very long	even	0	Not available
Tyramine-C28:1	17	C28:1	Tyramine	C28	very long	even	1	Not available
Tyramine-C28:2	6	C28:2	Tyramine	C28	very long	even	2	Not available
Tyramine-C29:0	14	C29:0	Tyramine	C29	very long	odd	0	Not available
Tyramine-C29:1	8	C29:1	Tyramine	C29	very long	odd	1	Not available
Tyramine-C3:0	307	C3:0	Tyramine	C3	short	odd	0	Not available
Tyramine-C30:0	82	C30:0	Tyramine	C30	very long	even	0	Not available
Tyramine-C30:1	12	C30:1	Tyramine	C30	very long	even	1	Not available
Tyramine-C30:2	8	C30:2	Tyramine	C30	very long	even	2	Not available
Tyramine-C30:4	7	C30:4	Tyramine	C30	very long	even	4	Not available
Tyramine-C4:0	52	C4:0	Tyramine	C4	short	even	0	Not available
Tyramine-C5:0	34	C5:0	Tyramine	C5	short	odd	0	Not available
Tyramine-C6:0	43	C6:0	Tyramine	C6	short	even	0	Not available
Tyramine-C6:1	22	C6:1	Tyramine	C6	short	even	1	Not available
Tyramine-C7:0	4	C7:0	Tyramine	C7	medium	odd	0	Not available
Tyramine-C8:0	90	C8:0	Tyramine	C8	medium	even	0	Not available
Tyramine-C8:3	3	C8:3	Tyramine	C8	medium	even	3	Not available
Tyramine-C9:4	14	C9:4	Tyramine	C9	medium	odd	4	Not available
Tyrosine-C10:0	301	C10:0	Tyrosine	C10	medium	even	0	Not available
Tyrosine-C10:1	11	C10:1	Tyrosine	C10	medium	even	1	Not available
Tyrosine-C10:2	3	C10:2	Tyrosine	C10	medium	even	2	Not available
Tyrosine-C11:0	2	C11:0	Tyrosine	C11	medium	odd	0	Not available
Tyrosine-C12:0	52	C12:0	Tyrosine	C12	medium	even	0	Not available
Tyrosine-C12:1	2	C12:1	Tyrosine	C12	medium	even	1	Not available
Tyrosine-C12:2	5	C12:2	Tyrosine	C12	medium	even	2	Not available
Tyrosine-C14:0	27	C14:0	Tyrosine	C14	long	even	0	Not available
Tyrosine-C14:1	13	C14:1	Tyrosine	C14	long	even	1	Not available
Tyrosine-C15:0	9	C15:0	Tyrosine	C15	long	odd	0	Not available
Tyrosine-C16:0	533	C16:0	Tyrosine	C16	long	even	0	LIPIDMAPS
Tyrosine-C16:1	70	C16:1	Tyrosine	C16	long	even	1	Not available
Tyrosine-C18:0	89	C18:0	Tyrosine	C18	long	even	0	LIPIDMAPS
Tyrosine-C18:1	1093	C18:1	Tyrosine	C18	long	even	1	LIPIDMAPS
Tyrosine-C18:2	830	C18:2	Tyrosine	C18	long	even	2	Not available
Tyrosine-C18:3	129	C18:3	Tyrosine	C18	long	even	3	Not available
Tyrosine-C2:0	1819	C2:0	Tyrosine	C2	short	even	0	Not available
Tyrosine-C20:3	3	C20:3	Tyrosine	C20	long	even	3	Not available
Tyrosine-C20:4	83	C20:4	Tyrosine	C20	long	even	4	LIPIDMAPS
Tyrosine-C3:0	549	C3:0	Tyrosine	C3	short	odd	0	Not available
Tyrosine-C4:0	136	C4:0	Tyrosine	C4	short	even	0	Not available
Tyrosine-C5:0	41	C5:0	Tyrosine	C5	short	odd	0	Not available
Tyrosine-C6:0	37	C6:0	Tyrosine	C6	short	even	0	Not available
Tyrosine-C6:1	3	C6:1	Tyrosine	C6	short	even	1	Not available
Tyrosine-C8:0	255	C8:0	Tyrosine	C8	medium	even	0	Not available
Tyrosine-C9:0	3	C9:0	Tyrosine	C9	medium	odd	0	Not available
Tyrosine-C9:4	6	C9:4	Tyrosine	C9	medium	odd	4	Not available
Valine-C10:0	2	C10:0	Valine	C10	medium	even	0	Not available
Valine-C10:2	6	C10:2	Valine	C10	medium	even	2	Not available
Valine-C11:1	9	C11:1	Valine	C11	medium	odd	1	Not available
Valine-C12:2	4	C12:2	Valine	C12	medium	even	2	Not available
Valine-C14:2	4	C14:2	Valine	C14	long	even	2	Not available
Valine-C15:0	7	C15:0	Valine	C15	long	odd	0	Not available
Valine-C15:2	2	C15:2	Valine	C15	long	odd	2	Not available
Valine-C16:0	124	C16:0	Valine	C16	long	even	0	LIPIDMAPS
Valine-C16:1	2	C16:1	Valine	C16	long	even	1	Not available
Valine-C18:0	26	C18:0	Valine	C18	long	even	0	LIPIDMAPS
Valine-C18:1	12	C18:1	Valine	C18	long	even	1	Not available
Valine-C18:2	139	C18:2	Valine	C18	long	even	2	LIPIDMAPS
Valine-C18:3	27	C18:3	Valine	C18	long	even	3	Not available
Valine-C18:4	10	C18:4	Valine	C18	long	even	4	Not available
Valine-C2:0	422	C2:0	Valine	C2	short	even	0	Not available
Valine-C22:1	9	C22:1	Valine	C22	very long	even	1	Not available
Valine-C3:0	138	C3:0	Valine	C3	short	odd	0	Not available
Valine-C30:4	12	C30:4	Valine	C30	very long	even	4	Not available
Valine-C4:1	2	C4:1	Valine	C4	short	even	1	Not available
Valine-C5:0	2	C5:0	Valine	C5	short	odd	0	Not available
Valine-C5:1	11	C5:1	Valine	C5	short	odd	1	Not available
Valine-C6:0	4	C6:0	Valine	C6	short	even	0	Not available

## Sheet: S1e
Compound	counts_microbeMASST	head	tail	carbons	unsaturations	even_odd
Glycine-C4:0	144	Glycine	C4:0	C4	0	even
Phenylalanine-C2:0	3917	Phenylalanine	C2:0	C2	0	even
Tyrosine-C2:0	5284	Tyrosine	C2:0	C2	0	even
Phenylalanine-C18:2	1099	Phenylalanine	C18:2	C18	2	even
Asparagine-C10:0	13	Asparagine	C10:0	C10	0	even
Lysine-C10:0	1657	Lysine	C10:0	C10	0	even
Arginine-C12:0	60	Arginine	C12:0	C12	0	even
Putrescine-C16:0	127	Putrescine	C16:0	C16	0	even
Lysine-C8:0	223	Lysine	C8:0	C8	0	even
Phenylalanine-C4:0	4730	Phenylalanine	C4:0	C4	0	even
Tyrosine-C8:0	1334	Tyrosine	C8:0	C8	0	even
Tyrosine-C10:0	1289	Tyrosine	C10:0	C10	0	even
Glutamic acid-C15:0	89	Glutamic acid	C15:0	C15	0	odd
Leucine-C17:0	28	Leucine	C17:0	C17	0	odd
Phenylalanine-C16:0	5010	Phenylalanine	C16:0	C16	0	even
Lysine-C17:0	53	Lysine	C17:0	C17	0	odd
Lysine-C2:0	109	Lysine	C2:0	C2	0	even
Phenylalanine-C10:1	492	Phenylalanine	C10:1	C10	1	even
Alanine/Sarcosine-C16:0	55	Alanine/Sarcosine	C16:0	C16	0	even
Arginine-C8:0	50	Arginine	C8:0	C8	0	even
Glutamine-C15:0	47	Glutamine	C15:0	C15	0	odd
Ornithine-C17:1	5	Ornithine	C17:1	C17	1	odd
Amylamine-C16:0	537	Amylamine	C16:0	C16	0	even
Phenylalanine-C8:0	1798	Phenylalanine	C8:0	C8	0	even
Tryptophan-C18:2	11	Tryptophan	C18:2	C18	2	even
Phenylalanine-C10:0	1774	Phenylalanine	C10:0	C10	0	even
Glutathione-C10:0	11	Glutathione	C10:0	C10	0	even
Asparagine-C13:0	75	Asparagine	C13:0	C13	0	odd
Glutamine-C16:0	110	Glutamine	C16:0	C16	0	even
Lysine-C12:0	313	Lysine	C12:0	C12	0	even
Phenylalanine-C18:1	3428	Phenylalanine	C18:1	C18	1	even
Phenylalanine-C6:0	1526	Phenylalanine	C6:0	C6	0	even
Putrescine-C14:0	17	Putrescine	C14:0	C14	0	even
Methionine-C10:0	93	Methionine	C10:0	C10	0	even
Leucine-C10:0	1187	Leucine	C10:0	C10	0	even
Glutamine-C14:0	52	Glutamine	C14:0	C14	0	even
Arginine-C10:0	386	Arginine	C10:0	C10	0	even
2-phenethylamine-C8:0	40	2-phenethylamine	C8:0	C8	0	even
Kynurenine-C2:0	114	Kynurenine	C2:0	C2	0	even
Leucine-C16:0	1500	Leucine	C16:0	C16	0	even
Tryptophan-C4:0	83	Tryptophan	C4:0	C4	0	even
Threonine/homoserine-C16:1	34	Threonine/homoserine	C16:1	C16	1	even
3-methoxytyramine-C2:0	139	3-methoxytyramine	C2:0	C2	0	even
GABA-C12:0	469	GABA	C12:0	C12	0	even
Methionine-C8:0	62	Methionine	C8:0	C8	0	even
Arginine-C12:1	9	Arginine	C12:1	C12	1	even
Asparagine-C11:0	73	Asparagine	C11:0	C11	0	odd
Asparagine-C12:0	109	Asparagine	C12:0	C12	0	even
Glutamic acid-C13:0	28	Glutamic acid	C13:0	C13	0	odd
Phenylalanine-C5:0	227	Phenylalanine	C5:0	C5	0	odd
Arginine-C6:0	177	Arginine	C6:0	C6	0	even
Threonine/homoserine-C8:0	79	Threonine/homoserine	C8:0	C8	0	even
Alanine/Sarcosine-C10:0	10	Alanine/Sarcosine	C10:0	C10	0	even
Glutamic acid-C18:0	31	Glutamic acid	C18:0	C18	0	even
Threonine/homoserine-C16:0	32	Threonine/homoserine	C16:0	C16	0	even
Leucine-C8:0	824	Leucine	C8:0	C8	0	even
Valine-C2:0	5	Valine	C2:0	C2	0	even
Glutamine-C12:0	71	Glutamine	C12:0	C12	0	even
Lysine-C15:0	142	Lysine	C15:0	C15	0	odd
Arginine-C15:0	21	Arginine	C15:0	C15	0	odd
Leucine-C18:2	2333	Leucine	C18:2	C18	2	even
Tryptophan-C8:0	535	Tryptophan	C8:0	C8	0	even
Lysine-C13:0	3	Lysine	C13:0	C13	0	odd
Ornithine-C16:1	15	Ornithine	C16:1	C16	1	even
Histidine-C2:0	61	Histidine	C2:0	C2	0	even
Histidine-C6:0	59	Histidine	C6:0	C6	0	even
Serine-C15:1	119	Serine	C15:1	C15	1	odd
Lysine-C18:1	366	Lysine	C18:1	C18	1	even
Methionine-C12:0	54	Methionine	C12:0	C12	0	even
Alanine/Sarcosine-C16:1	9	Alanine/Sarcosine	C16:1	C16	1	even
Glutamic acid-C10:0	38	Glutamic acid	C10:0	C10	0	even
Alanine/Sarcosine-C15:0	131	Alanine/Sarcosine	C15:0	C15	0	odd
Valine-C15:0	11	Valine	C15:0	C15	0	odd
Glutamic acid-C16:0	69	Glutamic acid	C16:0	C16	0	even
Glutamine-C10:0	278	Glutamine	C10:0	C10	0	even
Serine-C17:0	19	Serine	C17:0	C17	0	odd
Glutamic acid-C16:3	4	Glutamic acid	C16:3	C16	3	even
Cadaverine-C15:0	5	Cadaverine	C15:0	C15	0	odd
Lysine-C12:1	3	Lysine	C12:1	C12	1	even
Histidine-C18:0	1	Histidine	C18:0	C18	0	even
Asparagine-C16:0	40	Asparagine	C16:0	C16	0	even
Lysine-C9:0	1	Lysine	C9:0	C9	0	even
Methionine-C3:0	9	Methionine	C3:0	C3	0	odd
Glutamine-C13:0	15	Glutamine	C13:0	C13	0	odd
Tryptophan-C3:0	35	Tryptophan	C3:0	C3	0	odd
Asparagine-C14:0	125	Asparagine	C14:0	C14	0	even
Glutamine-C6:1	4	Glutamine	C6:1	C6	1	even
Threonine/homoserine-C14:1	14	Threonine/homoserine	C14:1	C14	1	even
Leucine-C14:0	39	Leucine	C14:0	C14	0	even
Tyrosine-C16:0	168	Tyrosine	C16:0	C16	0	even
Histidine-C15:0	32	Histidine	C15:0	C15	0	odd
Tryptophan-C15:0	13	Tryptophan	C15:0	C15	0	odd
Glutamic acid-C17:0	40	Glutamic acid	C17:0	C17	0	odd
2-phenethylamine-C18:2	28	2-phenethylamine	C18:2	C18	2	even
Valine-C18:2	36	Valine	C18:2	C18	2	even
Leucine-C10:1	34	Leucine	C10:1	C10	1	even
Tyrosine-C12:0	310	Tyrosine	C12:0	C12	0	even
Glutamine-C6:0	2	Glutamine	C6:0	C6	0	even
Glutamic acid-C17:1	11	Glutamic acid	C17:1	C17	1	odd
Glutamic acid-C8:0	31	Glutamic acid	C8:0	C8	0	even
Putrescine-C2:0	1	Putrescine	C2:0	C2	0	even
Tyramine-C18:2	11	Tyramine	C18:2	C18	2	even
Leucine-C18:1	1810	Leucine	C18:1	C18	1	even
Tryptophan-C18:1	39	Tryptophan	C18:1	C18	1	even
Tyrosine-C15:0	37	Tyrosine	C15:0	C15	0	odd
Alanine/Sarcosine-C6:0	4	Alanine/Sarcosine	C6:0	C6	0	even
Glutamic acid-C11:0	5	Glutamic acid	C11:0	C11	0	odd
Lysine-C16:0	167	Lysine	C16:0	C16	0	even
Threonine/homoserine-C9:0	9	Threonine/homoserine	C9:0	C9	0	even
Methionine-C17:1	8	Methionine	C17:1	C17	1	odd
Citrulline-C12:0	183	Citrulline	C12:0	C12	0	even
Tyrosine-C16:1	15	Tyrosine	C16:1	C16	1	even
2-aminovaleric acid-C2:0	1	2-aminovaleric acid	C2:0	C2	0	even
Glutamic acid-C4:0	5	Glutamic acid	C4:0	C4	0	even
Valine-C16:0	16	Valine	C16:0	C16	0	even
Serine-C18:1	8	Serine	C18:1	C18	1	even
Cadaverine-C5:0	3	Cadaverine	C5:0	C5	0	odd
Glutamic acid-C6:0	8	Glutamic acid	C6:0	C6	0	even
Serine-C15:0	68	Serine	C15:0	C15	0	odd
Citrulline-C10:0	15	Citrulline	C10:0	C10	0	even
Lysine-C18:2	29	Lysine	C18:2	C18	2	even
Serine-C17:1	8	Serine	C17:1	C17	1	odd
Serine-C12:1	6	Serine	C12:1	C12	1	even
Threonine/homoserine-C15:1	159	Threonine/homoserine	C15:1	C15	1	odd
Asparagine-C15:0	29	Asparagine	C15:0	C15	0	odd
Arginine-C2:0	25	Arginine	C2:0	C2	0	even
Glutamine-C18:2	57	Glutamine	C18:2	C18	2	even
Leucine-C16:1	155	Leucine	C16:1	C16	1	even
Cadaverine-C7:0	5	Cadaverine	C7:0	C7	0	odd
Leucine-C12:0	19	Leucine	C12:0	C12	0	even
Threonine/homoserine-C12:0	11	Threonine/homoserine	C12:0	C12	0	even
Lysine-C11:0	3	Lysine	C11:0	C11	0	odd
2-phenethylamine-C2:0	226	2-phenethylamine	C2:0	C2	0	even
Lysine-C16:1	109	Lysine	C16:1	C16	1	even
Asparagine-C18:2	3	Asparagine	C18:2	C18	2	even
Tyrosine-C4:0	23	Tyrosine	C4:0	C4	0	even
Alanine/Sarcosine-C18:2	53	Alanine/Sarcosine	C18:2	C18	2	even
Glycine-C16:1	22	Glycine	C16:1	C16	1	even
Tyramine-C16:1	83	Tyramine	C16:1	C16	1	even
Alanine/Sarcosine-C18:1	24	Alanine/Sarcosine	C18:1	C18	1	even
Arginine-C17:1	25	Arginine	C17:1	C17	1	odd
Methionine-C15:0	23	Methionine	C15:0	C15	0	odd
Tyrosine-C3:0	11	Tyrosine	C3:0	C3	0	odd
2-phenethylamine-C18:3	12	2-phenethylamine	C18:3	C18	3	even
Tyramine-C18:1	8	Tyramine	C18:1	C18	1	even
2-phenethylamine-C15:0	6	2-phenethylamine	C15:0	C15	0	odd
Glutamine-C18:1	11	Glutamine	C18:1	C18	1	even
Tyrosine-C10:1	100	Tyrosine	C10:1	C10	1	even
Amylamine-C18:0	170	Amylamine	C18:0	C18	0	even
Threonine/homoserine-C2:0	21	Threonine/homoserine	C2:0	C2	0	even
GABA-C18:2	58	GABA	C18:2	C18	2	even
Histidine-C16:0	19	Histidine	C16:0	C16	0	even
Alanine/Sarcosine-C5:0	21	Alanine/Sarcosine	C5:0	C5	0	odd
Phenylalanine-C12:0	380	Phenylalanine	C12:0	C12	0	even
Glutamic acid-C14:0	94	Glutamic acid	C14:0	C14	0	even
Phenylalanine-C18:0	27	Phenylalanine	C18:0	C18	0	even
Cadaverine-C8:0	23	Cadaverine	C8:0	C8	0	even
Glutamine-C14:1	24	Glutamine	C14:1	C14	1	even
Threonine/homoserine-C10:0	28	Threonine/homoserine	C10:0	C10	0	even
Amylamine-C4:0	2	Amylamine	C4:0	C4	0	even
Phenylalanine-C16:1	101	Phenylalanine	C16:1	C16	1	even
2-phenethylamine-C16:1	122	2-phenethylamine	C16:1	C16	1	even
Aminoadipic acid-C12:0	2	Aminoadipic acid	C12:0	C12	0	even
2-aminovaleric acid-C16:1	13	2-aminovaleric acid	C16:1	C16	1	even
Tryptophan-C8:1	4	Tryptophan	C8:1	C8	1	even
2-aminovaleric acid-C18:2	19	2-aminovaleric acid	C18:2	C18	2	even
Lysine-C17:1	42	Lysine	C17:1	C17	1	odd
GABA-C6:0	299	GABA	C6:0	C6	0	even
Tryptophan-C16:1	11	Tryptophan	C16:1	C16	1	even
Arginine-C17:0	25	Arginine	C17:0	C17	0	odd
Glycine-C18:1	2	Glycine	C18:1	C18	1	even
Serine-C18:2	15	Serine	C18:2	C18	2	even
2-phenethylamine-C5:0	7	2-phenethylamine	C5:0	C5	0	odd
Arginine-C5:0	10	Arginine	C5:0	C5	0	odd
Arginine-C16:0	61	Arginine	C16:0	C16	0	even
Valine-C18:1	5	Valine	C18:1	C18	1	even
GABA-C18:1	14	GABA	C18:1	C18	1	even
Glutamine-C10:1	6	Glutamine	C10:1	C10	1	even
Glutamine-C15:1	33	Glutamine	C15:1	C15	1	odd
Alanine/Sarcosine-C17:0	8	Alanine/Sarcosine	C17:0	C17	0	odd
Tyrosine-C14:0	6	Tyrosine	C14:0	C14	0	even
Ornithine-C15:0	9	Ornithine	C15:0	C15	0	odd
Threonine/homoserine-C17:0	50	Threonine/homoserine	C17:0	C17	0	odd
Leucine-C4:0	245	Leucine	C4:0	C4	0	even
Tryptamine-C3:0	5	Tryptamine	C3:0	C3	0	odd
Arginine-C11:0	1	Arginine	C11:0	C11	0	odd
Citrulline-C15:0	8	Citrulline	C15:0	C15	0	odd
2-phenethylamine-C17:1	21	2-phenethylamine	C17:1	C17	1	odd
Lysine-C18:0	3	Lysine	C18:0	C18	0	even
Tyrosine-C5:0	7	Tyrosine	C5:0	C5	0	odd
Amylamine-C3:0	2	Amylamine	C3:0	C3	0	odd
Cadaverine-C16:0	35	Cadaverine	C16:0	C16	0	even
Leucine-C6:0	196	Leucine	C6:0	C6	0	even
Arginine-C16:1	51	Arginine	C16:1	C16	1	even
Phenylalanine-C17:0	8	Phenylalanine	C17:0	C17	0	odd
Tryptophan-C9:0	3	Tryptophan	C9:0	C9	0	even
2-phenethylamine-C20:4	12	2-phenethylamine	C20:4	C20	4	even
Tyrosine-C6:0	31	Tyrosine	C6:0	C6	0	even
Tyrosine-C18:1	8	Tyrosine	C18:1	C18	1	even
Threonine/homoserine-C13:1	6	Threonine/homoserine	C13:1	C13	1	odd
Phenylalanine-C14:1	3	Phenylalanine	C14:1	C14	1	even
2-aminovaleric acid-C10:0	3	2-aminovaleric acid	C10:0	C10	0	even
Methionine-C18:2	12	Methionine	C18:2	C18	2	even
GABA-C5:0	5	GABA	C5:0	C5	0	odd
Serotonin-C20:0	3	Serotonin	C20:0	C20	0	even
Glutamic acid-C16:1	94	Glutamic acid	C16:1	C16	1	even
Tryptophan-C10:0	631	Tryptophan	C10:0	C10	0	even
Glutamic acid-C18:1	26	Glutamic acid	C18:1	C18	1	even
Putrescine-C10:0	3	Putrescine	C10:0	C10	0	even
Threonine/homoserine-C4:0	41	Threonine/homoserine	C4:0	C4	0	even
Tryptophan-C17:0	4	Tryptophan	C17:0	C17	0	odd
Serine-C12:0	8	Serine	C12:0	C12	0	even
2-aminovaleric acid-C5:0	3	2-aminovaleric acid	C5:0	C5	0	odd
Methionine-C16:1	54	Methionine	C16:1	C16	1	even
Serine-C16:1	12	Serine	C16:1	C16	1	even
Methionine-C16:0	23	Methionine	C16:0	C16	0	even
GABA-C16:0	3	GABA	C16:0	C16	0	even
Methionine-C18:1	14	Methionine	C18:1	C18	1	even
2-phenethylamine-C17:0	7	2-phenethylamine	C17:0	C17	0	odd
GABA-C8:0	17	GABA	C8:0	C8	0	even
Tyramine-C9:4	6	Tyramine	C9:4	C9	4	even
Cadaverine-C10:0	10	Cadaverine	C10:0	C10	0	even
Threonine/homoserine-C17:1	34	Threonine/homoserine	C17:1	C17	1	odd
Threonine/homoserine-C15:0	87	Threonine/homoserine	C15:0	C15	0	odd
Serine-C16:0	44	Serine	C16:0	C16	0	even
Threonine/homoserine-C18:2	13	Threonine/homoserine	C18:2	C18	2	even
Threonine/homoserine-C5:0	11	Threonine/homoserine	C5:0	C5	0	odd
Arginine-C18:1	55	Arginine	C18:1	C18	1	even
Leucine-C15:0	153	Leucine	C15:0	C15	0	odd
Alanine/Sarcosine-C15:1	20	Alanine/Sarcosine	C15:1	C15	1	odd
Glutamine-C11:2	3	Glutamine	C11:2	C11	2	odd
Phenylalanine-C17:1	19	Phenylalanine	C17:1	C17	1	odd
Glutamine-C16:1	16	Glutamine	C16:1	C16	1	even
Phenylalanine-C11:4	121	Phenylalanine	C11:4	C11	4	odd
Methionine-C4:0	6	Methionine	C4:0	C4	0	even
2-phenethylamine-C6:0	55	2-phenethylamine	C6:0	C6	0	even
Glutamic acid-C15:1	31	Glutamic acid	C15:1	C15	1	odd
Tyrosine-C18:2	78	Tyrosine	C18:2	C18	2	even
Glutamic acid-C20:4	5	Glutamic acid	C20:4	C20	4	even
Asparagine-C14:1	91	Asparagine	C14:1	C14	1	even
Spermidine-C16:0	1	Spermidine	C16:0	C16	0	even
Histidine-C18:2	11	Histidine	C18:2	C18	2	even
Cadaverine-C5:1	1	Cadaverine	C5:1	C5	1	odd
Citrulline-C18:2	3	Citrulline	C18:2	C18	2	even
Phenylalanine-C15:0	73	Phenylalanine	C15:0	C15	0	odd
Leucine-C14:1	6	Leucine	C14:1	C14	1	even
Histidine-C16:1	5	Histidine	C16:1	C16	1	even
Amylamine-C14:0	9	Amylamine	C14:0	C14	0	even
Leucine-C15:1	9	Leucine	C15:1	C15	1	odd
Leucine-C21:0	20	Leucine	C21:0	C21	0	odd
Serine-C14:1	11	Serine	C14:1	C14	1	even
Cadaverine-C3:0	7	Cadaverine	C3:0	C3	0	odd
GABA-C18:3	4	GABA	C18:3	C18	3	even
Glutamine-C11:1	2	Glutamine	C11:1	C11	1	odd
Alanine/Sarcosine-C14:0	15	Alanine/Sarcosine	C14:0	C14	0	even
Leucine-C9:4	7	Leucine	C9:4	C9	4	even
Phenylalanine-C9:0	4	Phenylalanine	C9:0	C9	0	even
2-phenethylamine-C7:0	45	2-phenethylamine	C7:0	C7	0	odd
Glutamine-C12:1	2	Glutamine	C12:1	C12	1	even
Serine-C10:0	5	Serine	C10:0	C10	0	even
Alanine/Sarcosine-C14:1	7	Alanine/Sarcosine	C14:1	C14	1	even
Tryptophan-C14:0	5	Tryptophan	C14:0	C14	0	even
Methionine-C6:0	7	Methionine	C6:0	C6	0	even
2-phenethylamine-C16:2	7	2-phenethylamine	C16:2	C16	2	even
Tryptophan-C16:0	32	Tryptophan	C16:0	C16	0	even
Lysine-C7:0	3	Lysine	C7:0	C7	0	odd
Leucine-C8:1	2	Leucine	C8:1	C8	1	even
Cystathionine-C2:0	6	Cystathionine	C2:0	C2	0	even
Citrulline-C14:0	3	Citrulline	C14:0	C14	0	even
Tyramine-C4:0	10	Tyramine	C4:0	C4	0	even
Phenylalanine-C14:0	21	Phenylalanine	C14:0	C14	0	even
Phenylalanine-C19:1	4	Phenylalanine	C19:1	C19	1	odd
Citrulline-C16:0	7	Citrulline	C16:0	C16	0	even
Glutamine-C9:0	6	Glutamine	C9:0	C9	0	even
Tryptophan-C7:0	9	Tryptophan	C7:0	C7	0	odd
Glutamic acid-C9:0	4	Glutamic acid	C9:0	C9	0	even
Alanine/Sarcosine-C19:1	9	Alanine/Sarcosine	C19:1	C19	1	odd
Cadaverine-C2:0	4	Cadaverine	C2:0	C2	0	even
Threonine/homoserine-C3:0	1	Threonine/homoserine	C3:0	C3	0	odd
Threonine/homoserine-C14:0	7	Threonine/homoserine	C14:0	C14	0	even
Tryptophan-C17:1	4	Tryptophan	C17:1	C17	1	odd
Arginine-C18:2	18	Arginine	C18:2	C18	2	even
Glutamic acid-C13:1	4	Glutamic acid	C13:1	C13	1	odd
Alanine/Sarcosine-C17:1	5	Alanine/Sarcosine	C17:1	C17	1	odd
Leucine-C17:1	23	Leucine	C17:1	C17	1	odd
Histidine-C9:4	2	Histidine	C9:4	C9	4	even
Tryptamine-C18:1	1	Tryptamine	C18:1	C18	1	even
2-aminovaleric acid-C16:0	13	2-aminovaleric acid	C16:0	C16	0	even
Tryptophan-C5:0	27	Tryptophan	C5:0	C5	0	odd
Threonine/homoserine-C6:0	4	Threonine/homoserine	C6:0	C6	0	even
Tyrosine-C11:0	3	Tyrosine	C11:0	C11	0	odd
Taurine-C16:0	3	Taurine	C16:0	C16	0	even
Citrulline-C16:1	3	Citrulline	C16:1	C16	1	even
Arginine-C13:0	5	Arginine	C13:0	C13	0	odd
Tryptophan-C6:1	3	Tryptophan	C6:1	C6	1	even
Arginine-C12:4	3	Arginine	C12:4	C12	4	even
Glutamine-C5:0	1	Glutamine	C5:0	C5	0	odd
Taurine-C18:3	7	Taurine	C18:3	C18	3	even
Leucine-C16:2	4	Leucine	C16:2	C16	2	even
Histidine-C14:0	2	Histidine	C14:0	C14	0	even
Arginine-C18:0	2	Arginine	C18:0	C18	0	even
2-phenethylamine-C19:1	4	2-phenethylamine	C19:1	C19	1	odd
Cadaverine-C12:0	2	Cadaverine	C12:0	C12	0	even
Aminoadipic acid-C10:0	1	Aminoadipic acid	C10:0	C10	0	even
Leucine-C9:0	2	Leucine	C9:0	C9	0	even
Methionine-C5:0	42	Methionine	C5:0	C5	0	odd
Leucine-C18:3	11	Leucine	C18:3	C18	3	even
Serine-C18:0	3	Serine	C18:0	C18	0	even
Alanine/Sarcosine-C17:2	3	Alanine/Sarcosine	C17:2	C17	2	odd
Serine-C24:1	3	Serine	C24:1	C24	1	even
Alanine/Sarcosine-C15:2	6	Alanine/Sarcosine	C15:2	C15	2	odd
Asparagine-C15:1	10	Asparagine	C15:1	C15	1	odd
Methionine-C9:4	4	Methionine	C9:4	C9	4	even
Putrescine-C16:1	6	Putrescine	C16:1	C16	1	even
Threonine/homoserine-C13:0	4	Threonine/homoserine	C13:0	C13	0	odd
Tryptamine-C11:0	3	Tryptamine	C11:0	C11	0	odd
Serine-C14:0	8	Serine	C14:0	C14	0	even
2-phenethylamine-C8:1	3	2-phenethylamine	C8:1	C8	1	even
Serine-C9:0	20	Serine	C9:0	C9	0	even
Tyramine-C17:1	3	Tyramine	C17:1	C17	1	odd
Valine-C10:0	4	Valine	C10:0	C10	0	even
Leucine-C13:0	3	Leucine	C13:0	C13	0	odd
Cadaverine-C18:0	3	Cadaverine	C18:0	C18	0	even
Alanine/Sarcosine-C16:2	2	Alanine/Sarcosine	C16:2	C16	2	even
Tryptamine-C11:4	4	Tryptamine	C11:4	C11	4	odd
2-aminovaleric acid-C14:0	5	2-aminovaleric acid	C14:0	C14	0	even
Putrescine-C18:1	6	Putrescine	C18:1	C18	1	even
Citrulline-C17:0	2	Citrulline	C17:0	C17	0	odd
Serine-C8:0	26	Serine	C8:0	C8	0	even
Asparagine-C16:1	62	Asparagine	C16:1	C16	1	even
Alanine/Sarcosine-C13:1	3	Alanine/Sarcosine	C13:1	C13	1	odd
Taurine-C16:1	8	Taurine	C16:1	C16	1	even
Citrulline-C11:0	2	Citrulline	C11:0	C11	0	odd
Asparagine-C17:1	22	Asparagine	C17:1	C17	1	odd
Alanine/Sarcosine-C18:0	18	Alanine/Sarcosine	C18:0	C18	0	even
Serine-C13:1	9	Serine	C13:1	C13	1	odd
Leucine-C18:0	4	Leucine	C18:0	C18	0	even
2-phenethylamine-C10:1	8	2-phenethylamine	C10:1	C10	1	even
Leucine-C19:1	5	Leucine	C19:1	C19	1	odd
Tyramine-C17:0	5	Tyramine	C17:0	C17	0	odd
Tyramine-C15:0	7	Tyramine	C15:0	C15	0	odd
Methionine-C14:0	1	Methionine	C14:0	C14	0	even
Serine-C13:0	3	Serine	C13:0	C13	0	odd
Taurine-C18:2	5	Taurine	C18:2	C18	2	even
Taurine-C18:1	3	Taurine	C18:1	C18	1	even
Tryptamine-C5:0	8	Tryptamine	C5:0	C5	0	odd

## Sheet: S1f
Head Synthesis	Tail Synthesis			Head RTmatch	Tail RTmatch
2-aminovaleric acid	C10:0			2-phenethylamine	C16:0
2-aminovaleric acid	C14:0			2-phenethylamine	C18:0
2-aminovaleric acid	C16:0			2-phenethylamine	C2:0
2-aminovaleric acid	C18:2			2-phenethylamine	C3:0
2-aminovaleric acid	C18:3			2-phenethylamine	C4:0
2-aminovaleric acid	C3:0			2-phenethylamine	C5:0
2-aminovaleric acid	C5:0			Cadaverine	C2:0
2-aminovaleric acid	C9:0			Cadaverine	C3:0
2-phenethylamine	C10:1			Cadaverine	C5:0
2-phenethylamine	C14:0			Cadaverine	C6:0
2-phenethylamine	C16:0			Cadaverine	C7:0
2-phenethylamine	C18:0			Cadaverine	C16:0
2-phenethylamine	C18:2			Dopamine	C2:0
2-phenethylamine	C19:1			Glutamic acid	C18:0
2-phenethylamine	C2:0			Histamine	C2:0
2-phenethylamine	C22:0			Histamine	C3:0
2-phenethylamine	C3:1			Histamine	C4:0
2-phenethylamine	C4:0			Histamine	C5:0
2-phenethylamine	C5:0			Histamine	C6:0
2-phenethylamine	C6:0			Leucine	C16:0
2-phenethylamine	C7:0			Methionine	C2:0
3-hydroxykynurenine	C2:0			Putrescine	C6:0
3-methoxytyramine	C2:0			Serotonin	C2:0
3-methoxytyramine	C22:0			Tryptophan	C3:0
5-methoxytryptamine	C2:0			Tyramine	C16:0
Alanine/Sarcosine	C10:0			Tyramine	C3:0
Alanine/Sarcosine	C11:0			Tyramine	C6:0
Alanine/Sarcosine	C12:0			Valine	C16:0
Alanine/Sarcosine	C13:0
Alanine/Sarcosine	C13:1
Alanine/Sarcosine	C14:0
Alanine/Sarcosine	C14:1
Alanine/Sarcosine	C15:0
Alanine/Sarcosine	C15:1
Alanine/Sarcosine	C16:0
Alanine/Sarcosine	C16:1
Alanine/Sarcosine	C17:0
Alanine/Sarcosine	C17:1
Alanine/Sarcosine	C18:0
Alanine/Sarcosine	C18:1
Alanine/Sarcosine	C18:2
Alanine/Sarcosine	C19:0
Alanine/Sarcosine	C19:1
Alanine/Sarcosine	C20:0
Alanine/Sarcosine	C20:2
Alanine/Sarcosine	C21:0
Alanine/Sarcosine	C22:1
Alanine/Sarcosine	C4:0
Alanine/Sarcosine	C5:0
Alanine/Sarcosine	C6:0
Alanine/Sarcosine	C8:0
Aminoadipic acid	C10:0
Aminoadipic acid	C12:0
Aminoadipic acid	C14:0
Aminoadipic acid	C14:1
Aminoadipic acid	C8:0
Amylamine	C10:0
Amylamine	C14:0
Amylamine	C16:0
Amylamine	C16:1
Amylamine	C17:0
Amylamine	C18:0
Amylamine	C18:1
Amylamine	C20:0
Amylamine	C22:0
Amylamine	C23:0
Amylamine	C24:0
Amylamine	C5:0
Amylamine	C6:0
Amylamine	C7:0
Amylamine	C8:0
Arginine	C10:0
Arginine	C11:0
Arginine	C11:1
Arginine	C12:0
Arginine	C12:1
Arginine	C13:0
Arginine	C14:0
Arginine	C14:1
Arginine	C15:0
Arginine	C16:0
Arginine	C16:1
Arginine	C17:0
Arginine	C17:1
Arginine	C18:0
Arginine	C18:1
Arginine	C18:2
Arginine	C18:3
Arginine	C2:0
Arginine	C20:3
Arginine	C20:4
Arginine	C5:0
Arginine	C6:0
Arginine	C7:0
Arginine	C8:0
Arginine	C9:0
Asparagine	C14:1
Asparagine	C15:0
Asparagine	C15:1
Asparagine	C16:0
Asparagine	C16:1
Asparagine	C17:1
Asparagine	C18:0
Asparagine	C18:1
Asparagine	C18:2
Asparagine	C2:0
Aspartic acid	C10:0
Aspartic acid	C6:0
Cadaverine	C10:0
Cadaverine	C12:0
Cadaverine	C16:0
Cadaverine	C18:0
Cadaverine	C2:0
Cadaverine	C3:0
Cadaverine	C4:0
Cadaverine	C5:0
Cadaverine	C6:0
Cadaverine	C7:0
Citrulline	C10:0
Citrulline	C11:0
Citrulline	C12:0
Citrulline	C12:1
Citrulline	C13:0
Citrulline	C13:1
Citrulline	C14:0
Citrulline	C14:1
Citrulline	C15:0
Citrulline	C15:1
Citrulline	C16:0
Citrulline	C16:1
Citrulline	C17:0
Citrulline	C17:1
Citrulline	C18:1
Citrulline	C18:2
Citrulline	C5:0
Citrulline	C9:0
Dopamine	C2:0
Dopamine	C25:0
GABA	C5:0
Glutamic acid	C10:0
Glutamic acid	C11:0
Glutamic acid	C11:1
Glutamic acid	C12:0
Glutamic acid	C13:0
Glutamic acid	C13:1
Glutamic acid	C14:0
Glutamic acid	C15:0
Glutamic acid	C15:1
Glutamic acid	C16:0
Glutamic acid	C16:1
Glutamic acid	C17:0
Glutamic acid	C17:1
Glutamic acid	C18:0
Glutamic acid	C18:1
Glutamic acid	C19:1
Glutamic acid	C19:2
Glutamic acid	C20:4
Glutamic acid	C21:0
Glutamic acid	C22:4
Glutamic acid	C6:0
Glutamic acid	C7:0
Glutamic acid	C8:0
Glutamic acid	C9:0
Glutamine	C10:0
Glutamine	C12:0
Glutamine	C12:1
Glutamine	C13:0
Glutamine	C14:0
Glutamine	C14:1
Glutamine	C15:0
Glutamine	C15:1
Glutamine	C16:0
Glutamine	C16:1
Glutamine	C18:1
Glutamine	C18:2
Glutamine	C3:0
Glutamine	C5:0
Glutamine	C7:0
Glutamine	C9:0
Glutathione	C10:0
Glycine	C16:1
Glycine	C18:0
Glycine	C18:1
Glycine	C6:0
Glycine	C8:0
Histamine	C10:0
Histamine	C11:0
Histamine	C12:0
Histamine	C12:1
Histamine	C14:0
Histamine	C15:0
Histamine	C16:0
Histamine	C16:1
Histamine	C18:1
Histamine	C18:2
Histamine	C2:0
Histamine	C20:4
Histamine	C22:4
Histamine	C3:0
Histamine	C4:0
Histamine	C5:0
Histamine	C6:0
Histamine	C7:0
Histamine	C8:0
Histidine	C10:0
Histidine	C10:1
Histidine	C11:0
Histidine	C12:0
Histidine	C14:0
Histidine	C14:1
Histidine	C15:0
Histidine	C16:0
Histidine	C16:1
Histidine	C18:0
Histidine	C18:1
Histidine	C18:2
Histidine	C18:3
Histidine	C2:0
Histidine	C20:4
Histidine	C3:0
Histidine	C4:0
Histidine	C5:0
Histidine	C6:0
Histidine	C8:0
Histidine	C9:0
Kynurenine	C2:0
L-DOPA	C2:0
Leucine	C10:0
Leucine	C10:1
Leucine	C11:0
Leucine	C12:0
Leucine	C12:1
Leucine	C13:0
Leucine	C14:0
Leucine	C14:1
Leucine	C15:0
Leucine	C15:1
Leucine	C16:0
Leucine	C16:1
Leucine	C17:0
Leucine	C17:1
Leucine	C18:0
Leucine	C18:1
Leucine	C18:2
Leucine	C18:3
Leucine	C19:0
Leucine	C19:1
Leucine	C20:0
Leucine	C20:1
Leucine	C20:2
Leucine	C20:3
Leucine	C20:4
Leucine	C21:0
Leucine	C22:1
Leucine	C24:0
Leucine	C3:0
Leucine	C4:0
Leucine	C5:0
Leucine	C6:0
Leucine	C7:0
Leucine	C8:0
Leucine	C9:0
Lysine	C10:0
Lysine	C10:1
Lysine	C11:0
Lysine	C11:1
Lysine	C12:0
Lysine	C12:1
Lysine	C13:0
Lysine	C13:1
Lysine	C14:0
Lysine	C14:1
Lysine	C15:0
Lysine	C16:0
Lysine	C16:1
Lysine	C17:0
Lysine	C17:1
Lysine	C18:0
Lysine	C18:1
Lysine	C18:2
Lysine	C18:3
Lysine	C20:3
Lysine	C20:4
Lysine	C4:0
Lysine	C5:0
Lysine	C7:0
Lysine	C8:0
Lysine	C9:0
Methionine	C10:0
Methionine	C10:1
Methionine	C12:0
Methionine	C14:0
Methionine	C14:1
Methionine	C15:0
Methionine	C16:0
Methionine	C16:1
Methionine	C17:1
Methionine	C18:0
Methionine	C18:1
Methionine	C18:2
Methionine	C18:3
Methionine	C2:0
Methionine	C20:0
Methionine	C20:3
Methionine	C20:4
Methionine	C3:0
Methionine	C4:0
Methionine	C5:0
Methionine	C6:0
Methionine	C8:0
N-acetylcadaverine	C4:0
N-acetylcadaverine	C7:0
N-acetylornithine	C2:0
N-acetylornithine	C4:0
Ornithine	C15:0
Ornithine	C16:1
Ornithine	C17:1
Phenylalanine	C10:0
Phenylalanine	C10:1
Phenylalanine	C11:1
Phenylalanine	C12:0
Phenylalanine	C12:1
Phenylalanine	C13:1
Phenylalanine	C14:0
Phenylalanine	C14:1
Phenylalanine	C15:0
Phenylalanine	C16:0
Phenylalanine	C16:1
Phenylalanine	C17:0
Phenylalanine	C17:1
Phenylalanine	C18:0
Phenylalanine	C18:1
Phenylalanine	C18:2
Phenylalanine	C18:3
Phenylalanine	C19:1
Phenylalanine	C2:0
Phenylalanine	C20:1
Phenylalanine	C20:2
Phenylalanine	C20:3
Phenylalanine	C20:4
Phenylalanine	C22:4
Phenylalanine	C24:0
Phenylalanine	C3:0
Phenylalanine	C3:1
Phenylalanine	C4:0
Phenylalanine	C5:0
Phenylalanine	C5:1
Phenylalanine	C6:0
Phenylalanine	C7:0
Phenylalanine	C8:0
Phenylalanine	C9:0
Putrescine	C10:0
Putrescine	C11:0
Putrescine	C12:1
Putrescine	C13:1
Putrescine	C14:0
Putrescine	C14:1
Putrescine	C15:0
Putrescine	C16:0
Putrescine	C16:1
Putrescine	C18:0
Putrescine	C18:1
Putrescine	C18:2
Putrescine	C20:1
Putrescine	C4:0
Putrescine	C5:0
Putrescine	C6:0
Putrescine	C7:0
Putrescine	C8:0
Putrescine	C9:0
Serine	C10:0
Serine	C11:0
Serine	C11:1
Serine	C12:0
Serine	C12:1
Serine	C13:0
Serine	C13:1
Serine	C14:0
Serine	C14:1
Serine	C15:0
Serine	C15:1
Serine	C16:0
Serine	C16:1
Serine	C17:0
Serine	C17:1
Serine	C18:0
Serine	C18:1
Serine	C18:2
Serine	C18:3
Serine	C20:2
Serine	C24:1
Serine	C6:0
Serine	C7:0
Serine	C8:0
Serine	C9:0
Serotonin	C16:0
Serotonin	C18:0
Serotonin	C18:2
Serotonin	C2:0
Serotonin	C20:1
Serotonin	C21:0
Serotonin	C22:0
Serotonin	C23:0
Serotonin	C25:0
Spermidine	C12:1
Spermidine	C16:0
Spermidine	C16:1
Spermidine	C18:1
Spermidine	C18:2
Spermidine	C2:0
Spermidine	C4:0
Spermidine	C8:0
Spermidine	C9:0
Taurine	C10:0
Taurine	C12:0
Taurine	C14:1
Taurine	C16:0
Taurine	C16:1
Taurine	C18:1
Taurine	C18:2
Taurine	C18:3
Taurine	C20:0
Taurine	C5:0
Taurine	C8:0
Threonine/homoserine	C10:0
Threonine/homoserine	C11:0
Threonine/homoserine	C11:1
Threonine/homoserine	C12:0
Threonine/homoserine	C13:0
Threonine/homoserine	C13:1
Threonine/homoserine	C14:0
Threonine/homoserine	C14:1
Threonine/homoserine	C15:0
Threonine/homoserine	C15:1
Threonine/homoserine	C16:0
Threonine/homoserine	C16:1
Threonine/homoserine	C17:0
Threonine/homoserine	C17:1
Threonine/homoserine	C18:0
Threonine/homoserine	C18:1
Threonine/homoserine	C18:2
Threonine/homoserine	C18:3
Threonine/homoserine	C2:0
Threonine/homoserine	C20:4
Threonine/homoserine	C4:0
Threonine/homoserine	C5:0
Threonine/homoserine	C6:0
Threonine/homoserine	C7:0
Threonine/homoserine	C8:0
Threonine/homoserine	C9:0
Tryptamine	C10:0
Tryptamine	C11:0
Tryptamine	C12:0
Tryptamine	C14:0
Tryptamine	C15:0
Tryptamine	C16:0
Tryptamine	C16:1
Tryptamine	C17:0
Tryptamine	C18:0
Tryptamine	C18:1
Tryptamine	C18:2
Tryptamine	C19:0
Tryptamine	C19:1
Tryptamine	C2:0
Tryptamine	C20:0
Tryptamine	C20:1
Tryptamine	C20:4
Tryptamine	C21:0
Tryptamine	C22:0
Tryptamine	C23:0
Tryptamine	C24:0
Tryptamine	C3:0
Tryptamine	C4:0
Tryptamine	C5:0
Tryptamine	C6:0
Tryptamine	C7:0
Tryptamine	C8:0
Tryptophan	C10:0
Tryptophan	C11:0
Tryptophan	C12:0
Tryptophan	C14:0
Tryptophan	C15:0
Tryptophan	C16:0
Tryptophan	C16:1
Tryptophan	C17:0
Tryptophan	C17:1
Tryptophan	C18:0
Tryptophan	C18:1
Tryptophan	C18:2
Tryptophan	C18:3
Tryptophan	C20:4
Tryptophan	C22:0
Tryptophan	C24:0
Tryptophan	C25:0
Tryptophan	C3:0
Tryptophan	C4:0
Tryptophan	C5:0
Tryptophan	C6:0
Tryptophan	C7:0
Tryptophan	C8:0
Tryptophan	C9:0
Tyramine	C10:0
Tyramine	C10:1
Tyramine	C12:0
Tyramine	C13:0
Tyramine	C13:1
Tyramine	C14:0
Tyramine	C14:1
Tyramine	C15:0
Tyramine	C16:0
Tyramine	C18:0
Tyramine	C18:2
Tyramine	C19:0
Tyramine	C2:0
Tyramine	C22:0
Tyramine	C22:4
Tyramine	C23:0
Tyramine	C3:0
Tyramine	C4:0
Tyramine	C5:0
Tyramine	C6:0
Tyramine	C7:0
Tyramine	C8:0
Tyrosine	C10:0
Tyrosine	C10:1
Tyrosine	C11:0
Tyrosine	C12:0
Tyrosine	C12:1
Tyrosine	C14:0
Tyrosine	C14:1
Tyrosine	C15:0
Tyrosine	C16:0
Tyrosine	C16:1
Tyrosine	C18:0
Tyrosine	C18:1
Tyrosine	C18:2
Tyrosine	C18:3
Tyrosine	C2:0
Tyrosine	C20:3
Tyrosine	C20:4
Tyrosine	C3:0
Tyrosine	C4:0
Tyrosine	C5:0
Tyrosine	C6:0
Tyrosine	C8:0
Tyrosine	C9:0
Valine	C11:1
Valine	C16:0
Valine	C18:0
Valine	C18:1
Valine	C22:1
Valine	C3:0

## Sheet: S1g
tail	adrenal gland	blood	brain	caecum	colon	duodenum	esophagus	feces	gall bladder	heart	ileum	jejunum	kidney	liver	lower digestive tract	lung	ovary	pancreas	spleen	stomach	thymus	trachea	upper digestive tract	uterine cervix	uterus	vagina	sum	even_odd
C2:0	0	6939	1	4103	6628	51	122	69070	0	2	52	26	0	2	0	0	0	0	0	110	0	0	0	14	0	334	87454	even
C18:2	0	179	0	18253	3906	8057	49	31256	84	0	5840	11184	30	303	0	0	0	56	59	4646	0	2	1169	0	0	3	85076	even
C18:1	6	190	86	14214	1675	1668	9	14748	68	10	2868	3596	56	1107	7	20	3	16	84	211	1	1	612	1	7	2	41266	even
C12:0	0	1338	0	1	0	0	834	2836	0	12577	0	0	0	0	0	7113	0	0	0	0	0	0	0	0	0	0	24699	even
C16:0	0	272	174	1438	583	845	8	3339	77	0	559	1278	19	460	0	23	2	12	30	195	1	0	59	1	2	0	9377	even
C20:4	0	0	25	816	15	259	0	26	0	0	138	223	0	1	0	0	0	4	8	0	0	0	5	0	0	0	1520	even
C4:0	0	28	0	78	43	0	6	922	0	0	0	0	0	0	0	4	0	0	0	0	0	0	0	0	0	0	1081	even
C16:1	0	0	0	208	219	86	0	252	1	0	101	149	0	20	0	0	0	1	25	9	0	0	2	0	0	0	1073	even
C5:0	0	89	9	5	4	0	0	700	0	23	1	0	0	2	0	8	0	0	2	1	1	2	0	0	0	0	847	odd
C6:0	0	434	0	2	72	0	51	264	0	0	0	0	0	0	0	0	0	0	0	0	0	0	0	0	0	0	823	even
C18:0	0	0	23	12	6	72	0	183	1	0	60	85	0	0	0	0	0	1	9	4	1	0	0	0	0	0	457	even
C3:0	0	2	0	45	137	0	202	38	0	0	0	0	0	0	0	0	0	0	0	0	0	0	0	0	0	0	424	odd
C18:3	0	0	0	73	8	45	0	59	0	0	20	81	0	0	0	0	0	0	6	3	0	0	0	0	0	0	295	even
C14:0	0	0	0	3	11	23	0	39	0	0	22	62	0	0	0	0	0	0	12	6	0	0	0	0	0	0	178	even
C8:0	0	4	0	0	0	0	0	117	0	0	0	0	0	0	0	0	0	0	0	0	0	0	0	0	0	0	121	even
C9:1	0	0	3	0	59	0	7	0	0	3	0	0	0	2	0	14	4	1	0	0	6	1	0	3	1	9	113	odd
C15:0	0	2	0	58	0	0	0	25	0	0	0	0	0	0	0	0	0	0	0	0	0	0	0	0	0	0	85	odd
C7:0	0	1	0	0	0	0	0	78	0	0	0	0	0	0	0	0	0	0	0	0	0	0	0	0	0	0	79	odd
C20:3	0	0	0	31	16	0	0	3	0	0	17	0	0	0	0	0	0	0	0	0	0	0	0	0	0	0	67	even
C22:4	0	0	0	22	0	0	0	4	0	0	0	1	0	0	0	0	0	0	0	0	0	0	0	0	0	0	27	even
C12:1	0	0	0	0	24	0	0	0	0	0	0	0	0	0	0	0	0	0	0	0	0	0	0	0	0	0	24	even
C10:3	0	0	0	0	0	0	0	18	0	0	0	0	0	0	0	0	0	0	0	0	0	0	0	0	0	0	18	even
C8:2	0	16	0	0	0	0	0	0	0	0	0	0	0	0	0	0	0	0	0	0	0	0	0	0	0	0	16	even
C5:1	0	0	0	0	0	0	0	14	0	0	0	0	0	0	0	0	0	0	0	0	0	0	0	0	0	0	14	odd
C7:1	0	0	0	0	0	0	0	13	0	0	0	0	0	0	0	0	0	0	0	0	0	0	0	0	0	0	13	odd
C9:4	0	12	0	0	0	0	0	1	0	0	0	0	0	0	0	0	0	0	0	0	0	0	0	0	0	0	13	odd
C10:0	0	3	0	0	0	0	0	0	0	0	0	0	0	0	0	0	0	0	0	7	0	0	0	0	0	0	10	even
C12:3	0	0	3	0	0	0	1	0	0	4	0	0	0	0	0	1	0	0	0	0	0	0	0	0	0	0	9	even
C10:4	0	0	0	0	0	0	0	9	0	0	0	0	0	0	0	0	0	0	0	0	0	0	0	0	0	0	9	even
C10:2	0	1	0	0	0	0	0	0	0	0	0	0	0	1	0	2	0	0	0	0	0	0	0	0	0	0	4	even
C20:0	0	1	0	0	0	0	0	2	0	0	0	0	0	0	0	0	0	0	0	0	0	0	0	0	0	0	3	even
C24:1	0	0	1	0	0	0	0	0	0	0	0	0	0	0	0	0	0	0	0	0	2	0	0	0	0	0	3	even
C12:2	0	1	0	0	0	0	0	2	0	0	0	0	0	0	0	0	0	0	0	0	0	0	0	0	0	0	3	even
C20:2	0	0	0	3	0	0	0	0	0	0	0	0	0	0	0	0	0	0	0	0	0	0	0	0	0	0	3	even
C17:0	0	0	0	0	0	0	0	2	0	0	0	0	0	0	0	0	0	0	0	0	0	0	0	0	0	0	2	odd
C19:0	0	0	0	0	0	0	0	2	0	0	0	0	0	0	0	0	0	0	0	0	0	0	0	0	0	0	2	odd
C14:1	0	0	0	1	0	0	0	0	0	0	0	1	0	0	0	0	0	0	0	0	0	0	0	0	0	0	2	even
C20:1	0	0	0	1	0	0	0	1	0	0	0	0	0	0	0	0	0	0	0	0	0	0	0	0	0	0	2	even
C12:4	0	0	0	0	0	1	0	0	0	0	0	1	0	0	0	0	0	0	0	0	0	0	0	0	0	0	2	even
C15:4	0	0	2	0	0	0	0	0	0	0	0	0	0	0	0	0	0	0	0	0	0	0	0	0	0	0	2	odd
C17:1	0	0	0	1	0	0	0	0	0	0	0	0	0	0	0	0	0	0	0	0	0	0	0	0	0	0	1	odd
C19:1	0	0	0	0	0	0	0	0	0	0	0	1	0	0	0	0	0	0	0	0	0	0	0	0	0	0	1	odd
C18:4	0	0	0	0	0	0	0	1	0	0	0	0	0	0	0	0	0	0	0	0	0	0	0	0	0	0	1	even
C9:0	0	0	0	0	0	0	0	0	0	0	0	0	0	0	0	0	0	0	0	0	0	0	0	0	0	0	0	odd
C11:0	0	0	0	0	0	0	0	0	0	0	0	0	0	0	0	0	0	0	0	0	0	0	0	0	0	0	0	even
C13:0	0	0	0	0	0	0	0	0	0	0	0	0	0	0	0	0	0	0	0	0	0	0	0	0	0	0	0	odd
C21:0	0	0	0	0	0	0	0	0	0	0	0	0	0	0	0	0	0	0	0	0	0	0	0	0	0	0	0	odd
C22:0	0	0	0	0	0	0	0	0	0	0	0	0	0	0	0	0	0	0	0	0	0	0	0	0	0	0	0	even
C23:0	0	0	0	0	0	0	0	0	0	0	0	0	0	0	0	0	0	0	0	0	0	0	0	0	0	0	0	odd
C24:0	0	0	0	0	0	0	0	0	0	0	0	0	0	0	0	0	0	0	0	0	0	0	0	0	0	0	0	even
C25:0	0	0	0	0	0	0	0	0	0	0	0	0	0	0	0	0	0	0	0	0	0	0	0	0	0	0	0	odd
C26:0	0	0	0	0	0	0	0	0	0	0	0	0	0	0	0	0	0	0	0	0	0	0	0	0	0	0	0	even
C27:0	0	0	0	0	0	0	0	0	0	0	0	0	0	0	0	0	0	0	0	0	0	0	0	0	0	0	0	odd
C28:0	0	0	0	0	0	0	0	0	0	0	0	0	0	0	0	0	0	0	0	0	0	0	0	0	0	0	0	even
C29:0	0	0	0	0	0	0	0	0	0	0	0	0	0	0	0	0	0	0	0	0	0	0	0	0	0	0	0	odd
C30:0	0	0	0	0	0	0	0	0	0	0	0	0	0	0	0	0	0	0	0	0	0	0	0	0	0	0	0	even
C3:1	0	0	0	0	0	0	0	0	0	0	0	0	0	0	0	0	0	0	0	0	0	0	0	0	0	0	0	odd
C4:1	0	0	0	0	0	0	0	0	0	0	0	0	0	0	0	0	0	0	0	0	0	0	0	0	0	0	0	even
C6:1	0	0	0	0	0	0	0	0	0	0	0	0	0	0	0	0	0	0	0	0	0	0	0	0	0	0	0	even
C8:1	0	0	0	0	0	0	0	0	0	0	0	0	0	0	0	0	0	0	0	0	0	0	0	0	0	0	0	even
C10:1	0	0	0	0	0	0	0	0	0	0	0	0	0	0	0	0	0	0	0	0	0	0	0	0	0	0	0	even
C11:1	0	0	0	0	0	0	0	0	0	0	0	0	0	0	0	0	0	0	0	0	0	0	0	0	0	0	0	odd
C13:1	0	0	0	0	0	0	0	0	0	0	0	0	0	0	0	0	0	0	0	0	0	0	0	0	0	0	0	odd
C15:1	0	0	0	0	0	0	0	0	0	0	0	0	0	0	0	0	0	0	0	0	0	0	0	0	0	0	0	odd
C21:1	0	0	0	0	0	0	0	0	0	0	0	0	0	0	0	0	0	0	0	0	0	0	0	0	0	0	0	odd
C22:1	0	0	0	0	0	0	0	0	0	0	0	0	0	0	0	0	0	0	0	0	0	0	0	0	0	0	0	even
C23:1	0	0	0	0	0	0	0	0	0	0	0	0	0	0	0	0	0	0	0	0	0	0	0	0	0	0	0	odd
C25:1	0	0	0	0	0	0	0	0	0	0	0	0	0	0	0	0	0	0	0	0	0	0	0	0	0	0	0	odd
C26:1	0	0	0	0	0	0	0	0	0	0	0	0	0	0	0	0	0	0	0	0	0	0	0	0	0	0	0	even
C27:1	0	0	0	0	0	0	0	0	0	0	0	0	0	0	0	0	0	0	0	0	0	0	0	0	0	0	0	odd
C28:1	0	0	0	0	0	0	0	0	0	0	0	0	0	0	0	0	0	0	0	0	0	0	0	0	0	0	0	even
C29:1	0	0	0	0	0	0	0	0	0	0	0	0	0	0	0	0	0	0	0	0	0	0	0	0	0	0	0	odd
C30:1	0	0	0	0	0	0	0	0	0	0	0	0	0	0	0	0	0	0	0	0	0	0	0	0	0	0	0	even
C5:2	0	0	0	0	0	0	0	0	0	0	0	0	0	0	0	0	0	0	0	0	0	0	0	0	0	0	0	odd
C6:2	0	0	0	0	0	0	0	0	0	0	0	0	0	0	0	0	0	0	0	0	0	0	0	0	0	0	0	even
C7:2	0	0	0	0	0	0	0	0	0	0	0	0	0	0	0	0	0	0	0	0	0	0	0	0	0	0	0	odd
C9:2	0	0	0	0	0	0	0	0	0	0	0	0	0	0	0	0	0	0	0	0	0	0	0	0	0	0	0	odd
C11:2	0	0	0	0	0	0	0	0	0	0	0	0	0	0	0	0	0	0	0	0	0	0	0	0	0	0	0	odd
C13:2	0	0	0	0	0	0	0	0	0	0	0	0	0	0	0	0	0	0	0	0	0	0	0	0	0	0	0	odd
C14:2	0	0	0	0	0	0	0	0	0	0	0	0	0	0	0	0	0	0	0	0	0	0	0	0	0	0	0	even
C15:2	0	0	0	0	0	0	0	0	0	0	0	0	0	0	0	0	0	0	0	0	0	0	0	0	0	0	0	odd
C16:2	0	0	0	0	0	0	0	0	0	0	0	0	0	0	0	0	0	0	0	0	0	0	0	0	0	0	0	even
C17:2	0	0	0	0	0	0	0	0	0	0	0	0	0	0	0	0	0	0	0	0	0	0	0	0	0	0	0	odd
C19:2	0	0	0	0	0	0	0	0	0	0	0	0	0	0	0	0	0	0	0	0	0	0	0	0	0	0	0	odd
C21:2	0	0	0	0	0	0	0	0	0	0	0	0	0	0	0	0	0	0	0	0	0	0	0	0	0	0	0	odd
C22:2	0	0	0	0	0	0	0	0	0	0	0	0	0	0	0	0	0	0	0	0	0	0	0	0	0	0	0	even
C23:2	0	0	0	0	0	0	0	0	0	0	0	0	0	0	0	0	0	0	0	0	0	0	0	0	0	0	0	odd
C24:2	0	0	0	0	0	0	0	0	0	0	0	0	0	0	0	0	0	0	0	0	0	0	0	0	0	0	0	even
C25:2	0	0	0	0	0	0	0	0	0	0	0	0	0	0	0	0	0	0	0	0	0	0	0	0	0	0	0	odd
C26:2	0	0	0	0	0	0	0	0	0	0	0	0	0	0	0	0	0	0	0	0	0	0	0	0	0	0	0	even
C27:2	0	0	0	0	0	0	0	0	0	0	0	0	0	0	0	0	0	0	0	0	0	0	0	0	0	0	0	odd
C28:2	0	0	0	0	0	0	0	0	0	0	0	0	0	0	0	0	0	0	0	0	0	0	0	0	0	0	0	even
C29:2	0	0	0	0	0	0	0	0	0	0	0	0	0	0	0	0	0	0	0	0	0	0	0	0	0	0	0	odd
C30:2	0	0	0	0	0	0	0	0	0	0	0	0	0	0	0	0	0	0	0	0	0	0	0	0	0	0	0	even
C7:3	0	0	0	0	0	0	0	0	0	0	0	0	0	0	0	0	0	0	0	0	0	0	0	0	0	0	0	odd
C8:3	0	0	0	0	0	0	0	0	0	0	0	0	0	0	0	0	0	0	0	0	0	0	0	0	0	0	0	even
C9:3	0	0	0	0	0	0	0	0	0	0	0	0	0	0	0	0	0	0	0	0	0	0	0	0	0	0	0	odd
C11:3	0	0	0	0	0	0	0	0	0	0	0	0	0	0	0	0	0	0	0	0	0	0	0	0	0	0	0	odd
C13:3	0	0	0	0	0	0	0	0	0	0	0	0	0	0	0	0	0	0	0	0	0	0	0	0	0	0	0	odd
C14:3	0	0	0	0	0	0	0	0	0	0	0	0	0	0	0	0	0	0	0	0	0	0	0	0	0	0	0	even
C15:3	0	0	0	0	0	0	0	0	0	0	0	0	0	0	0	0	0	0	0	0	0	0	0	0	0	0	0	odd
C16:3	0	0	0	0	0	0	0	0	0	0	0	0	0	0	0	0	0	0	0	0	0	0	0	0	0	0	0	even
C17:3	0	0	0	0	0	0	0	0	0	0	0	0	0	0	0	0	0	0	0	0	0	0	0	0	0	0	0	odd
C19:3	0	0	0	0	0	0	0	0	0	0	0	0	0	0	0	0	0	0	0	0	0	0	0	0	0	0	0	odd
C21:3	0	0	0	0	0	0	0	0	0	0	0	0	0	0	0	0	0	0	0	0	0	0	0	0	0	0	0	odd
C22:3	0	0	0	0	0	0	0	0	0	0	0	0	0	0	0	0	0	0	0	0	0	0	0	0	0	0	0	even
C23:3	0	0	0	0	0	0	0	0	0	0	0	0	0	0	0	0	0	0	0	0	0	0	0	0	0	0	0	odd
C24:3	0	0	0	0	0	0	0	0	0	0	0	0	0	0	0	0	0	0	0	0	0	0	0	0	0	0	0	even
C25:3	0	0	0	0	0	0	0	0	0	0	0	0	0	0	0	0	0	0	0	0	0	0	0	0	0	0	0	odd
C26:3	0	0	0	0	0	0	0	0	0	0	0	0	0	0	0	0	0	0	0	0	0	0	0	0	0	0	0	even
C27:3	0	0	0	0	0	0	0	0	0	0	0	0	0	0	0	0	0	0	0	0	0	0	0	0	0	0	0	odd
C28:3	0	0	0	0	0	0	0	0	0	0	0	0	0	0	0	0	0	0	0	0	0	0	0	0	0	0	0	even
C29:3	0	0	0	0	0	0	0	0	0	0	0	0	0	0	0	0	0	0	0	0	0	0	0	0	0	0	0	odd
C30:3	0	0	0	0	0	0	0	0	0	0	0	0	0	0	0	0	0	0	0	0	0	0	0	0	0	0	0	even
C11:4	0	0	0	0	0	0	0	0	0	0	0	0	0	0	0	0	0	0	0	0	0	0	0	0	0	0	0	odd
C13:4	0	0	0	0	0	0	0	0	0	0	0	0	0	0	0	0	0	0	0	0	0	0	0	0	0	0	0	odd
C14:4	0	0	0	0	0	0	0	0	0	0	0	0	0	0	0	0	0	0	0	0	0	0	0	0	0	0	0	even
C16:4	0	0	0	0	0	0	0	0	0	0	0	0	0	0	0	0	0	0	0	0	0	0	0	0	0	0	0	even
C17:4	0	0	0	0	0	0	0	0	0	0	0	0	0	0	0	0	0	0	0	0	0	0	0	0	0	0	0	odd
C19:4	0	0	0	0	0	0	0	0	0	0	0	0	0	0	0	0	0	0	0	0	0	0	0	0	0	0	0	odd
C21:4	0	0	0	0	0	0	0	0	0	0	0	0	0	0	0	0	0	0	0	0	0	0	0	0	0	0	0	odd
C23:4	0	0	0	0	0	0	0	0	0	0	0	0	0	0	0	0	0	0	0	0	0	0	0	0	0	0	0	odd
C24:4	0	0	0	0	0	0	0	0	0	0	0	0	0	0	0	0	0	0	0	0	0	0	0	0	0	0	0	even
C25:4	0	0	0	0	0	0	0	0	0	0	0	0	0	0	0	0	0	0	0	0	0	0	0	0	0	0	0	odd
C26:4	0	0	0	0	0	0	0	0	0	0	0	0	0	0	0	0	0	0	0	0	0	0	0	0	0	0	0	even
C27:4	0	0	0	0	0	0	0	0	0	0	0	0	0	0	0	0	0	0	0	0	0	0	0	0	0	0	0	odd
C28:4	0	0	0	0	0	0	0	0	0	0	0	0	0	0	0	0	0	0	0	0	0	0	0	0	0	0	0	even
C29:4	0	0	0	0	0	0	0	0	0	0	0	0	0	0	0	0	0	0	0	0	0	0	0	0	0	0	0	odd
C30:4	0	0	0	0	0	0	0	0	0	0	0	0	0	0	0	0	0	0	0	0	0	0	0	0	0	0	0	even

## Sheet: S1h
tail	anal region	blood	brain	cerebrospinal fluid	feces	milk	nasal cavity	oral cavity	saliva	skin	urine	vagina	sum	even_odd
C12:0	0	7738	247	0	39886	1	609	31665	2858	216443	58	0	299505	even
C18:1	0	1340	0	0	75401	2	1	5727	12	12	0	0	82495	even
C2:0	2	0	32533	0	26599	155	2	6906	10916	148	1719	84	79064	even
C18:2	0	5249	0	0	57284	0	0	2527	0	23	0	0	65083	even
C16:0	45	2108	1	111	23393	0	51	1161	4	124	13	19	27030	even
C6:0	35	32	1142	2	361	0	11	47	12	64	704	20	2430	even
C4:0	5	3	3	0	2234	0	0	7	11	1	102	4	2370	even
C3:0	6	9	0	0	1234	0	19	27	134	18	41	108	1596	odd
C5:0	27	69	0	92	935	0	12	232	5	9	76	9	1466	odd
C18:0	0	71	0	1	945	2	0	83	1	62	2	0	1167	even
C7:1	3	158	0	0	47	5	0	0	5	374	194	2	788	odd
C8:0	0	10	0	0	370	1	0	6	7	52	235	0	681	even
C14:0	1	29	0	0	277	1	1	64	23	267	0	0	663	even
C8:1	1	127	0	0	21	1	0	0	0	186	302	8	646	even
C15:0	0	0	0	0	233	0	0	264	0	108	0	0	605	odd
C16:1	0	0	0	0	315	0	0	90	0	121	0	0	526	even
C10:0	0	0	0	0	378	1	0	16	7	53	48	0	503	even
C6:1	0	41	2	0	39	0	0	0	0	0	207	2	291	even
C5:2	0	0	0	0	1	0	0	188	0	0	0	0	189	odd
C7:0	0	5	1	0	41	0	0	4	2	0	98	2	153	odd
C10:2	0	0	0	0	64	0	0	0	0	0	77	0	141	even
C22:0	0	0	0	0	141	0	0	0	0	0	0	0	141	even
C10:1	1	0	0	0	3	1	0	0	0	5	128	0	138	even
C20:4	0	0	0	0	36	0	0	53	0	0	14	2	105	even
C18:3	0	0	0	0	102	0	0	1	0	0	0	0	103	even
C8:2	0	0	0	0	2	0	0	0	0	0	96	1	99	even
C9:1	1	0	0	0	2	0	0	0	0	12	79	0	94	odd
C17:0	0	0	0	0	45	0	0	47	0	0	0	0	92	odd
C11:1	0	0	0	0	1	0	0	0	0	1	86	0	88	odd
C7:2	0	0	0	0	0	0	0	0	0	0	60	0	60	odd
C20:0	0	0	0	0	55	0	0	0	0	0	0	0	55	even
C24:0	0	0	0	0	49	0	0	0	0	0	0	0	49	even
C14:1	0	0	0	0	8	0	0	15	0	20	0	0	43	even
C19:1	0	0	0	0	36	0	0	6	0	0	0	0	42	odd
C12:2	0	0	0	0	38	0	0	0	0	0	0	0	38	even
C9:2	0	0	0	0	0	0	0	0	0	0	32	0	32	odd
C6:2	0	0	0	0	0	0	0	0	0	0	30	0	30	even
C21:0	0	0	0	0	0	0	0	0	0	22	0	0	22	odd
C9:4	0	0	0	0	22	0	0	0	0	0	0	0	22	odd
C20:3	0	0	0	0	8	0	0	13	0	0	0	0	21	even
C5:1	0	0	0	0	6	0	0	10	1	0	0	0	17	odd
C20:1	0	0	0	0	16	0	0	0	0	0	0	0	16	even
C19:2	0	0	0	0	12	0	0	0	0	0	0	0	12	odd
C10:3	0	0	0	0	0	0	0	0	0	0	10	0	10	even
C17:1	0	0	0	0	8	0	0	2	0	0	0	0	10	odd
C20:2	0	0	0	0	8	0	0	1	0	0	0	0	9	even
C22:4	0	0	0	0	1	0	0	8	0	0	0	0	9	even
C13:0	0	0	0	0	0	0	0	1	1	5	0	0	7	odd
C4:1	0	0	0	0	0	0	0	6	0	0	1	0	7	even
C11:2	0	0	0	0	0	0	0	0	0	0	6	0	6	odd
C9:0	0	0	0	0	3	0	0	0	0	2	1	0	6	odd
C10:4	0	0	0	0	5	0	0	0	0	0	0	0	5	even
C11:0	0	0	0	0	1	0	0	1	0	1	0	0	3	even
C12:1	0	0	0	0	2	1	0	0	0	0	0	0	3	even
C15:1	0	0	0	0	1	0	0	1	0	1	0	0	3	odd
C16:2	0	1	0	0	1	0	0	0	0	1	0	0	3	even
C22:1	0	0	0	0	3	0	0	0	0	0	0	0	3	even
C23:0	0	0	0	0	3	0	0	0	0	0	0	0	3	odd
C14:3	0	0	0	0	2	0	0	0	0	0	0	0	2	even
C21:3	0	0	0	0	2	0	0	0	0	0	0	0	2	odd
C11:4	0	0	0	0	0	0	0	0	0	0	0	1	1	odd
C14:2	0	0	0	0	1	0	0	0	0	0	0	0	1	even
C15:4	0	0	0	0	1	0	0	0	0	0	0	0	1	odd
C16:4	0	0	0	0	0	0	0	0	0	0	0	1	1	even
C25:0	0	0	0	0	1	0	0	0	0	0	0	0	1	odd
C26:0	0	0	0	0	1	0	0	0	0	0	0	0	1	even
C8:3	0	0	0	0	0	0	0	1	0	0	0	0	1	even
C11:3	0	0	0	0	0	0	0	0	0	0	0	0	0	odd
C12:3	0	0	0	0	0	0	0	0	0	0	0	0	0	even
C12:4	0	0	0	0	0	0	0	0	0	0	0	0	0	even
C13:1	0	0	0	0	0	0	0	0	0	0	0	0	0	odd
C13:2	0	0	0	0	0	0	0	0	0	0	0	0	0	odd
C13:3	0	0	0	0	0	0	0	0	0	0	0	0	0	odd
C13:4	0	0	0	0	0	0	0	0	0	0	0	0	0	odd
C14:4	0	0	0	0	0	0	0	0	0	0	0	0	0	even
C15:2	0	0	0	0	0	0	0	0	0	0	0	0	0	odd
C15:3	0	0	0	0	0	0	0	0	0	0	0	0	0	odd
C16:3	0	0	0	0	0	0	0	0	0	0	0	0	0	even
C17:2	0	0	0	0	0	0	0	0	0	0	0	0	0	odd
C17:3	0	0	0	0	0	0	0	0	0	0	0	0	0	odd
C17:4	0	0	0	0	0	0	0	0	0	0	0	0	0	odd
C18:4	0	0	0	0	0	0	0	0	0	0	0	0	0	even
C19:0	0	0	0	0	0	0	0	0	0	0	0	0	0	odd
C19:3	0	0	0	0	0	0	0	0	0	0	0	0	0	odd
C19:4	0	0	0	0	0	0	0	0	0	0	0	0	0	odd
C21:1	0	0	0	0	0	0	0	0	0	0	0	0	0	odd
C21:2	0	0	0	0	0	0	0	0	0	0	0	0	0	odd
C21:4	0	0	0	0	0	0	0	0	0	0	0	0	0	odd
C22:2	0	0	0	0	0	0	0	0	0	0	0	0	0	even
C22:3	0	0	0	0	0	0	0	0	0	0	0	0	0	even
C23:1	0	0	0	0	0	0	0	0	0	0	0	0	0	odd
C23:2	0	0	0	0	0	0	0	0	0	0	0	0	0	odd
C23:3	0	0	0	0	0	0	0	0	0	0	0	0	0	odd
C23:4	0	0	0	0	0	0	0	0	0	0	0	0	0	odd
C24:1	0	0	0	0	0	0	0	0	0	0	0	0	0	even
C24:2	0	0	0	0	0	0	0	0	0	0	0	0	0	even
C24:3	0	0	0	0	0	0	0	0	0	0	0	0	0	even
C24:4	0	0	0	0	0	0	0	0	0	0	0	0	0	even
C25:1	0	0	0	0	0	0	0	0	0	0	0	0	0	odd
C25:2	0	0	0	0	0	0	0	0	0	0	0	0	0	odd
C25:3	0	0	0	0	0	0	0	0	0	0	0	0	0	odd
C25:4	0	0	0	0	0	0	0	0	0	0	0	0	0	odd
C26:1	0	0	0	0	0	0	0	0	0	0	0	0	0	even
C26:2	0	0	0	0	0	0	0	0	0	0	0	0	0	even
C26:3	0	0	0	0	0	0	0	0	0	0	0	0	0	even
C26:4	0	0	0	0	0	0	0	0	0	0	0	0	0	even
C27:0	0	0	0	0	0	0	0	0	0	0	0	0	0	odd
C27:1	0	0	0	0	0	0	0	0	0	0	0	0	0	odd
C27:2	0	0	0	0	0	0	0	0	0	0	0	0	0	odd
C27:3	0	0	0	0	0	0	0	0	0	0	0	0	0	odd
C27:4	0	0	0	0	0	0	0	0	0	0	0	0	0	odd
C28:0	0	0	0	0	0	0	0	0	0	0	0	0	0	even
C28:1	0	0	0	0	0	0	0	0	0	0	0	0	0	even
C28:2	0	0	0	0	0	0	0	0	0	0	0	0	0	even
C28:3	0	0	0	0	0	0	0	0	0	0	0	0	0	even
C28:4	0	0	0	0	0	0	0	0	0	0	0	0	0	even
C29:0	0	0	0	0	0	0	0	0	0	0	0	0	0	odd
C29:1	0	0	0	0	0	0	0	0	0	0	0	0	0	odd
C29:2	0	0	0	0	0	0	0	0	0	0	0	0	0	odd
C29:3	0	0	0	0	0	0	0	0	0	0	0	0	0	odd
C29:4	0	0	0	0	0	0	0	0	0	0	0	0	0	odd
C3:1	0	0	0	0	0	0	0	0	0	0	0	0	0	odd
C30:0	0	0	0	0	0	0	0	0	0	0	0	0	0	even
C30:1	0	0	0	0	0	0	0	0	0	0	0	0	0	even
C30:2	0	0	0	0	0	0	0	0	0	0	0	0	0	even
C30:3	0	0	0	0	0	0	0	0	0	0	0	0	0	even
C30:4	0	0	0	0	0	0	0	0	0	0	0	0	0	even
C7:3	0	0	0	0	0	0	0	0	0	0	0	0	0	odd
C9:3	0	0	0	0	0	0	0	0	0	0	0	0	0	odd

## Sheet: S1i
Head	count
ethanolamine	69
homoserine lactone	39
isobutylamine	26
taurine	22
benzylamine	17
glycine	14
glutamine	12
serotonin	12
dopamine	11
2-fluoroethylamine	9
lysine	8
histidine	8
GABA	7
2-amino-1-propanol	6
alanine	6
serine	6
glutamic acid	6
vanillylamine	6
propylamine	5
2-phenethylamine	5
dehydrotyrosine	5
2-amino-3-(4-hydroxy-3-methylphenyl)acrylic acid	5
1-amino-2-propanol	4
homoserine thiolactone	4
ornithine	4
tyramine	4
tyrosine	4
methylamine	3
2-methylbutylamine	3
1-amino-2-methyl-2-propanol	3
1-propanol, 2-amino-, 1-acetate	3
valine	3
isoleucine	3
leucine	3
phenylalanine	3
tryptophan	3
isopropylamine	2
3-amino-1-propanol	2
isoamylamine	2
serinol	2
threonine	2
1-phenethylamine	2
methionine	2
dimethyl aspartate	2
veratrylamine	2
cinnamic acid, α-amino-p-methoxy- (6CI)	2
ethylamine	1
2-methoxyethylamine	1
1-methoxy-ethanamine	1
tert-Amylamine	1
amylamine	1
beta-alanine	1
2-amino-2-methyl-1-propanol	1
2-aminoethyl acetate	1
hexylamine	1
6-aminohexanoic acid	1
N,N-diethylethylenediamine	1
aminovaleric acid	1
asparagine	1
phenoxyethylamine	1
3-methoxybenzylamine	1
phosphoethanolamine	1
phenylpropanolamine	1
arginine	1
sulfanilamide	1
4-Sulfamoylphenethylamine	1
O-dimethyl tyrosine	1
4-bromobenzenesulfonamide	1
1-aminopentylphosphonic acid monophenyl ester	1

[truncated: 7 more sheets: S1j, S1k, S1l, S1m, S1n, S1o, S1p]
