# Supplementary material for: The microbiome diversifies N-acyl lipid pools - including short-chain fatty acid-derived compounds
Source: bioRxiv. 2024 Nov 2:2024.10.31.621412. Preprint. [Version 1] doi: 10.1101/2024.10.31.621412 (PMC11565975; doi:10.1101/2024.10.31.621412)
Supplement: Supplement 3 — Supplementary Table S2. N-acyl lipids chain length diversity, evidence of microbial N-acyl lipids, and reanalysis of public datasets, related to Figure 2. [file media-3.xlsx]

## Sheet: Summary Table S2
Supplementary Table S2 - N-acyl lipids chain length diversity, evidence of microbial N-acyl lipids, and reanalysis of public datasets, related to Figure 2.
Table no.	Description
S2a	Source Data of Figure 2A (microbeMASST heatmap - Head)
S2b	Source Data of Figure 2B (microbeMASST heatmap - Tail)
S2c	Source Data of Figure 2B (microbeMASST bar plot)
S2d	Source Data of Figure 2C (Upset plot)
S2e	Source Data of Figure 2D (Bar plot)
S2f	Source Data of Figure 2E (Volcano plot - diet)
S2g	Source Data of Figure 2F (Volcano plot - antibiotics)
S2h	Source Data of Supplementary Figures 3A-D (Upset plot by chain length)
S2i	Source Data Supplementary Figure 3E (heatmap of monocolonized mice dataset)
S2j	Source Data Supplementary Figure 3F (heatmap of microbial monocultures)
S2k	Source Data of Supplementary Figure 3G (boxplots from diabetes study)
S2l	Source Data of Supplementary Figure 3H,I (parallel coordinates plots from body decomposition study)
S2m	Source Data of Supplementary Figure 3J (boxplots from the body decomposition study - skin samples)
S2n	Source Data of Supplementary Figure 3K (boxplots from the body decomposition study - soil samples)
S2o	Source Data of Supplementary Figure 3L (boxplots from the diet study)
S2p	Source Data of Supplementary Figure 3M (boxplots from the antibiotic treatment study)
S2q	Source Data of Supplementary Figure 4A,C (mirror plots links)
S2r	Summary of the MZmine processing parameters used in all the datasets in this study
S2s	Microbial monocultures experiment - List of bacterial strains
S2t	Microbial monocultures experiment - BHI medium
S2u	Microbial monocultures experiment - Bacterial cultures mPYG medium

## Sheet: S2a
head	Actinomycetes	Agaricomycetes	Alphaproteobacteria	Bacilli	Bacteroidia	Betaproteobacteria	Chitinophagia	Clostridia	Coriobacteriia	Cyanophyceae	Deinococci	Dothideomycetes	Epsilonproteobacteria	Erysipelotrichia	Eurotiomycetes	Flavobacteriia	Fusobacteriia	Gammaproteobacteria	Leotiomycetes	Methanobacteria	Mortierellomycetes	Negativicutes	Saccharomycetes	Schizosaccharomycetes	Sordariomycetes	Spirochaetia	Tissierellia	Verrucomicrobiia	sum
Phenylalanine	2745	685	37	3656	1454	1147	1	603	650	37	7	39	30	43	20	9	240	3331	4	0	8	76	1	0	20	164	128	222	15357
Leucine	1039	1228	80	358	297	550	0	114	15	2	2	1	4	6	227	3	28	1433	0	0	0	23	0	0	0	2	24	106	5542
Tyrosine	2261	162	0	389	45	1195	0	232	1	0	0	0	0	0	0	1	31	564	0	0	0	16	0	0	0	2	2	80	4981
Lysine	170	5	8	534	126	811	0	41	0	5	0	0	0	0	0	1	0	269	0	0	0	3	0	0	0	19	2	30	2024
Tryptophan	77	2	0	67	8	1014	0	18	0	0	0	1	0	1	0	1	12	69	0	0	0	5	0	0	0	0	0	0	1275
GABA	28	116	0	60	96	263	0	69	7	0	0	0	3	9	2	0	9	131	0	0	0	5	0	0	0	0	10	10	818
Asparagine	26	1	6	90	0	0	0	0	0	0	0	0	0	0	0	0	0	450	0	0	0	0	0	0	0	0	0	0	573
Amylamine	34	18	0	16	1	0	0	0	0	428	0	0	0	0	18	0	0	22	0	1	0	0	0	0	0	0	0	0	538
Glutamine	89	43	1	223	7	104	0	7	2	0	1	0	0	1	0	0	3	32	0	0	0	2	0	0	0	0	5	3	523
Arginine	91	21	2	170	11	53	2	12	0	0	0	0	0	0	0	4	0	43	0	0	0	2	9	1	0	0	0	6	427
Glutamic acid	34	7	2	195	0	93	0	0	0	0	0	0	0	0	4	0	0	26	0	0	0	0	0	0	0	0	0	0	361
2-phenethylamine	101	56	1	54	0	0	0	0	0	106	0	3	0	0	0	2	0	8	0	0	0	0	0	0	0	0	0	0	331
Threonine/homoserine	30	12	0	160	0	81	0	0	0	2	0	0	0	0	10	1	1	20	0	0	0	0	6	0	0	0	0	0	323
Alanine/Sarcosine	43	44	30	47	0	5	0	4	0	0	0	0	0	0	5	44	0	19	0	0	0	0	0	0	0	0	0	0	241
Methionine	17	8	0	28	8	34	0	25	0	0	0	0	0	0	0	1	4	105	0	0	0	1	0	0	0	0	0	2	233
Citrulline	10	0	0	16	0	169	0	0	0	0	0	0	0	0	0	0	0	11	0	0	0	0	0	0	0	0	0	0	206
Serine	32	8	0	133	0	0	0	1	0	6	0	0	0	0	2	1	0	0	0	0	0	0	0	0	0	0	0	0	183
Glycine	22	0	1	26	46	2	0	14	0	0	0	0	1	1	0	8	2	15	0	0	0	0	0	0	0	0	1	2	141
3-methoxytyramine	95	0	0	4	0	0	0	0	0	0	0	1	0	0	0	0	0	0	0	0	0	0	0	0	0	0	0	0	100
Cadaverine	2	0	0	2	3	56	0	0	0	2	0	2	0	0	0	0	0	3	0	0	0	0	0	0	0	0	0	0	70
Histidine	26	4	0	8	4	0	0	8	0	0	0	0	0	0	0	0	0	9	0	0	0	7	0	0	0	0	0	0	66
Putrescine	0	0	0	0	0	5	0	0	0	0	0	0	0	0	0	0	0	61	0	0	0	0	0	0	0	0	0	0	66
Valine	16	20	0	2	1	0	0	0	0	0	0	0	0	0	0	0	0	10	0	0	0	0	0	0	0	0	0	0	49
Tyramine	1	4	0	29	0	0	0	0	0	8	0	0	0	5	0	0	0	0	0	0	0	0	0	0	0	0	0	0	47
Kynurenine	44	0	0	0	0	0	0	0	0	0	0	2	0	0	0	0	0	0	0	0	0	0	0	0	0	0	0	0	46
2-aminovaleric acid	13	11	1	0	0	0	0	0	0	0	0	0	0	0	0	0	0	4	0	0	0	0	0	0	0	0	0	0	29
Taurine	3	0	0	0	0	0	0	0	0	0	0	0	0	0	0	0	0	6	0	0	0	0	0	0	0	0	0	0	9
Tryptamine	5	0	0	0	0	0	0	3	0	0	0	0	0	0	0	0	0	0	0	0	0	0	0	0	0	0	0	0	8
Aminoadipic acid	0	0	0	0	0	3	0	0	0	0	0	0	0	0	0	0	0	0	0	0	0	0	0	0	0	0	0	0	3
Ornithine	1	0	0	0	0	0	0	0	1	0	0	0	0	0	0	0	0	1	0	0	0	0	0	0	0	0	0	0	3
Serotonin	0	0	0	0	0	0	0	0	0	0	0	0	0	0	0	0	0	0	0	0	0	0	0	0	3	0	0	0	3
Cystathionine	1	0	0	0	0	0	0	0	0	0	0	0	0	0	0	0	0	0	0	0	0	0	0	0	0	0	0	0	1
Spermidine	0	1	0	0	0	0	0	0	0	0	0	0	0	0	0	0	0	0	0	0	0	0	0	0	0	0	0	0	1
Glutathione	0	0	0	0	0	0	0	0	0	0	0	0	0	0	0	0	0	0	0	0	0	0	0	0	0	0	0	0	0

## Sheet: S2b
tail	Actinomycetes	Agaricomycetes	Alphaproteobacteria	Bacilli	Bacteroidia	Betaproteobacteria	Chitinophagia	Clostridia	Coriobacteriia	Cyanophyceae	Deinococci	Dothideomycetes	Epsilonproteobacteria	Erysipelotrichia	Eurotiomycetes	Flavobacteriia	Fusobacteriia	Gammaproteobacteria	Leotiomycetes	Methanobacteria	Mortierellomycetes	Negativicutes	Saccharomycetes	Schizosaccharomycetes	Sordariomycetes	Spirochaetia	Tissierellia	Verrucomicrobiia	sum	even_odd
C2:0	3706	208	0	657	101	2	0	233	0	53	0	14	0	0	2	0	47	521	0	0	6	0	13	0	8	0	0	94	5665	even
C10:0	329	1	3	1157	288	2217	0	114	2	0	2	0	0	2	0	0	19	1123	0	0	0	39	0	0	0	0	31	181	5508	even
C4:0	263	1	0	1689	769	44	0	361	501	1	0	33	35	31	22	6	142	304	4	0	2	12	0	0	12	0	34	37	4303	even
C8:0	213	5	0	1014	212	1314	1	131	6	4	6	0	0	6	2	0	22	968	0	0	0	37	1	0	0	5	26	68	4041	even
C16:0	1197	102	12	450	299	73	0	94	14	338	0	0	0	9	15	2	70	1005	0	0	0	16	0	0	0	53	51	0	3800	even
C18:2	356	1658	0	1	0	0	0	0	0	5	0	0	0	5	228	0	0	652	0	0	0	0	0	0	0	3	0	0	2908	even
C18:1	357	375	113	34	0	12	0	0	0	2	0	0	0	0	3	1	0	942	0	0	0	0	0	0	0	120	0	0	1959	even
C12:0	37	1	2	170	9	1275	0	17	0	1	0	0	0	0	0	0	3	273	0	0	0	5	0	0	0	0	5	5	1803	even
C6:0	170	65	2	347	349	55	0	171	12	1	2	0	3	12	8	0	24	295	0	0	0	26	0	0	0	1	25	72	1640	even
C10:1	2	0	0	37	2	474	0	6	0	0	0	0	0	0	0	0	0	62	0	0	0	1	0	0	0	0	0	0	584	even
C15:0	84	0	30	175	67	0	0	0	1	1	0	0	0	0	0	51	0	37	0	0	0	0	0	0	0	0	0	0	446	odd
C16:1	42	16	2	69	1	36	2	0	0	76	0	0	0	0	0	13	0	115	0	0	0	0	0	0	0	1	0	0	373	even
C14:0	41	0	0	64	1	51	0	0	0	0	0	0	0	1	3	0	1	153	0	0	0	0	0	0	0	0	0	0	315	even
C5:0	49	7	0	15	3	0	0	4	140	0	0	0	0	0	5	0	0	13	0	0	0	4	0	0	0	0	0	2	242	odd
C18:0	17	0	0	35	0	3	0	0	0	93	0	0	0	0	0	0	0	7	0	1	0	0	0	0	0	4	0	0	160	even
C14:1	12	0	0	17	0	0	0	0	0	0	0	0	0	0	0	0	0	96	0	0	0	0	0	0	0	0	0	0	125	even
C13:0	13	0	2	63	1	0	0	0	0	0	0	0	0	0	0	0	0	27	0	0	0	0	0	0	0	0	0	0	106	odd
C17:0	44	0	0	53	0	0	0	0	0	1	0	0	0	0	0	0	0	2	0	0	0	0	0	0	0	0	0	0	100	odd
C15:1	17	0	0	56	0	1	0	0	0	1	0	0	0	0	0	2	0	10	0	0	0	0	0	0	0	0	0	0	87	odd
C17:1	34	0	0	24	0	2	0	0	0	2	0	0	0	0	0	0	0	22	0	0	0	0	0	0	0	0	0	0	84	odd
C11:4	14	0	1	46	0	0	0	3	0	0	0	0	0	0	0	0	0	2	0	0	0	0	0	0	0	0	0	0	66	odd
C11:0	11	0	2	41	0	4	0	0	0	0	0	0	0	0	0	0	0	1	0	0	0	0	0	0	0	0	0	0	59	odd
C3:0	32	0	0	7	4	0	0	2	0	0	0	2	0	0	0	0	1	0	0	0	0	0	0	0	0	0	0	2	50	odd
C9:0	1	0	0	22	0	1	0	0	0	0	0	0	0	0	0	0	0	1	0	0	0	0	0	0	0	0	0	0	25	odd
C18:3	3	16	0	0	0	0	0	0	0	2	0	0	0	0	0	0	0	0	0	0	0	0	0	0	0	0	0	0	21	even
C21:0	0	0	0	0	0	18	0	0	0	0	0	0	0	0	0	0	0	0	0	0	0	0	0	0	0	0	0	0	18	odd
C7:0	6	0	0	5	0	0	0	1	0	0	0	0	0	0	0	1	0	4	0	0	0	0	0	0	0	0	0	0	17	odd
C9:4	0	0	0	1	0	0	0	12	0	0	0	0	0	0	0	0	0	0	0	0	0	0	0	0	0	0	0	0	13	even
C13:1	0	0	0	12	0	0	0	0	0	0	0	0	0	0	0	0	0	0	0	0	0	0	0	0	0	0	0	0	12	odd
C16:2	1	1	0	1	0	0	0	0	0	7	0	0	0	0	0	0	0	0	0	0	0	0	0	0	0	0	0	0	10	even
C6:1	1	0	0	0	1	0	0	2	0	0	0	0	0	0	0	0	1	2	0	0	0	0	0	0	0	0	0	0	7	even
C12:1	0	0	0	2	0	3	0	0	0	1	0	0	0	0	0	0	0	0	0	0	0	0	0	0	0	0	0	0	6	even
C20:4	0	0	0	0	0	0	0	0	0	4	0	0	0	0	0	0	0	0	0	0	0	0	0	0	0	0	0	0	4	even
C8:1	1	0	0	0	0	0	0	0	0	0	0	0	0	0	0	0	0	3	0	0	0	0	0	0	0	0	0	0	4	even
C12:4	0	0	0	0	0	0	0	0	0	0	0	0	0	0	0	0	0	0	0	0	0	0	2	1	0	0	0	0	3	even
C17:2	0	0	0	3	0	0	0	0	0	0	0	0	0	0	0	0	0	0	0	0	0	0	0	0	0	0	0	0	3	odd
C20:0	0	0	0	0	0	0	0	0	0	0	0	0	0	0	0	0	0	0	0	0	0	0	0	0	3	0	0	0	3	even
C24:1	0	0	0	0	0	0	0	0	0	3	0	0	0	0	0	0	0	0	0	0	0	0	0	0	0	0	0	0	3	even
C11:1	2	0	0	0	0	0	0	0	0	0	0	0	0	0	0	0	0	0	0	0	0	0	0	0	0	0	0	0	2	odd
C16:3	0	0	0	0	0	0	0	0	0	0	0	0	0	0	0	0	0	2	0	0	0	0	0	0	0	0	0	0	2	even
C11:2	1	0	0	0	0	0	0	0	0	0	0	0	0	0	0	0	0	0	0	0	0	0	0	0	0	0	0	0	1	odd
C15:2	0	0	0	0	0	0	0	0	0	0	0	0	0	0	0	0	0	0	0	0	0	0	0	0	0	0	0	0	0	odd
C19:1	0	0	0	0	0	0	0	0	0	0	0	0	0	0	0	0	0	0	0	0	0	0	0	0	0	0	0	0	0	odd
C5:1	0	0	0	0	0	0	0	0	0	0	0	0	0	0	0	0	0	0	0	0	0	0	0	0	0	0	0	0	0	odd

## Sheet: S2c
microbe	sum
Coriobacteriia	676
Actinomycetes	7056
Clostridia	1151
Bacilli	6267
Tissierellia	172
Erysipelotrichia	66
Negativicutes	140
Deinococci	10
Cyanophyceae	596
Alphaproteobacteria	169
Betaproteobacteria	5585
Gammaproteobacteria	6642
Epsilonproteobacteria	38
Spirochaetia	187
Fusobacteriia	330
Chitinophagia	3
Bacteroidia	2107
Flavobacteriia	76
Verrucomicrobiia	461
Saccharomycetes	16
Eurotiomycetes	288
Leotiomycetes	4
Sordariomycetes	23
Dothideomycetes	49
Schizosaccharomycetes	1
Agaricomycetes	2456
Mortierellomycetes	8
Methanobacteria	1

## Sheet: S2d
Compound	Group	Presence	annotation	Tail
2-aminovaleric acid-C10:0	Humans	FALSE	C10:0	Medium
2-aminovaleric acid-C10:0	Rodents	FALSE	C10:0	Medium
2-aminovaleric acid-C10:0	Microbes	TRUE	C10:0	Medium
2-aminovaleric acid-C10:0	Foods	FALSE	C10:0	Medium
2-aminovaleric acid-C10:0	Plants	FALSE	C10:0	Medium
Alanine/Sarcosine-C10:0	Humans	TRUE	C10:0	Medium
Alanine/Sarcosine-C10:0	Rodents	FALSE	C10:0	Medium
Alanine/Sarcosine-C10:0	Microbes	TRUE	C10:0	Medium
Alanine/Sarcosine-C10:0	Foods	FALSE	C10:0	Medium
Alanine/Sarcosine-C10:0	Plants	TRUE	C10:0	Medium
Aminoadipic acid-C10:0	Humans	FALSE	C10:0	Medium
Aminoadipic acid-C10:0	Rodents	FALSE	C10:0	Medium
Aminoadipic acid-C10:0	Microbes	TRUE	C10:0	Medium
Aminoadipic acid-C10:0	Foods	FALSE	C10:0	Medium
Aminoadipic acid-C10:0	Plants	FALSE	C10:0	Medium
Arginine-C10:0	Humans	TRUE	C10:0	Medium
Arginine-C10:0	Rodents	TRUE	C10:0	Medium
Arginine-C10:0	Microbes	TRUE	C10:0	Medium
Arginine-C10:0	Foods	TRUE	C10:0	Medium
Arginine-C10:0	Plants	TRUE	C10:0	Medium
Asparagine-C10:0	Humans	FALSE	C10:0	Medium
Asparagine-C10:0	Rodents	FALSE	C10:0	Medium
Asparagine-C10:0	Microbes	TRUE	C10:0	Medium
Asparagine-C10:0	Foods	FALSE	C10:0	Medium
Asparagine-C10:0	Plants	FALSE	C10:0	Medium
Cadaverine-C10:0	Humans	TRUE	C10:0	Medium
Cadaverine-C10:0	Rodents	FALSE	C10:0	Medium
Cadaverine-C10:0	Microbes	TRUE	C10:0	Medium
Cadaverine-C10:0	Foods	FALSE	C10:0	Medium
Cadaverine-C10:0	Plants	FALSE	C10:0	Medium
Citrulline-C10:0	Humans	TRUE	C10:0	Medium
Citrulline-C10:0	Rodents	FALSE	C10:0	Medium
Citrulline-C10:0	Microbes	TRUE	C10:0	Medium
Citrulline-C10:0	Foods	FALSE	C10:0	Medium
Citrulline-C10:0	Plants	FALSE	C10:0	Medium
GABA-C10:0	Humans	TRUE	C10:0	Medium
GABA-C10:0	Rodents	FALSE	C10:0	Medium
GABA-C10:0	Microbes	FALSE	C10:0	Medium
GABA-C10:0	Foods	FALSE	C10:0	Medium
GABA-C10:0	Plants	FALSE	C10:0	Medium
Glutamic acid-C10:0	Humans	TRUE	C10:0	Medium
Glutamic acid-C10:0	Rodents	FALSE	C10:0	Medium
Glutamic acid-C10:0	Microbes	TRUE	C10:0	Medium
Glutamic acid-C10:0	Foods	FALSE	C10:0	Medium
Glutamic acid-C10:0	Plants	FALSE	C10:0	Medium
Glutamine-C10:0	Humans	TRUE	C10:0	Medium
Glutamine-C10:0	Rodents	FALSE	C10:0	Medium
Glutamine-C10:0	Microbes	TRUE	C10:0	Medium
Glutamine-C10:0	Foods	TRUE	C10:0	Medium
Glutamine-C10:0	Plants	TRUE	C10:0	Medium
Glutathione-C10:0	Humans	FALSE	C10:0	Medium
Glutathione-C10:0	Rodents	FALSE	C10:0	Medium
Glutathione-C10:0	Microbes	TRUE	C10:0	Medium
Glutathione-C10:0	Foods	TRUE	C10:0	Medium
Glutathione-C10:0	Plants	TRUE	C10:0	Medium
Histidine-C10:0	Humans	TRUE	C10:0	Medium
Histidine-C10:0	Rodents	TRUE	C10:0	Medium
Histidine-C10:0	Microbes	FALSE	C10:0	Medium
Histidine-C10:0	Foods	TRUE	C10:0	Medium
Histidine-C10:0	Plants	TRUE	C10:0	Medium
Leucine-C10:0	Humans	TRUE	C10:0	Medium
Leucine-C10:0	Rodents	FALSE	C10:0	Medium
Leucine-C10:0	Microbes	TRUE	C10:0	Medium
Leucine-C10:0	Foods	TRUE	C10:0	Medium
Leucine-C10:0	Plants	FALSE	C10:0	Medium
Lysine-C10:0	Humans	TRUE	C10:0	Medium
Lysine-C10:0	Rodents	TRUE	C10:0	Medium
Lysine-C10:0	Microbes	TRUE	C10:0	Medium
Lysine-C10:0	Foods	TRUE	C10:0	Medium
Lysine-C10:0	Plants	TRUE	C10:0	Medium
Methionine-C10:0	Humans	TRUE	C10:0	Medium
Methionine-C10:0	Rodents	FALSE	C10:0	Medium
Methionine-C10:0	Microbes	TRUE	C10:0	Medium
Methionine-C10:0	Foods	TRUE	C10:0	Medium
Methionine-C10:0	Plants	FALSE	C10:0	Medium
Phenylalanine-C10:0	Humans	TRUE	C10:0	Medium
Phenylalanine-C10:0	Rodents	FALSE	C10:0	Medium
Phenylalanine-C10:0	Microbes	TRUE	C10:0	Medium
Phenylalanine-C10:0	Foods	TRUE	C10:0	Medium
Phenylalanine-C10:0	Plants	FALSE	C10:0	Medium
Putrescine-C10:0	Humans	TRUE	C10:0	Medium
Putrescine-C10:0	Rodents	FALSE	C10:0	Medium
Putrescine-C10:0	Microbes	TRUE	C10:0	Medium
Putrescine-C10:0	Foods	FALSE	C10:0	Medium
Putrescine-C10:0	Plants	FALSE	C10:0	Medium
Serine-C10:0	Humans	TRUE	C10:0	Medium
Serine-C10:0	Rodents	FALSE	C10:0	Medium
Serine-C10:0	Microbes	TRUE	C10:0	Medium
Serine-C10:0	Foods	FALSE	C10:0	Medium
Serine-C10:0	Plants	FALSE	C10:0	Medium
Taurine-C10:0	Humans	TRUE	C10:0	Medium
Taurine-C10:0	Rodents	FALSE	C10:0	Medium
Taurine-C10:0	Microbes	FALSE	C10:0	Medium
Taurine-C10:0	Foods	FALSE	C10:0	Medium
Taurine-C10:0	Plants	FALSE	C10:0	Medium
Threonine/homoserine-C10:0	Humans	TRUE	C10:0	Medium
Threonine/homoserine-C10:0	Rodents	FALSE	C10:0	Medium
Threonine/homoserine-C10:0	Microbes	TRUE	C10:0	Medium
Threonine/homoserine-C10:0	Foods	FALSE	C10:0	Medium
Threonine/homoserine-C10:0	Plants	FALSE	C10:0	Medium
Tryptophan-C10:0	Humans	TRUE	C10:0	Medium
Tryptophan-C10:0	Rodents	FALSE	C10:0	Medium
Tryptophan-C10:0	Microbes	TRUE	C10:0	Medium
Tryptophan-C10:0	Foods	TRUE	C10:0	Medium
Tryptophan-C10:0	Plants	FALSE	C10:0	Medium
Tyramine-C10:0	Humans	TRUE	C10:0	Medium
Tyramine-C10:0	Rodents	FALSE	C10:0	Medium
Tyramine-C10:0	Microbes	FALSE	C10:0	Medium
Tyramine-C10:0	Foods	FALSE	C10:0	Medium
Tyramine-C10:0	Plants	FALSE	C10:0	Medium
Tyrosine-C10:0	Humans	TRUE	C10:0	Medium
Tyrosine-C10:0	Rodents	FALSE	C10:0	Medium
Tyrosine-C10:0	Microbes	TRUE	C10:0	Medium
Tyrosine-C10:0	Foods	TRUE	C10:0	Medium
Tyrosine-C10:0	Plants	TRUE	C10:0	Medium
Valine-C10:0	Humans	TRUE	C10:0	Medium
Valine-C10:0	Rodents	FALSE	C10:0	Medium
Valine-C10:0	Microbes	TRUE	C10:0	Medium
Valine-C10:0	Foods	FALSE	C10:0	Medium
Valine-C10:0	Plants	FALSE	C10:0	Medium
2-phenethylamine-C10:1	Humans	FALSE	C10:1	Medium
2-phenethylamine-C10:1	Rodents	FALSE	C10:1	Medium
2-phenethylamine-C10:1	Microbes	TRUE	C10:1	Medium
2-phenethylamine-C10:1	Foods	FALSE	C10:1	Medium
2-phenethylamine-C10:1	Plants	FALSE	C10:1	Medium
Amylamine-C10:1	Humans	FALSE	C10:1	Medium
Amylamine-C10:1	Rodents	FALSE	C10:1	Medium
Amylamine-C10:1	Microbes	FALSE	C10:1	Medium
Amylamine-C10:1	Foods	TRUE	C10:1	Medium
Amylamine-C10:1	Plants	TRUE	C10:1	Medium
Glutamine-C10:1	Humans	TRUE	C10:1	Medium
Glutamine-C10:1	Rodents	FALSE	C10:1	Medium
Glutamine-C10:1	Microbes	TRUE	C10:1	Medium
Glutamine-C10:1	Foods	FALSE	C10:1	Medium
Glutamine-C10:1	Plants	FALSE	C10:1	Medium
Glutathione-C10:1	Humans	FALSE	C10:1	Medium
Glutathione-C10:1	Rodents	FALSE	C10:1	Medium
Glutathione-C10:1	Microbes	FALSE	C10:1	Medium
Glutathione-C10:1	Foods	TRUE	C10:1	Medium
Glutathione-C10:1	Plants	FALSE	C10:1	Medium
Histidine-C10:1	Humans	FALSE	C10:1	Medium
Histidine-C10:1	Rodents	FALSE	C10:1	Medium
Histidine-C10:1	Microbes	FALSE	C10:1	Medium
Histidine-C10:1	Foods	TRUE	C10:1	Medium
Histidine-C10:1	Plants	FALSE	C10:1	Medium
Leucine-C10:1	Humans	TRUE	C10:1	Medium
Leucine-C10:1	Rodents	FALSE	C10:1	Medium
Leucine-C10:1	Microbes	TRUE	C10:1	Medium
Leucine-C10:1	Foods	FALSE	C10:1	Medium
Leucine-C10:1	Plants	FALSE	C10:1	Medium
Phenylalanine-C10:1	Humans	FALSE	C10:1	Medium
Phenylalanine-C10:1	Rodents	FALSE	C10:1	Medium
Phenylalanine-C10:1	Microbes	TRUE	C10:1	Medium
Phenylalanine-C10:1	Foods	TRUE	C10:1	Medium
Phenylalanine-C10:1	Plants	FALSE	C10:1	Medium
Spermidine-C10:1	Humans	FALSE	C10:1	Medium
Spermidine-C10:1	Rodents	FALSE	C10:1	Medium
Spermidine-C10:1	Microbes	FALSE	C10:1	Medium
Spermidine-C10:1	Foods	TRUE	C10:1	Medium
Spermidine-C10:1	Plants	TRUE	C10:1	Medium
Tyramine-C10:1	Humans	TRUE	C10:1	Medium
Tyramine-C10:1	Rodents	FALSE	C10:1	Medium
Tyramine-C10:1	Microbes	FALSE	C10:1	Medium
Tyramine-C10:1	Foods	TRUE	C10:1	Medium
Tyramine-C10:1	Plants	TRUE	C10:1	Medium
Tyrosine-C10:1	Humans	FALSE	C10:1	Medium
Tyrosine-C10:1	Rodents	FALSE	C10:1	Medium
Tyrosine-C10:1	Microbes	TRUE	C10:1	Medium
Tyrosine-C10:1	Foods	TRUE	C10:1	Medium
Tyrosine-C10:1	Plants	TRUE	C10:1	Medium
2-phenethylamine-C10:2	Humans	FALSE	C10:2	Medium
2-phenethylamine-C10:2	Rodents	TRUE	C10:2	Medium
2-phenethylamine-C10:2	Microbes	FALSE	C10:2	Medium
2-phenethylamine-C10:2	Foods	FALSE	C10:2	Medium
2-phenethylamine-C10:2	Plants	TRUE	C10:2	Medium
Glutamine-C10:2	Humans	TRUE	C10:2	Medium
Glutamine-C10:2	Rodents	FALSE	C10:2	Medium
Glutamine-C10:2	Microbes	FALSE	C10:2	Medium
Glutamine-C10:2	Foods	FALSE	C10:2	Medium
Glutamine-C10:2	Plants	FALSE	C10:2	Medium
Glutathione-C10:2	Humans	FALSE	C10:2	Medium
Glutathione-C10:2	Rodents	TRUE	C10:2	Medium
Glutathione-C10:2	Microbes	FALSE	C10:2	Medium
Glutathione-C10:2	Foods	FALSE	C10:2	Medium
Glutathione-C10:2	Plants	FALSE	C10:2	Medium
Leucine-C10:2	Humans	TRUE	C10:2	Medium
Leucine-C10:2	Rodents	FALSE	C10:2	Medium
Leucine-C10:2	Microbes	FALSE	C10:2	Medium
Leucine-C10:2	Foods	FALSE	C10:2	Medium
Leucine-C10:2	Plants	FALSE	C10:2	Medium
Spermidine-C10:2	Humans	FALSE	C10:2	Medium
Spermidine-C10:2	Rodents	FALSE	C10:2	Medium
Spermidine-C10:2	Microbes	FALSE	C10:2	Medium
Spermidine-C10:2	Foods	FALSE	C10:2	Medium
Spermidine-C10:2	Plants	TRUE	C10:2	Medium
Tyramine-C10:2	Humans	FALSE	C10:2	Medium
Tyramine-C10:2	Rodents	FALSE	C10:2	Medium
Tyramine-C10:2	Microbes	FALSE	C10:2	Medium
Tyramine-C10:2	Foods	FALSE	C10:2	Medium
Tyramine-C10:2	Plants	TRUE	C10:2	Medium
Tyrosine-C10:2	Humans	TRUE	C10:2	Medium
Tyrosine-C10:2	Rodents	FALSE	C10:2	Medium
Tyrosine-C10:2	Microbes	FALSE	C10:2	Medium
Tyrosine-C10:2	Foods	FALSE	C10:2	Medium
Tyrosine-C10:2	Plants	FALSE	C10:2	Medium
2-phenethylamine-C10:3	Humans	FALSE	C10:3	Medium
2-phenethylamine-C10:3	Rodents	FALSE	C10:3	Medium
2-phenethylamine-C10:3	Microbes	FALSE	C10:3	Medium
2-phenethylamine-C10:3	Foods	FALSE	C10:3	Medium
2-phenethylamine-C10:3	Plants	TRUE	C10:3	Medium
Glutamine-C10:3	Humans	TRUE	C10:3	Medium
Glutamine-C10:3	Rodents	FALSE	C10:3	Medium
Glutamine-C10:3	Microbes	FALSE	C10:3	Medium
Glutamine-C10:3	Foods	TRUE	C10:3	Medium
Glutamine-C10:3	Plants	FALSE	C10:3	Medium
Tryptamine-C10:3	Humans	FALSE	C10:3	Medium
Tryptamine-C10:3	Rodents	TRUE	C10:3	Medium
Tryptamine-C10:3	Microbes	FALSE	C10:3	Medium
Tryptamine-C10:3	Foods	FALSE	C10:3	Medium
Tryptamine-C10:3	Plants	FALSE	C10:3	Medium
2-phenethylamine-C10:4	Humans	FALSE	C10:4	Medium
2-phenethylamine-C10:4	Rodents	FALSE	C10:4	Medium
2-phenethylamine-C10:4	Microbes	FALSE	C10:4	Medium
2-phenethylamine-C10:4	Foods	FALSE	C10:4	Medium
2-phenethylamine-C10:4	Plants	TRUE	C10:4	Medium
Tyramine-C10:4	Humans	TRUE	C10:4	Medium
Tyramine-C10:4	Rodents	TRUE	C10:4	Medium
Tyramine-C10:4	Microbes	FALSE	C10:4	Medium
Tyramine-C10:4	Foods	FALSE	C10:4	Medium
Tyramine-C10:4	Plants	FALSE	C10:4	Medium
Alanine/Sarcosine-C11:0	Humans	TRUE	C11:0	Medium
Alanine/Sarcosine-C11:0	Rodents	FALSE	C11:0	Medium
Alanine/Sarcosine-C11:0	Microbes	FALSE	C11:0	Medium
Alanine/Sarcosine-C11:0	Foods	FALSE	C11:0	Medium
Alanine/Sarcosine-C11:0	Plants	FALSE	C11:0	Medium
Arginine-C11:0	Humans	FALSE	C11:0	Medium
Arginine-C11:0	Rodents	FALSE	C11:0	Medium
Arginine-C11:0	Microbes	TRUE	C11:0	Medium
Arginine-C11:0	Foods	FALSE	C11:0	Medium
Arginine-C11:0	Plants	FALSE	C11:0	Medium
Asparagine-C11:0	Humans	TRUE	C11:0	Medium
Asparagine-C11:0	Rodents	FALSE	C11:0	Medium
Asparagine-C11:0	Microbes	TRUE	C11:0	Medium
Asparagine-C11:0	Foods	FALSE	C11:0	Medium
Asparagine-C11:0	Plants	FALSE	C11:0	Medium
Citrulline-C11:0	Humans	FALSE	C11:0	Medium
Citrulline-C11:0	Rodents	FALSE	C11:0	Medium
Citrulline-C11:0	Microbes	TRUE	C11:0	Medium
Citrulline-C11:0	Foods	FALSE	C11:0	Medium
Citrulline-C11:0	Plants	FALSE	C11:0	Medium
Glutamic acid-C11:0	Humans	FALSE	C11:0	Medium
Glutamic acid-C11:0	Rodents	FALSE	C11:0	Medium
Glutamic acid-C11:0	Microbes	TRUE	C11:0	Medium
Glutamic acid-C11:0	Foods	FALSE	C11:0	Medium
Glutamic acid-C11:0	Plants	FALSE	C11:0	Medium
Lysine-C11:0	Humans	TRUE	C11:0	Medium
Lysine-C11:0	Rodents	FALSE	C11:0	Medium
Lysine-C11:0	Microbes	TRUE	C11:0	Medium
Lysine-C11:0	Foods	FALSE	C11:0	Medium
Lysine-C11:0	Plants	FALSE	C11:0	Medium
Tryptamine-C11:0	Humans	FALSE	C11:0	Medium
Tryptamine-C11:0	Rodents	FALSE	C11:0	Medium
Tryptamine-C11:0	Microbes	TRUE	C11:0	Medium
Tryptamine-C11:0	Foods	FALSE	C11:0	Medium
Tryptamine-C11:0	Plants	FALSE	C11:0	Medium
Tyrosine-C11:0	Humans	FALSE	C11:0	Medium
Tyrosine-C11:0	Rodents	FALSE	C11:0	Medium
Tyrosine-C11:0	Microbes	TRUE	C11:0	Medium
Tyrosine-C11:0	Foods	FALSE	C11:0	Medium
Tyrosine-C11:0	Plants	FALSE	C11:0	Medium
Glutamic acid-C11:1	Humans	TRUE	C11:1	Medium
Glutamic acid-C11:1	Rodents	FALSE	C11:1	Medium
Glutamic acid-C11:1	Microbes	FALSE	C11:1	Medium
Glutamic acid-C11:1	Foods	FALSE	C11:1	Medium
Glutamic acid-C11:1	Plants	FALSE	C11:1	Medium
Glutamine-C11:1	Humans	TRUE	C11:1	Medium
Glutamine-C11:1	Rodents	FALSE	C11:1	Medium
Glutamine-C11:1	Microbes	TRUE	C11:1	Medium
Glutamine-C11:1	Foods	FALSE	C11:1	Medium
Glutamine-C11:1	Plants	FALSE	C11:1	Medium
Glutamine-C11:2	Humans	TRUE	C11:2	Medium
Glutamine-C11:2	Rodents	FALSE	C11:2	Medium
Glutamine-C11:2	Microbes	TRUE	C11:2	Medium
Glutamine-C11:2	Foods	FALSE	C11:2	Medium
Glutamine-C11:2	Plants	FALSE	C11:2	Medium
Histidine-C11:2	Humans	FALSE	C11:2	Medium
Histidine-C11:2	Rodents	FALSE	C11:2	Medium
Histidine-C11:2	Microbes	FALSE	C11:2	Medium
Histidine-C11:2	Foods	TRUE	C11:2	Medium
Histidine-C11:2	Plants	FALSE	C11:2	Medium
Phenylalanine-C11:4	Humans	FALSE	C11:4	Medium
Phenylalanine-C11:4	Rodents	FALSE	C11:4	Medium
Phenylalanine-C11:4	Microbes	TRUE	C11:4	Medium
Phenylalanine-C11:4	Foods	TRUE	C11:4	Medium
Phenylalanine-C11:4	Plants	FALSE	C11:4	Medium
Tryptamine-C11:4	Humans	TRUE	C11:4	Medium
Tryptamine-C11:4	Rodents	FALSE	C11:4	Medium
Tryptamine-C11:4	Microbes	TRUE	C11:4	Medium
Tryptamine-C11:4	Foods	FALSE	C11:4	Medium
Tryptamine-C11:4	Plants	FALSE	C11:4	Medium
Alanine/Sarcosine-C12:0	Humans	TRUE	C12:0	Medium
Alanine/Sarcosine-C12:0	Rodents	TRUE	C12:0	Medium
Alanine/Sarcosine-C12:0	Microbes	FALSE	C12:0	Medium
Alanine/Sarcosine-C12:0	Foods	FALSE	C12:0	Medium
Alanine/Sarcosine-C12:0	Plants	FALSE	C12:0	Medium
Aminoadipic acid-C12:0	Humans	FALSE	C12:0	Medium
Aminoadipic acid-C12:0	Rodents	FALSE	C12:0	Medium
Aminoadipic acid-C12:0	Microbes	TRUE	C12:0	Medium
Aminoadipic acid-C12:0	Foods	FALSE	C12:0	Medium
Aminoadipic acid-C12:0	Plants	FALSE	C12:0	Medium
Arginine-C12:0	Humans	TRUE	C12:0	Medium
Arginine-C12:0	Rodents	FALSE	C12:0	Medium
Arginine-C12:0	Microbes	TRUE	C12:0	Medium
Arginine-C12:0	Foods	TRUE	C12:0	Medium
Arginine-C12:0	Plants	FALSE	C12:0	Medium
Asparagine-C12:0	Humans	TRUE	C12:0	Medium
Asparagine-C12:0	Rodents	FALSE	C12:0	Medium
Asparagine-C12:0	Microbes	TRUE	C12:0	Medium
Asparagine-C12:0	Foods	FALSE	C12:0	Medium
Asparagine-C12:0	Plants	FALSE	C12:0	Medium
Cadaverine-C12:0	Humans	TRUE	C12:0	Medium
Cadaverine-C12:0	Rodents	FALSE	C12:0	Medium
Cadaverine-C12:0	Microbes	TRUE	C12:0	Medium
Cadaverine-C12:0	Foods	FALSE	C12:0	Medium
Cadaverine-C12:0	Plants	FALSE	C12:0	Medium
Citrulline-C12:0	Humans	TRUE	C12:0	Medium
Citrulline-C12:0	Rodents	FALSE	C12:0	Medium
Citrulline-C12:0	Microbes	TRUE	C12:0	Medium
Citrulline-C12:0	Foods	FALSE	C12:0	Medium
Citrulline-C12:0	Plants	FALSE	C12:0	Medium
GABA-C12:0	Humans	TRUE	C12:0	Medium
GABA-C12:0	Rodents	FALSE	C12:0	Medium
GABA-C12:0	Microbes	TRUE	C12:0	Medium
GABA-C12:0	Foods	TRUE	C12:0	Medium
GABA-C12:0	Plants	FALSE	C12:0	Medium
Glutamic acid-C12:0	Humans	TRUE	C12:0	Medium
Glutamic acid-C12:0	Rodents	FALSE	C12:0	Medium
Glutamic acid-C12:0	Microbes	FALSE	C12:0	Medium
Glutamic acid-C12:0	Foods	FALSE	C12:0	Medium
Glutamic acid-C12:0	Plants	FALSE	C12:0	Medium
Glutamine-C12:0	Humans	TRUE	C12:0	Medium
Glutamine-C12:0	Rodents	FALSE	C12:0	Medium
Glutamine-C12:0	Microbes	TRUE	C12:0	Medium
Glutamine-C12:0	Foods	TRUE	C12:0	Medium
Glutamine-C12:0	Plants	FALSE	C12:0	Medium
Histamine-C12:0	Humans	TRUE	C12:0	Medium
Histamine-C12:0	Rodents	FALSE	C12:0	Medium
Histamine-C12:0	Microbes	FALSE	C12:0	Medium
Histamine-C12:0	Foods	FALSE	C12:0	Medium
Histamine-C12:0	Plants	FALSE	C12:0	Medium
Histidine-C12:0	Humans	TRUE	C12:0	Medium
Histidine-C12:0	Rodents	FALSE	C12:0	Medium
Histidine-C12:0	Microbes	FALSE	C12:0	Medium
Histidine-C12:0	Foods	TRUE	C12:0	Medium
Histidine-C12:0	Plants	TRUE	C12:0	Medium
Leucine-C12:0	Humans	TRUE	C12:0	Medium
Leucine-C12:0	Rodents	FALSE	C12:0	Medium
Leucine-C12:0	Microbes	TRUE	C12:0	Medium
Leucine-C12:0	Foods	TRUE	C12:0	Medium
Leucine-C12:0	Plants	FALSE	C12:0	Medium
Lysine-C12:0	Humans	TRUE	C12:0	Medium
Lysine-C12:0	Rodents	TRUE	C12:0	Medium
Lysine-C12:0	Microbes	TRUE	C12:0	Medium
Lysine-C12:0	Foods	TRUE	C12:0	Medium
Lysine-C12:0	Plants	FALSE	C12:0	Medium
Methionine-C12:0	Humans	TRUE	C12:0	Medium
Methionine-C12:0	Rodents	FALSE	C12:0	Medium
Methionine-C12:0	Microbes	TRUE	C12:0	Medium
Methionine-C12:0	Foods	TRUE	C12:0	Medium
Methionine-C12:0	Plants	FALSE	C12:0	Medium
Phenylalanine-C12:0	Humans	TRUE	C12:0	Medium
Phenylalanine-C12:0	Rodents	TRUE	C12:0	Medium
Phenylalanine-C12:0	Microbes	TRUE	C12:0	Medium
Phenylalanine-C12:0	Foods	TRUE	C12:0	Medium
Phenylalanine-C12:0	Plants	FALSE	C12:0	Medium
Serine-C12:0	Humans	TRUE	C12:0	Medium
Serine-C12:0	Rodents	FALSE	C12:0	Medium
Serine-C12:0	Microbes	TRUE	C12:0	Medium
Serine-C12:0	Foods	FALSE	C12:0	Medium
Serine-C12:0	Plants	FALSE	C12:0	Medium
Taurine-C12:0	Humans	TRUE	C12:0	Medium
Taurine-C12:0	Rodents	FALSE	C12:0	Medium
Taurine-C12:0	Microbes	FALSE	C12:0	Medium
Taurine-C12:0	Foods	FALSE	C12:0	Medium
Taurine-C12:0	Plants	FALSE	C12:0	Medium
Threonine/homoserine-C12:0	Humans	TRUE	C12:0	Medium
Threonine/homoserine-C12:0	Rodents	FALSE	C12:0	Medium
Threonine/homoserine-C12:0	Microbes	TRUE	C12:0	Medium
Threonine/homoserine-C12:0	Foods	FALSE	C12:0	Medium
Threonine/homoserine-C12:0	Plants	FALSE	C12:0	Medium
Tryptamine-C12:0	Humans	TRUE	C12:0	Medium
Tryptamine-C12:0	Rodents	FALSE	C12:0	Medium
Tryptamine-C12:0	Microbes	FALSE	C12:0	Medium
Tryptamine-C12:0	Foods	FALSE	C12:0	Medium
Tryptamine-C12:0	Plants	FALSE	C12:0	Medium
Tryptophan-C12:0	Humans	TRUE	C12:0	Medium
Tryptophan-C12:0	Rodents	FALSE	C12:0	Medium
Tryptophan-C12:0	Microbes	FALSE	C12:0	Medium
Tryptophan-C12:0	Foods	FALSE	C12:0	Medium
Tryptophan-C12:0	Plants	FALSE	C12:0	Medium
Tyramine-C12:0	Humans	TRUE	C12:0	Medium
Tyramine-C12:0	Rodents	FALSE	C12:0	Medium
Tyramine-C12:0	Microbes	FALSE	C12:0	Medium
Tyramine-C12:0	Foods	FALSE	C12:0	Medium
Tyramine-C12:0	Plants	FALSE	C12:0	Medium
Tyrosine-C12:0	Humans	TRUE	C12:0	Medium
Tyrosine-C12:0	Rodents	FALSE	C12:0	Medium
Tyrosine-C12:0	Microbes	TRUE	C12:0	Medium
Tyrosine-C12:0	Foods	TRUE	C12:0	Medium
Tyrosine-C12:0	Plants	FALSE	C12:0	Medium
Arginine-C12:1	Humans	FALSE	C12:1	Medium
Arginine-C12:1	Rodents	FALSE	C12:1	Medium
Arginine-C12:1	Microbes	TRUE	C12:1	Medium
Arginine-C12:1	Foods	FALSE	C12:1	Medium
Arginine-C12:1	Plants	FALSE	C12:1	Medium
Glutamine-C12:1	Humans	TRUE	C12:1	Medium
Glutamine-C12:1	Rodents	FALSE	C12:1	Medium
Glutamine-C12:1	Microbes	TRUE	C12:1	Medium
Glutamine-C12:1	Foods	FALSE	C12:1	Medium
Glutamine-C12:1	Plants	FALSE	C12:1	Medium
Leucine-C12:1	Humans	TRUE	C12:1	Medium
Leucine-C12:1	Rodents	FALSE	C12:1	Medium
Leucine-C12:1	Microbes	FALSE	C12:1	Medium
Leucine-C12:1	Foods	FALSE	C12:1	Medium
Leucine-C12:1	Plants	FALSE	C12:1	Medium
Lysine-C12:1	Humans	FALSE	C12:1	Medium
Lysine-C12:1	Rodents	FALSE	C12:1	Medium
Lysine-C12:1	Microbes	TRUE	C12:1	Medium
Lysine-C12:1	Foods	FALSE	C12:1	Medium
Lysine-C12:1	Plants	FALSE	C12:1	Medium
Phenylalanine-C12:1	Humans	TRUE	C12:1	Medium
Phenylalanine-C12:1	Rodents	FALSE	C12:1	Medium
Phenylalanine-C12:1	Microbes	FALSE	C12:1	Medium
Phenylalanine-C12:1	Foods	FALSE	C12:1	Medium
Phenylalanine-C12:1	Plants	FALSE	C12:1	Medium
Serine-C12:1	Humans	FALSE	C12:1	Medium
Serine-C12:1	Rodents	FALSE	C12:1	Medium
Serine-C12:1	Microbes	TRUE	C12:1	Medium
Serine-C12:1	Foods	FALSE	C12:1	Medium
Serine-C12:1	Plants	FALSE	C12:1	Medium
Spermidine-C12:1	Humans	FALSE	C12:1	Medium
Spermidine-C12:1	Rodents	TRUE	C12:1	Medium
Spermidine-C12:1	Microbes	FALSE	C12:1	Medium
Spermidine-C12:1	Foods	FALSE	C12:1	Medium
Spermidine-C12:1	Plants	FALSE	C12:1	Medium
Alanine/Sarcosine-C12:2	Humans	TRUE	C12:2	Medium
Alanine/Sarcosine-C12:2	Rodents	FALSE	C12:2	Medium
Alanine/Sarcosine-C12:2	Microbes	FALSE	C12:2	Medium
Alanine/Sarcosine-C12:2	Foods	FALSE	C12:2	Medium
Alanine/Sarcosine-C12:2	Plants	FALSE	C12:2	Medium
Glycine-C12:2	Humans	FALSE	C12:2	Medium
Glycine-C12:2	Rodents	TRUE	C12:2	Medium
Glycine-C12:2	Microbes	FALSE	C12:2	Medium
Glycine-C12:2	Foods	FALSE	C12:2	Medium
Glycine-C12:2	Plants	FALSE	C12:2	Medium
Leucine-C12:2	Humans	TRUE	C12:2	Medium
Leucine-C12:2	Rodents	FALSE	C12:2	Medium
Leucine-C12:2	Microbes	FALSE	C12:2	Medium
Leucine-C12:2	Foods	FALSE	C12:2	Medium
Leucine-C12:2	Plants	FALSE	C12:2	Medium
Lysine-C12:2	Humans	TRUE	C12:2	Medium
Lysine-C12:2	Rodents	FALSE	C12:2	Medium
Lysine-C12:2	Microbes	FALSE	C12:2	Medium
Lysine-C12:2	Foods	FALSE	C12:2	Medium
Lysine-C12:2	Plants	FALSE	C12:2	Medium
Phenylalanine-C12:2	Humans	TRUE	C12:2	Medium
Phenylalanine-C12:2	Rodents	FALSE	C12:2	Medium
Phenylalanine-C12:2	Microbes	FALSE	C12:2	Medium
Phenylalanine-C12:2	Foods	FALSE	C12:2	Medium
Phenylalanine-C12:2	Plants	FALSE	C12:2	Medium
Tryptamine-C12:2	Humans	FALSE	C12:2	Medium
Tryptamine-C12:2	Rodents	TRUE	C12:2	Medium
Tryptamine-C12:2	Microbes	FALSE	C12:2	Medium
Tryptamine-C12:2	Foods	FALSE	C12:2	Medium
Tryptamine-C12:2	Plants	FALSE	C12:2	Medium
Glutathione-C12:3	Humans	FALSE	C12:3	Medium
Glutathione-C12:3	Rodents	TRUE	C12:3	Medium
Glutathione-C12:3	Microbes	FALSE	C12:3	Medium
Glutathione-C12:3	Foods	FALSE	C12:3	Medium
Glutathione-C12:3	Plants	FALSE	C12:3	Medium
Arginine-C12:4	Humans	FALSE	C12:4	Medium
Arginine-C12:4	Rodents	TRUE	C12:4	Medium
Arginine-C12:4	Microbes	TRUE	C12:4	Medium
Arginine-C12:4	Foods	TRUE	C12:4	Medium
Arginine-C12:4	Plants	TRUE	C12:4	Medium
Arginine-C13:0	Humans	FALSE	C13:0	Long
Arginine-C13:0	Rodents	FALSE	C13:0	Long
Arginine-C13:0	Microbes	TRUE	C13:0	Long
Arginine-C13:0	Foods	FALSE	C13:0	Long
Arginine-C13:0	Plants	FALSE	C13:0	Long
Asparagine-C13:0	Humans	FALSE	C13:0	Long
Asparagine-C13:0	Rodents	FALSE	C13:0	Long
Asparagine-C13:0	Microbes	TRUE	C13:0	Long
Asparagine-C13:0	Foods	FALSE	C13:0	Long
Asparagine-C13:0	Plants	FALSE	C13:0	Long
Glutamic acid-C13:0	Humans	TRUE	C13:0	Long
Glutamic acid-C13:0	Rodents	FALSE	C13:0	Long
Glutamic acid-C13:0	Microbes	TRUE	C13:0	Long
Glutamic acid-C13:0	Foods	FALSE	C13:0	Long
Glutamic acid-C13:0	Plants	FALSE	C13:0	Long
Glutamine-C13:0	Humans	TRUE	C13:0	Long
Glutamine-C13:0	Rodents	FALSE	C13:0	Long
Glutamine-C13:0	Microbes	TRUE	C13:0	Long
Glutamine-C13:0	Foods	FALSE	C13:0	Long
Glutamine-C13:0	Plants	FALSE	C13:0	Long
Leucine-C13:0	Humans	FALSE	C13:0	Long
Leucine-C13:0	Rodents	FALSE	C13:0	Long
Leucine-C13:0	Microbes	TRUE	C13:0	Long
Leucine-C13:0	Foods	FALSE	C13:0	Long
Leucine-C13:0	Plants	FALSE	C13:0	Long
Lysine-C13:0	Humans	FALSE	C13:0	Long
Lysine-C13:0	Rodents	FALSE	C13:0	Long
Lysine-C13:0	Microbes	TRUE	C13:0	Long
Lysine-C13:0	Foods	FALSE	C13:0	Long
Lysine-C13:0	Plants	FALSE	C13:0	Long
Serine-C13:0	Humans	FALSE	C13:0	Long
Serine-C13:0	Rodents	FALSE	C13:0	Long
Serine-C13:0	Microbes	TRUE	C13:0	Long
Serine-C13:0	Foods	FALSE	C13:0	Long
Serine-C13:0	Plants	FALSE	C13:0	Long
Threonine/homoserine-C13:0	Humans	FALSE	C13:0	Long
Threonine/homoserine-C13:0	Rodents	FALSE	C13:0	Long
Threonine/homoserine-C13:0	Microbes	TRUE	C13:0	Long
Threonine/homoserine-C13:0	Foods	FALSE	C13:0	Long
Threonine/homoserine-C13:0	Plants	FALSE	C13:0	Long
Alanine/Sarcosine-C13:1	Humans	FALSE	C13:1	Long
Alanine/Sarcosine-C13:1	Rodents	FALSE	C13:1	Long
Alanine/Sarcosine-C13:1	Microbes	TRUE	C13:1	Long
Alanine/Sarcosine-C13:1	Foods	FALSE	C13:1	Long
Alanine/Sarcosine-C13:1	Plants	FALSE	C13:1	Long
Glutamic acid-C13:1	Humans	FALSE	C13:1	Long
Glutamic acid-C13:1	Rodents	FALSE	C13:1	Long
Glutamic acid-C13:1	Microbes	TRUE	C13:1	Long
Glutamic acid-C13:1	Foods	FALSE	C13:1	Long
Glutamic acid-C13:1	Plants	FALSE	C13:1	Long
Serine-C13:1	Humans	FALSE	C13:1	Long
Serine-C13:1	Rodents	FALSE	C13:1	Long
Serine-C13:1	Microbes	TRUE	C13:1	Long
Serine-C13:1	Foods	FALSE	C13:1	Long
Serine-C13:1	Plants	FALSE	C13:1	Long
Threonine/homoserine-C13:1	Humans	FALSE	C13:1	Long
Threonine/homoserine-C13:1	Rodents	FALSE	C13:1	Long
Threonine/homoserine-C13:1	Microbes	TRUE	C13:1	Long
Threonine/homoserine-C13:1	Foods	FALSE	C13:1	Long
Threonine/homoserine-C13:1	Plants	FALSE	C13:1	Long
2-aminovaleric acid-C14:0	Humans	TRUE	C14:0	Long
2-aminovaleric acid-C14:0	Rodents	FALSE	C14:0	Long
2-aminovaleric acid-C14:0	Microbes	TRUE	C14:0	Long
2-aminovaleric acid-C14:0	Foods	FALSE	C14:0	Long
2-aminovaleric acid-C14:0	Plants	FALSE	C14:0	Long
2-phenethylamine-C14:0	Humans	TRUE	C14:0	Long
2-phenethylamine-C14:0	Rodents	FALSE	C14:0	Long
2-phenethylamine-C14:0	Microbes	FALSE	C14:0	Long
2-phenethylamine-C14:0	Foods	FALSE	C14:0	Long
2-phenethylamine-C14:0	Plants	FALSE	C14:0	Long
Alanine/Sarcosine-C14:0	Humans	TRUE	C14:0	Long
Alanine/Sarcosine-C14:0	Rodents	TRUE	C14:0	Long
Alanine/Sarcosine-C14:0	Microbes	TRUE	C14:0	Long
Alanine/Sarcosine-C14:0	Foods	FALSE	C14:0	Long
Alanine/Sarcosine-C14:0	Plants	FALSE	C14:0	Long
Amylamine-C14:0	Humans	TRUE	C14:0	Long
Amylamine-C14:0	Rodents	FALSE	C14:0	Long
Amylamine-C14:0	Microbes	TRUE	C14:0	Long
Amylamine-C14:0	Foods	FALSE	C14:0	Long
Amylamine-C14:0	Plants	FALSE	C14:0	Long
Arginine-C14:0	Humans	TRUE	C14:0	Long
Arginine-C14:0	Rodents	TRUE	C14:0	Long
Arginine-C14:0	Microbes	FALSE	C14:0	Long
Arginine-C14:0	Foods	FALSE	C14:0	Long
Arginine-C14:0	Plants	FALSE	C14:0	Long
Asparagine-C14:0	Humans	TRUE	C14:0	Long
Asparagine-C14:0	Rodents	TRUE	C14:0	Long
Asparagine-C14:0	Microbes	TRUE	C14:0	Long
Asparagine-C14:0	Foods	FALSE	C14:0	Long
Asparagine-C14:0	Plants	FALSE	C14:0	Long
Citrulline-C14:0	Humans	TRUE	C14:0	Long
Citrulline-C14:0	Rodents	FALSE	C14:0	Long
Citrulline-C14:0	Microbes	TRUE	C14:0	Long
Citrulline-C14:0	Foods	TRUE	C14:0	Long
Citrulline-C14:0	Plants	FALSE	C14:0	Long
GABA-C14:0	Humans	TRUE	C14:0	Long
GABA-C14:0	Rodents	FALSE	C14:0	Long
GABA-C14:0	Microbes	FALSE	C14:0	Long
GABA-C14:0	Foods	FALSE	C14:0	Long
GABA-C14:0	Plants	FALSE	C14:0	Long
Glutamic acid-C14:0	Humans	TRUE	C14:0	Long
Glutamic acid-C14:0	Rodents	FALSE	C14:0	Long
Glutamic acid-C14:0	Microbes	TRUE	C14:0	Long
Glutamic acid-C14:0	Foods	FALSE	C14:0	Long
Glutamic acid-C14:0	Plants	FALSE	C14:0	Long
Glutamine-C14:0	Humans	TRUE	C14:0	Long
Glutamine-C14:0	Rodents	FALSE	C14:0	Long
Glutamine-C14:0	Microbes	TRUE	C14:0	Long
Glutamine-C14:0	Foods	FALSE	C14:0	Long
Glutamine-C14:0	Plants	FALSE	C14:0	Long
Histamine-C14:0	Humans	TRUE	C14:0	Long
Histamine-C14:0	Rodents	FALSE	C14:0	Long
Histamine-C14:0	Microbes	FALSE	C14:0	Long
Histamine-C14:0	Foods	FALSE	C14:0	Long
Histamine-C14:0	Plants	FALSE	C14:0	Long
Histidine-C14:0	Humans	FALSE	C14:0	Long
Histidine-C14:0	Rodents	FALSE	C14:0	Long
Histidine-C14:0	Microbes	TRUE	C14:0	Long
Histidine-C14:0	Foods	TRUE	C14:0	Long
Histidine-C14:0	Plants	FALSE	C14:0	Long
Leucine-C14:0	Humans	TRUE	C14:0	Long
Leucine-C14:0	Rodents	TRUE	C14:0	Long
Leucine-C14:0	Microbes	TRUE	C14:0	Long
Leucine-C14:0	Foods	TRUE	C14:0	Long
Leucine-C14:0	Plants	TRUE	C14:0	Long
Lysine-C14:0	Humans	TRUE	C14:0	Long
Lysine-C14:0	Rodents	TRUE	C14:0	Long
Lysine-C14:0	Microbes	FALSE	C14:0	Long
Lysine-C14:0	Foods	TRUE	C14:0	Long
Lysine-C14:0	Plants	FALSE	C14:0	Long
Methionine-C14:0	Humans	TRUE	C14:0	Long
Methionine-C14:0	Rodents	FALSE	C14:0	Long
Methionine-C14:0	Microbes	TRUE	C14:0	Long
Methionine-C14:0	Foods	TRUE	C14:0	Long
Methionine-C14:0	Plants	FALSE	C14:0	Long
Phenylalanine-C14:0	Humans	TRUE	C14:0	Long
Phenylalanine-C14:0	Rodents	FALSE	C14:0	Long
Phenylalanine-C14:0	Microbes	TRUE	C14:0	Long
Phenylalanine-C14:0	Foods	FALSE	C14:0	Long
Phenylalanine-C14:0	Plants	FALSE	C14:0	Long
Putrescine-C14:0	Humans	TRUE	C14:0	Long
Putrescine-C14:0	Rodents	FALSE	C14:0	Long
Putrescine-C14:0	Microbes	TRUE	C14:0	Long
Putrescine-C14:0	Foods	FALSE	C14:0	Long
Putrescine-C14:0	Plants	TRUE	C14:0	Long
Serine-C14:0	Humans	TRUE	C14:0	Long
Serine-C14:0	Rodents	TRUE	C14:0	Long
Serine-C14:0	Microbes	TRUE	C14:0	Long
Serine-C14:0	Foods	FALSE	C14:0	Long
Serine-C14:0	Plants	TRUE	C14:0	Long
Threonine/homoserine-C14:0	Humans	TRUE	C14:0	Long
Threonine/homoserine-C14:0	Rodents	FALSE	C14:0	Long
Threonine/homoserine-C14:0	Microbes	TRUE	C14:0	Long
Threonine/homoserine-C14:0	Foods	FALSE	C14:0	Long
Threonine/homoserine-C14:0	Plants	FALSE	C14:0	Long
Tryptamine-C14:0	Humans	TRUE	C14:0	Long
Tryptamine-C14:0	Rodents	FALSE	C14:0	Long
Tryptamine-C14:0	Microbes	FALSE	C14:0	Long
Tryptamine-C14:0	Foods	FALSE	C14:0	Long
Tryptamine-C14:0	Plants	FALSE	C14:0	Long
Tryptophan-C14:0	Humans	TRUE	C14:0	Long
Tryptophan-C14:0	Rodents	FALSE	C14:0	Long
Tryptophan-C14:0	Microbes	TRUE	C14:0	Long
Tryptophan-C14:0	Foods	FALSE	C14:0	Long
Tryptophan-C14:0	Plants	FALSE	C14:0	Long
Tyramine-C14:0	Humans	TRUE	C14:0	Long
Tyramine-C14:0	Rodents	FALSE	C14:0	Long
Tyramine-C14:0	Microbes	FALSE	C14:0	Long
Tyramine-C14:0	Foods	FALSE	C14:0	Long
Tyramine-C14:0	Plants	FALSE	C14:0	Long
Tyrosine-C14:0	Humans	TRUE	C14:0	Long
Tyrosine-C14:0	Rodents	TRUE	C14:0	Long
Tyrosine-C14:0	Microbes	TRUE	C14:0	Long
Tyrosine-C14:0	Foods	TRUE	C14:0	Long
Tyrosine-C14:0	Plants	FALSE	C14:0	Long
Alanine/Sarcosine-C14:1	Humans	FALSE	C14:1	Long
Alanine/Sarcosine-C14:1	Rodents	FALSE	C14:1	Long
Alanine/Sarcosine-C14:1	Microbes	TRUE	C14:1	Long
Alanine/Sarcosine-C14:1	Foods	FALSE	C14:1	Long
Alanine/Sarcosine-C14:1	Plants	FALSE	C14:1	Long
Arginine-C14:1	Humans	FALSE	C14:1	Long
Arginine-C14:1	Rodents	TRUE	C14:1	Long
Arginine-C14:1	Microbes	FALSE	C14:1	Long
Arginine-C14:1	Foods	FALSE	C14:1	Long
Arginine-C14:1	Plants	FALSE	C14:1	Long
Asparagine-C14:1	Humans	TRUE	C14:1	Long
Asparagine-C14:1	Rodents	FALSE	C14:1	Long
Asparagine-C14:1	Microbes	TRUE	C14:1	Long
Asparagine-C14:1	Foods	FALSE	C14:1	Long
Asparagine-C14:1	Plants	FALSE	C14:1	Long
Citrulline-C14:1	Humans	TRUE	C14:1	Long
Citrulline-C14:1	Rodents	FALSE	C14:1	Long
Citrulline-C14:1	Microbes	FALSE	C14:1	Long
Citrulline-C14:1	Foods	TRUE	C14:1	Long
Citrulline-C14:1	Plants	FALSE	C14:1	Long
Glutamine-C14:1	Humans	TRUE	C14:1	Long
Glutamine-C14:1	Rodents	FALSE	C14:1	Long
Glutamine-C14:1	Microbes	TRUE	C14:1	Long
Glutamine-C14:1	Foods	FALSE	C14:1	Long
Glutamine-C14:1	Plants	FALSE	C14:1	Long
Leucine-C14:1	Humans	TRUE	C14:1	Long
Leucine-C14:1	Rodents	FALSE	C14:1	Long
Leucine-C14:1	Microbes	TRUE	C14:1	Long
Leucine-C14:1	Foods	TRUE	C14:1	Long
Leucine-C14:1	Plants	FALSE	C14:1	Long
Lysine-C14:1	Humans	FALSE	C14:1	Long
Lysine-C14:1	Rodents	FALSE	C14:1	Long
Lysine-C14:1	Microbes	FALSE	C14:1	Long
Lysine-C14:1	Foods	TRUE	C14:1	Long
Lysine-C14:1	Plants	FALSE	C14:1	Long
Methionine-C14:1	Humans	FALSE	C14:1	Long
Methionine-C14:1	Rodents	FALSE	C14:1	Long
Methionine-C14:1	Microbes	FALSE	C14:1	Long
Methionine-C14:1	Foods	TRUE	C14:1	Long
Methionine-C14:1	Plants	FALSE	C14:1	Long
Phenylalanine-C14:1	Humans	TRUE	C14:1	Long
Phenylalanine-C14:1	Rodents	FALSE	C14:1	Long
Phenylalanine-C14:1	Microbes	TRUE	C14:1	Long
Phenylalanine-C14:1	Foods	TRUE	C14:1	Long
Phenylalanine-C14:1	Plants	FALSE	C14:1	Long
Putrescine-C14:1	Humans	TRUE	C14:1	Long
Putrescine-C14:1	Rodents	FALSE	C14:1	Long
Putrescine-C14:1	Microbes	FALSE	C14:1	Long
Putrescine-C14:1	Foods	FALSE	C14:1	Long
Putrescine-C14:1	Plants	FALSE	C14:1	Long
Serine-C14:1	Humans	FALSE	C14:1	Long
Serine-C14:1	Rodents	FALSE	C14:1	Long
Serine-C14:1	Microbes	TRUE	C14:1	Long
Serine-C14:1	Foods	FALSE	C14:1	Long
Serine-C14:1	Plants	FALSE	C14:1	Long
Taurine-C14:1	Humans	FALSE	C14:1	Long
Taurine-C14:1	Rodents	FALSE	C14:1	Long
Taurine-C14:1	Microbes	FALSE	C14:1	Long
Taurine-C14:1	Foods	TRUE	C14:1	Long
Taurine-C14:1	Plants	FALSE	C14:1	Long
Threonine/homoserine-C14:1	Humans	FALSE	C14:1	Long
Threonine/homoserine-C14:1	Rodents	FALSE	C14:1	Long
Threonine/homoserine-C14:1	Microbes	TRUE	C14:1	Long
Threonine/homoserine-C14:1	Foods	FALSE	C14:1	Long
Threonine/homoserine-C14:1	Plants	FALSE	C14:1	Long
Tyrosine-C14:1	Humans	FALSE	C14:1	Long
Tyrosine-C14:1	Rodents	TRUE	C14:1	Long
Tyrosine-C14:1	Microbes	FALSE	C14:1	Long
Tyrosine-C14:1	Foods	TRUE	C14:1	Long
Tyrosine-C14:1	Plants	FALSE	C14:1	Long
Alanine/Sarcosine-C14:2	Humans	TRUE	C14:2	Long
Alanine/Sarcosine-C14:2	Rodents	FALSE	C14:2	Long
Alanine/Sarcosine-C14:2	Microbes	FALSE	C14:2	Long
Alanine/Sarcosine-C14:2	Foods	FALSE	C14:2	Long
Alanine/Sarcosine-C14:2	Plants	FALSE	C14:2	Long
Alanine/Sarcosine-C14:3	Humans	TRUE	C14:3	Long
Alanine/Sarcosine-C14:3	Rodents	FALSE	C14:3	Long
Alanine/Sarcosine-C14:3	Microbes	FALSE	C14:3	Long
Alanine/Sarcosine-C14:3	Foods	FALSE	C14:3	Long
Alanine/Sarcosine-C14:3	Plants	FALSE	C14:3	Long
Tryptophan-C14:4	Humans	FALSE	C14:4	Long
Tryptophan-C14:4	Rodents	FALSE	C14:4	Long
Tryptophan-C14:4	Microbes	FALSE	C14:4	Long
Tryptophan-C14:4	Foods	TRUE	C14:4	Long
Tryptophan-C14:4	Plants	FALSE	C14:4	Long
2-phenethylamine-C15:0	Humans	TRUE	C15:0	Long
2-phenethylamine-C15:0	Rodents	FALSE	C15:0	Long
2-phenethylamine-C15:0	Microbes	TRUE	C15:0	Long
2-phenethylamine-C15:0	Foods	FALSE	C15:0	Long
2-phenethylamine-C15:0	Plants	FALSE	C15:0	Long
Alanine/Sarcosine-C15:0	Humans	TRUE	C15:0	Long
Alanine/Sarcosine-C15:0	Rodents	TRUE	C15:0	Long
Alanine/Sarcosine-C15:0	Microbes	TRUE	C15:0	Long
Alanine/Sarcosine-C15:0	Foods	FALSE	C15:0	Long
Alanine/Sarcosine-C15:0	Plants	TRUE	C15:0	Long
Arginine-C15:0	Humans	FALSE	C15:0	Long
Arginine-C15:0	Rodents	FALSE	C15:0	Long
Arginine-C15:0	Microbes	TRUE	C15:0	Long
Arginine-C15:0	Foods	FALSE	C15:0	Long
Arginine-C15:0	Plants	FALSE	C15:0	Long
Asparagine-C15:0	Humans	TRUE	C15:0	Long
Asparagine-C15:0	Rodents	TRUE	C15:0	Long
Asparagine-C15:0	Microbes	TRUE	C15:0	Long
Asparagine-C15:0	Foods	FALSE	C15:0	Long
Asparagine-C15:0	Plants	FALSE	C15:0	Long
Cadaverine-C15:0	Humans	TRUE	C15:0	Long
Cadaverine-C15:0	Rodents	FALSE	C15:0	Long
Cadaverine-C15:0	Microbes	TRUE	C15:0	Long
Cadaverine-C15:0	Foods	FALSE	C15:0	Long
Cadaverine-C15:0	Plants	FALSE	C15:0	Long
Citrulline-C15:0	Humans	TRUE	C15:0	Long
Citrulline-C15:0	Rodents	FALSE	C15:0	Long
Citrulline-C15:0	Microbes	TRUE	C15:0	Long
Citrulline-C15:0	Foods	FALSE	C15:0	Long
Citrulline-C15:0	Plants	FALSE	C15:0	Long
Glutamic acid-C15:0	Humans	TRUE	C15:0	Long
Glutamic acid-C15:0	Rodents	FALSE	C15:0	Long
Glutamic acid-C15:0	Microbes	TRUE	C15:0	Long
Glutamic acid-C15:0	Foods	FALSE	C15:0	Long
Glutamic acid-C15:0	Plants	FALSE	C15:0	Long
Glutamine-C15:0	Humans	TRUE	C15:0	Long
Glutamine-C15:0	Rodents	TRUE	C15:0	Long
Glutamine-C15:0	Microbes	TRUE	C15:0	Long
Glutamine-C15:0	Foods	FALSE	C15:0	Long
Glutamine-C15:0	Plants	FALSE	C15:0	Long
Histidine-C15:0	Humans	FALSE	C15:0	Long
Histidine-C15:0	Rodents	FALSE	C15:0	Long
Histidine-C15:0	Microbes	TRUE	C15:0	Long
Histidine-C15:0	Foods	FALSE	C15:0	Long
Histidine-C15:0	Plants	FALSE	C15:0	Long
Leucine-C15:0	Humans	TRUE	C15:0	Long
Leucine-C15:0	Rodents	TRUE	C15:0	Long
Leucine-C15:0	Microbes	TRUE	C15:0	Long
Leucine-C15:0	Foods	TRUE	C15:0	Long
Leucine-C15:0	Plants	FALSE	C15:0	Long
Lysine-C15:0	Humans	TRUE	C15:0	Long
Lysine-C15:0	Rodents	TRUE	C15:0	Long
Lysine-C15:0	Microbes	TRUE	C15:0	Long
Lysine-C15:0	Foods	FALSE	C15:0	Long
Lysine-C15:0	Plants	FALSE	C15:0	Long
Methionine-C15:0	Humans	FALSE	C15:0	Long
Methionine-C15:0	Rodents	TRUE	C15:0	Long
Methionine-C15:0	Microbes	TRUE	C15:0	Long
Methionine-C15:0	Foods	FALSE	C15:0	Long
Methionine-C15:0	Plants	FALSE	C15:0	Long
Ornithine-C15:0	Humans	FALSE	C15:0	Long
Ornithine-C15:0	Rodents	FALSE	C15:0	Long
Ornithine-C15:0	Microbes	TRUE	C15:0	Long
Ornithine-C15:0	Foods	FALSE	C15:0	Long
Ornithine-C15:0	Plants	FALSE	C15:0	Long
Phenylalanine-C15:0	Humans	TRUE	C15:0	Long
Phenylalanine-C15:0	Rodents	TRUE	C15:0	Long
Phenylalanine-C15:0	Microbes	TRUE	C15:0	Long
Phenylalanine-C15:0	Foods	FALSE	C15:0	Long
Phenylalanine-C15:0	Plants	FALSE	C15:0	Long
Putrescine-C15:0	Humans	TRUE	C15:0	Long
Putrescine-C15:0	Rodents	FALSE	C15:0	Long
Putrescine-C15:0	Microbes	FALSE	C15:0	Long
Putrescine-C15:0	Foods	FALSE	C15:0	Long
Putrescine-C15:0	Plants	FALSE	C15:0	Long
Serine-C15:0	Humans	TRUE	C15:0	Long
Serine-C15:0	Rodents	TRUE	C15:0	Long
Serine-C15:0	Microbes	TRUE	C15:0	Long
Serine-C15:0	Foods	FALSE	C15:0	Long
Serine-C15:0	Plants	FALSE	C15:0	Long
Threonine/homoserine-C15:0	Humans	FALSE	C15:0	Long
Threonine/homoserine-C15:0	Rodents	FALSE	C15:0	Long
Threonine/homoserine-C15:0	Microbes	TRUE	C15:0	Long
Threonine/homoserine-C15:0	Foods	FALSE	C15:0	Long
Threonine/homoserine-C15:0	Plants	FALSE	C15:0	Long
Tryptamine-C15:0	Humans	TRUE	C15:0	Long
Tryptamine-C15:0	Rodents	FALSE	C15:0	Long
Tryptamine-C15:0	Microbes	FALSE	C15:0	Long
Tryptamine-C15:0	Foods	FALSE	C15:0	Long
Tryptamine-C15:0	Plants	FALSE	C15:0	Long
Tryptophan-C15:0	Humans	FALSE	C15:0	Long
Tryptophan-C15:0	Rodents	FALSE	C15:0	Long
Tryptophan-C15:0	Microbes	TRUE	C15:0	Long
Tryptophan-C15:0	Foods	FALSE	C15:0	Long
Tryptophan-C15:0	Plants	FALSE	C15:0	Long
Tyramine-C15:0	Humans	TRUE	C15:0	Long
Tyramine-C15:0	Rodents	FALSE	C15:0	Long
Tyramine-C15:0	Microbes	TRUE	C15:0	Long
Tyramine-C15:0	Foods	FALSE	C15:0	Long
Tyramine-C15:0	Plants	FALSE	C15:0	Long
Tyrosine-C15:0	Humans	FALSE	C15:0	Long
Tyrosine-C15:0	Rodents	TRUE	C15:0	Long
Tyrosine-C15:0	Microbes	TRUE	C15:0	Long
Tyrosine-C15:0	Foods	FALSE	C15:0	Long
Tyrosine-C15:0	Plants	FALSE	C15:0	Long
Valine-C15:0	Humans	TRUE	C15:0	Long
Valine-C15:0	Rodents	FALSE	C15:0	Long
Valine-C15:0	Microbes	TRUE	C15:0	Long
Valine-C15:0	Foods	FALSE	C15:0	Long
Valine-C15:0	Plants	FALSE	C15:0	Long
Alanine/Sarcosine-C15:1	Humans	FALSE	C15:1	Long
Alanine/Sarcosine-C15:1	Rodents	FALSE	C15:1	Long
Alanine/Sarcosine-C15:1	Microbes	TRUE	C15:1	Long
Alanine/Sarcosine-C15:1	Foods	FALSE	C15:1	Long
Alanine/Sarcosine-C15:1	Plants	FALSE	C15:1	Long
Asparagine-C15:1	Humans	FALSE	C15:1	Long
Asparagine-C15:1	Rodents	FALSE	C15:1	Long
Asparagine-C15:1	Microbes	TRUE	C15:1	Long
Asparagine-C15:1	Foods	FALSE	C15:1	Long
Asparagine-C15:1	Plants	FALSE	C15:1	Long
Glutamic acid-C15:1	Humans	TRUE	C15:1	Long
Glutamic acid-C15:1	Rodents	FALSE	C15:1	Long
Glutamic acid-C15:1	Microbes	TRUE	C15:1	Long
Glutamic acid-C15:1	Foods	FALSE	C15:1	Long
Glutamic acid-C15:1	Plants	FALSE	C15:1	Long
Glutamine-C15:1	Humans	TRUE	C15:1	Long
Glutamine-C15:1	Rodents	FALSE	C15:1	Long
Glutamine-C15:1	Microbes	TRUE	C15:1	Long
Glutamine-C15:1	Foods	FALSE	C15:1	Long
Glutamine-C15:1	Plants	FALSE	C15:1	Long
Leucine-C15:1	Humans	TRUE	C15:1	Long
Leucine-C15:1	Rodents	FALSE	C15:1	Long
Leucine-C15:1	Microbes	TRUE	C15:1	Long
Leucine-C15:1	Foods	FALSE	C15:1	Long
Leucine-C15:1	Plants	FALSE	C15:1	Long
Serine-C15:1	Humans	FALSE	C15:1	Long
Serine-C15:1	Rodents	FALSE	C15:1	Long
Serine-C15:1	Microbes	TRUE	C15:1	Long
Serine-C15:1	Foods	FALSE	C15:1	Long
Serine-C15:1	Plants	FALSE	C15:1	Long
Threonine/homoserine-C15:1	Humans	FALSE	C15:1	Long
Threonine/homoserine-C15:1	Rodents	FALSE	C15:1	Long
Threonine/homoserine-C15:1	Microbes	TRUE	C15:1	Long
Threonine/homoserine-C15:1	Foods	FALSE	C15:1	Long
Threonine/homoserine-C15:1	Plants	FALSE	C15:1	Long
Alanine/Sarcosine-C15:2	Humans	FALSE	C15:2	Long
Alanine/Sarcosine-C15:2	Rodents	FALSE	C15:2	Long
Alanine/Sarcosine-C15:2	Microbes	TRUE	C15:2	Long
Alanine/Sarcosine-C15:2	Foods	FALSE	C15:2	Long
Alanine/Sarcosine-C15:2	Plants	FALSE	C15:2	Long
Glutathione-C15:4	Humans	FALSE	C15:4	Long
Glutathione-C15:4	Rodents	TRUE	C15:4	Long
Glutathione-C15:4	Microbes	FALSE	C15:4	Long
Glutathione-C15:4	Foods	FALSE	C15:4	Long
Glutathione-C15:4	Plants	FALSE	C15:4	Long
Histidine-C15:4	Humans	TRUE	C15:4	Long
Histidine-C15:4	Rodents	FALSE	C15:4	Long
Histidine-C15:4	Microbes	FALSE	C15:4	Long
Histidine-C15:4	Foods	FALSE	C15:4	Long
Histidine-C15:4	Plants	FALSE	C15:4	Long
2-aminovaleric acid-C16:0	Humans	TRUE	C16:0	Long
2-aminovaleric acid-C16:0	Rodents	TRUE	C16:0	Long
2-aminovaleric acid-C16:0	Microbes	TRUE	C16:0	Long
2-aminovaleric acid-C16:0	Foods	FALSE	C16:0	Long
2-aminovaleric acid-C16:0	Plants	TRUE	C16:0	Long
2-phenethylamine-C16:0	Humans	TRUE	C16:0	Long
2-phenethylamine-C16:0	Rodents	TRUE	C16:0	Long
2-phenethylamine-C16:0	Microbes	FALSE	C16:0	Long
2-phenethylamine-C16:0	Foods	TRUE	C16:0	Long
2-phenethylamine-C16:0	Plants	TRUE	C16:0	Long
Alanine/Sarcosine-C16:0	Humans	TRUE	C16:0	Long
Alanine/Sarcosine-C16:0	Rodents	TRUE	C16:0	Long
Alanine/Sarcosine-C16:0	Microbes	TRUE	C16:0	Long
Alanine/Sarcosine-C16:0	Foods	FALSE	C16:0	Long
Alanine/Sarcosine-C16:0	Plants	FALSE	C16:0	Long
Amylamine-C16:0	Humans	TRUE	C16:0	Long
Amylamine-C16:0	Rodents	TRUE	C16:0	Long
Amylamine-C16:0	Microbes	TRUE	C16:0	Long
Amylamine-C16:0	Foods	TRUE	C16:0	Long
Amylamine-C16:0	Plants	TRUE	C16:0	Long
Arginine-C16:0	Humans	TRUE	C16:0	Long
Arginine-C16:0	Rodents	TRUE	C16:0	Long
Arginine-C16:0	Microbes	TRUE	C16:0	Long
Arginine-C16:0	Foods	TRUE	C16:0	Long
Arginine-C16:0	Plants	TRUE	C16:0	Long
Asparagine-C16:0	Humans	TRUE	C16:0	Long
Asparagine-C16:0	Rodents	TRUE	C16:0	Long
Asparagine-C16:0	Microbes	TRUE	C16:0	Long
Asparagine-C16:0	Foods	TRUE	C16:0	Long
Asparagine-C16:0	Plants	TRUE	C16:0	Long
Aspartic acid-C16:0	Humans	FALSE	C16:0	Long
Aspartic acid-C16:0	Rodents	FALSE	C16:0	Long
Aspartic acid-C16:0	Microbes	FALSE	C16:0	Long
Aspartic acid-C16:0	Foods	FALSE	C16:0	Long
Aspartic acid-C16:0	Plants	TRUE	C16:0	Long
Cadaverine-C16:0	Humans	TRUE	C16:0	Long
Cadaverine-C16:0	Rodents	TRUE	C16:0	Long
Cadaverine-C16:0	Microbes	TRUE	C16:0	Long
Cadaverine-C16:0	Foods	TRUE	C16:0	Long
Cadaverine-C16:0	Plants	FALSE	C16:0	Long
Citrulline-C16:0	Humans	TRUE	C16:0	Long
Citrulline-C16:0	Rodents	TRUE	C16:0	Long
Citrulline-C16:0	Microbes	TRUE	C16:0	Long
Citrulline-C16:0	Foods	TRUE	C16:0	Long
Citrulline-C16:0	Plants	FALSE	C16:0	Long
GABA-C16:0	Humans	TRUE	C16:0	Long
GABA-C16:0	Rodents	FALSE	C16:0	Long
GABA-C16:0	Microbes	TRUE	C16:0	Long
GABA-C16:0	Foods	FALSE	C16:0	Long
GABA-C16:0	Plants	TRUE	C16:0	Long
Glutamic acid-C16:0	Humans	TRUE	C16:0	Long
Glutamic acid-C16:0	Rodents	TRUE	C16:0	Long
Glutamic acid-C16:0	Microbes	TRUE	C16:0	Long
Glutamic acid-C16:0	Foods	FALSE	C16:0	Long
Glutamic acid-C16:0	Plants	TRUE	C16:0	Long
Glutamine-C16:0	Humans	TRUE	C16:0	Long
Glutamine-C16:0	Rodents	TRUE	C16:0	Long
Glutamine-C16:0	Microbes	TRUE	C16:0	Long
Glutamine-C16:0	Foods	TRUE	C16:0	Long
Glutamine-C16:0	Plants	TRUE	C16:0	Long
Histidine-C16:0	Humans	TRUE	C16:0	Long
Histidine-C16:0	Rodents	TRUE	C16:0	Long
Histidine-C16:0	Microbes	TRUE	C16:0	Long
Histidine-C16:0	Foods	TRUE	C16:0	Long
Histidine-C16:0	Plants	FALSE	C16:0	Long
Leucine-C16:0	Humans	TRUE	C16:0	Long
Leucine-C16:0	Rodents	TRUE	C16:0	Long
Leucine-C16:0	Microbes	TRUE	C16:0	Long
Leucine-C16:0	Foods	TRUE	C16:0	Long
Leucine-C16:0	Plants	TRUE	C16:0	Long
Lysine-C16:0	Humans	TRUE	C16:0	Long
Lysine-C16:0	Rodents	TRUE	C16:0	Long
Lysine-C16:0	Microbes	TRUE	C16:0	Long
Lysine-C16:0	Foods	TRUE	C16:0	Long
Lysine-C16:0	Plants	FALSE	C16:0	Long
Methionine-C16:0	Humans	TRUE	C16:0	Long
Methionine-C16:0	Rodents	TRUE	C16:0	Long
Methionine-C16:0	Microbes	TRUE	C16:0	Long
Methionine-C16:0	Foods	TRUE	C16:0	Long
Methionine-C16:0	Plants	FALSE	C16:0	Long
Phenylalanine-C16:0	Humans	TRUE	C16:0	Long
Phenylalanine-C16:0	Rodents	TRUE	C16:0	Long
Phenylalanine-C16:0	Microbes	TRUE	C16:0	Long
Phenylalanine-C16:0	Foods	TRUE	C16:0	Long
Phenylalanine-C16:0	Plants	FALSE	C16:0	Long
Putrescine-C16:0	Humans	TRUE	C16:0	Long
Putrescine-C16:0	Rodents	TRUE	C16:0	Long
Putrescine-C16:0	Microbes	TRUE	C16:0	Long
Putrescine-C16:0	Foods	TRUE	C16:0	Long
Putrescine-C16:0	Plants	TRUE	C16:0	Long
Serine-C16:0	Humans	TRUE	C16:0	Long
Serine-C16:0	Rodents	TRUE	C16:0	Long
Serine-C16:0	Microbes	TRUE	C16:0	Long
Serine-C16:0	Foods	TRUE	C16:0	Long
Serine-C16:0	Plants	TRUE	C16:0	Long
Serotonin-C16:0	Humans	FALSE	C16:0	Long
Serotonin-C16:0	Rodents	FALSE	C16:0	Long
Serotonin-C16:0	Microbes	FALSE	C16:0	Long
Serotonin-C16:0	Foods	TRUE	C16:0	Long
Serotonin-C16:0	Plants	TRUE	C16:0	Long
Spermidine-C16:0	Humans	TRUE	C16:0	Long
Spermidine-C16:0	Rodents	TRUE	C16:0	Long
Spermidine-C16:0	Microbes	TRUE	C16:0	Long
Spermidine-C16:0	Foods	FALSE	C16:0	Long
Spermidine-C16:0	Plants	FALSE	C16:0	Long
Taurine-C16:0	Humans	TRUE	C16:0	Long
Taurine-C16:0	Rodents	TRUE	C16:0	Long
Taurine-C16:0	Microbes	TRUE	C16:0	Long
Taurine-C16:0	Foods	TRUE	C16:0	Long
Taurine-C16:0	Plants	FALSE	C16:0	Long
Threonine/homoserine-C16:0	Humans	TRUE	C16:0	Long
Threonine/homoserine-C16:0	Rodents	FALSE	C16:0	Long
Threonine/homoserine-C16:0	Microbes	TRUE	C16:0	Long
Threonine/homoserine-C16:0	Foods	FALSE	C16:0	Long
Threonine/homoserine-C16:0	Plants	TRUE	C16:0	Long
Tryptamine-C16:0	Humans	TRUE	C16:0	Long
Tryptamine-C16:0	Rodents	FALSE	C16:0	Long
Tryptamine-C16:0	Microbes	FALSE	C16:0	Long
Tryptamine-C16:0	Foods	FALSE	C16:0	Long
Tryptamine-C16:0	Plants	FALSE	C16:0	Long
Tryptophan-C16:0	Humans	TRUE	C16:0	Long
Tryptophan-C16:0	Rodents	TRUE	C16:0	Long
Tryptophan-C16:0	Microbes	TRUE	C16:0	Long
Tryptophan-C16:0	Foods	TRUE	C16:0	Long
Tryptophan-C16:0	Plants	TRUE	C16:0	Long
Tyramine-C16:0	Humans	TRUE	C16:0	Long
Tyramine-C16:0	Rodents	FALSE	C16:0	Long
Tyramine-C16:0	Microbes	FALSE	C16:0	Long
Tyramine-C16:0	Foods	TRUE	C16:0	Long
Tyramine-C16:0	Plants	FALSE	C16:0	Long
Tyrosine-C16:0	Humans	TRUE	C16:0	Long
Tyrosine-C16:0	Rodents	TRUE	C16:0	Long
Tyrosine-C16:0	Microbes	TRUE	C16:0	Long
Tyrosine-C16:0	Foods	TRUE	C16:0	Long
Tyrosine-C16:0	Plants	FALSE	C16:0	Long
Valine-C16:0	Humans	TRUE	C16:0	Long
Valine-C16:0	Rodents	TRUE	C16:0	Long
Valine-C16:0	Microbes	TRUE	C16:0	Long
Valine-C16:0	Foods	TRUE	C16:0	Long
Valine-C16:0	Plants	TRUE	C16:0	Long
2-aminovaleric acid-C16:1	Humans	TRUE	C16:1	Long
2-aminovaleric acid-C16:1	Rodents	FALSE	C16:1	Long
2-aminovaleric acid-C16:1	Microbes	TRUE	C16:1	Long
2-aminovaleric acid-C16:1	Foods	FALSE	C16:1	Long
2-aminovaleric acid-C16:1	Plants	FALSE	C16:1	Long
2-phenethylamine-C16:1	Humans	TRUE	C16:1	Long
2-phenethylamine-C16:1	Rodents	FALSE	C16:1	Long
2-phenethylamine-C16:1	Microbes	TRUE	C16:1	Long
2-phenethylamine-C16:1	Foods	TRUE	C16:1	Long
2-phenethylamine-C16:1	Plants	FALSE	C16:1	Long
Alanine/Sarcosine-C16:1	Humans	FALSE	C16:1	Long
Alanine/Sarcosine-C16:1	Rodents	FALSE	C16:1	Long
Alanine/Sarcosine-C16:1	Microbes	TRUE	C16:1	Long
Alanine/Sarcosine-C16:1	Foods	FALSE	C16:1	Long
Alanine/Sarcosine-C16:1	Plants	FALSE	C16:1	Long
Amylamine-C16:1	Humans	FALSE	C16:1	Long
Amylamine-C16:1	Rodents	TRUE	C16:1	Long
Amylamine-C16:1	Microbes	FALSE	C16:1	Long
Amylamine-C16:1	Foods	TRUE	C16:1	Long
Amylamine-C16:1	Plants	TRUE	C16:1	Long
Arginine-C16:1	Humans	FALSE	C16:1	Long
Arginine-C16:1	Rodents	TRUE	C16:1	Long
Arginine-C16:1	Microbes	TRUE	C16:1	Long
Arginine-C16:1	Foods	TRUE	C16:1	Long
Arginine-C16:1	Plants	FALSE	C16:1	Long
Asparagine-C16:1	Humans	FALSE	C16:1	Long
Asparagine-C16:1	Rodents	FALSE	C16:1	Long
Asparagine-C16:1	Microbes	TRUE	C16:1	Long
Asparagine-C16:1	Foods	FALSE	C16:1	Long
Asparagine-C16:1	Plants	FALSE	C16:1	Long
Aspartic acid-C16:1	Humans	TRUE	C16:1	Long
Aspartic acid-C16:1	Rodents	FALSE	C16:1	Long
Aspartic acid-C16:1	Microbes	FALSE	C16:1	Long
Aspartic acid-C16:1	Foods	FALSE	C16:1	Long
Aspartic acid-C16:1	Plants	FALSE	C16:1	Long
Citrulline-C16:1	Humans	TRUE	C16:1	Long
Citrulline-C16:1	Rodents	TRUE	C16:1	Long
Citrulline-C16:1	Microbes	TRUE	C16:1	Long
Citrulline-C16:1	Foods	TRUE	C16:1	Long
Citrulline-C16:1	Plants	FALSE	C16:1	Long
GABA-C16:1	Humans	FALSE	C16:1	Long
GABA-C16:1	Rodents	FALSE	C16:1	Long
GABA-C16:1	Microbes	FALSE	C16:1	Long
GABA-C16:1	Foods	FALSE	C16:1	Long
GABA-C16:1	Plants	TRUE	C16:1	Long
Glutamic acid-C16:1	Humans	TRUE	C16:1	Long
Glutamic acid-C16:1	Rodents	FALSE	C16:1	Long
Glutamic acid-C16:1	Microbes	TRUE	C16:1	Long
Glutamic acid-C16:1	Foods	FALSE	C16:1	Long
Glutamic acid-C16:1	Plants	FALSE	C16:1	Long
Glutamine-C16:1	Humans	TRUE	C16:1	Long
Glutamine-C16:1	Rodents	TRUE	C16:1	Long
Glutamine-C16:1	Microbes	TRUE	C16:1	Long
Glutamine-C16:1	Foods	FALSE	C16:1	Long
Glutamine-C16:1	Plants	FALSE	C16:1	Long
Glycine-C16:1	Humans	TRUE	C16:1	Long
Glycine-C16:1	Rodents	TRUE	C16:1	Long
Glycine-C16:1	Microbes	TRUE	C16:1	Long
Glycine-C16:1	Foods	TRUE	C16:1	Long
Glycine-C16:1	Plants	FALSE	C16:1	Long
Histamine-C16:1	Humans	TRUE	C16:1	Long
Histamine-C16:1	Rodents	FALSE	C16:1	Long
Histamine-C16:1	Microbes	FALSE	C16:1	Long
Histamine-C16:1	Foods	FALSE	C16:1	Long
Histamine-C16:1	Plants	FALSE	C16:1	Long
Histidine-C16:1	Humans	FALSE	C16:1	Long
Histidine-C16:1	Rodents	TRUE	C16:1	Long
Histidine-C16:1	Microbes	TRUE	C16:1	Long
Histidine-C16:1	Foods	FALSE	C16:1	Long
Histidine-C16:1	Plants	FALSE	C16:1	Long
Leucine-C16:1	Humans	TRUE	C16:1	Long
Leucine-C16:1	Rodents	TRUE	C16:1	Long
Leucine-C16:1	Microbes	TRUE	C16:1	Long
Leucine-C16:1	Foods	TRUE	C16:1	Long
Leucine-C16:1	Plants	FALSE	C16:1	Long
Lysine-C16:1	Humans	TRUE	C16:1	Long
Lysine-C16:1	Rodents	TRUE	C16:1	Long
Lysine-C16:1	Microbes	TRUE	C16:1	Long
Lysine-C16:1	Foods	TRUE	C16:1	Long
Lysine-C16:1	Plants	FALSE	C16:1	Long
Methionine-C16:1	Humans	FALSE	C16:1	Long
Methionine-C16:1	Rodents	TRUE	C16:1	Long
Methionine-C16:1	Microbes	TRUE	C16:1	Long
Methionine-C16:1	Foods	TRUE	C16:1	Long
Methionine-C16:1	Plants	FALSE	C16:1	Long
Ornithine-C16:1	Humans	FALSE	C16:1	Long
Ornithine-C16:1	Rodents	FALSE	C16:1	Long
Ornithine-C16:1	Microbes	TRUE	C16:1	Long
Ornithine-C16:1	Foods	FALSE	C16:1	Long
Ornithine-C16:1	Plants	FALSE	C16:1	Long
Phenylalanine-C16:1	Humans	TRUE	C16:1	Long
Phenylalanine-C16:1	Rodents	TRUE	C16:1	Long
Phenylalanine-C16:1	Microbes	TRUE	C16:1	Long
Phenylalanine-C16:1	Foods	TRUE	C16:1	Long
Phenylalanine-C16:1	Plants	FALSE	C16:1	Long
Putrescine-C16:1	Humans	TRUE	C16:1	Long
Putrescine-C16:1	Rodents	FALSE	C16:1	Long
Putrescine-C16:1	Microbes	TRUE	C16:1	Long
Putrescine-C16:1	Foods	FALSE	C16:1	Long
Putrescine-C16:1	Plants	FALSE	C16:1	Long
Serine-C16:1	Humans	TRUE	C16:1	Long
Serine-C16:1	Rodents	FALSE	C16:1	Long
Serine-C16:1	Microbes	TRUE	C16:1	Long
Serine-C16:1	Foods	FALSE	C16:1	Long
Serine-C16:1	Plants	FALSE	C16:1	Long
Spermidine-C16:1	Humans	FALSE	C16:1	Long
Spermidine-C16:1	Rodents	TRUE	C16:1	Long
Spermidine-C16:1	Microbes	FALSE	C16:1	Long
Spermidine-C16:1	Foods	FALSE	C16:1	Long
Spermidine-C16:1	Plants	FALSE	C16:1	Long
Taurine-C16:1	Humans	FALSE	C16:1	Long
Taurine-C16:1	Rodents	TRUE	C16:1	Long
Taurine-C16:1	Microbes	TRUE	C16:1	Long
Taurine-C16:1	Foods	TRUE	C16:1	Long
Taurine-C16:1	Plants	FALSE	C16:1	Long
Threonine/homoserine-C16:1	Humans	FALSE	C16:1	Long
Threonine/homoserine-C16:1	Rodents	FALSE	C16:1	Long
Threonine/homoserine-C16:1	Microbes	TRUE	C16:1	Long
Threonine/homoserine-C16:1	Foods	FALSE	C16:1	Long
Threonine/homoserine-C16:1	Plants	FALSE	C16:1	Long
Tryptamine-C16:1	Humans	TRUE	C16:1	Long
Tryptamine-C16:1	Rodents	FALSE	C16:1	Long
Tryptamine-C16:1	Microbes	FALSE	C16:1	Long
Tryptamine-C16:1	Foods	FALSE	C16:1	Long
Tryptamine-C16:1	Plants	FALSE	C16:1	Long
Tryptophan-C16:1	Humans	FALSE	C16:1	Long
Tryptophan-C16:1	Rodents	FALSE	C16:1	Long
Tryptophan-C16:1	Microbes	TRUE	C16:1	Long
Tryptophan-C16:1	Foods	FALSE	C16:1	Long
Tryptophan-C16:1	Plants	FALSE	C16:1	Long
Tyramine-C16:1	Humans	TRUE	C16:1	Long
Tyramine-C16:1	Rodents	TRUE	C16:1	Long
Tyramine-C16:1	Microbes	TRUE	C16:1	Long
Tyramine-C16:1	Foods	TRUE	C16:1	Long
Tyramine-C16:1	Plants	TRUE	C16:1	Long
Tyrosine-C16:1	Humans	FALSE	C16:1	Long
Tyrosine-C16:1	Rodents	TRUE	C16:1	Long
Tyrosine-C16:1	Microbes	TRUE	C16:1	Long
Tyrosine-C16:1	Foods	TRUE	C16:1	Long
Tyrosine-C16:1	Plants	FALSE	C16:1	Long
Valine-C16:1	Humans	TRUE	C16:1	Long
Valine-C16:1	Rodents	TRUE	C16:1	Long
Valine-C16:1	Microbes	FALSE	C16:1	Long
Valine-C16:1	Foods	FALSE	C16:1	Long
Valine-C16:1	Plants	FALSE	C16:1	Long
2-phenethylamine-C16:2	Humans	FALSE	C16:2	Long
2-phenethylamine-C16:2	Rodents	FALSE	C16:2	Long
2-phenethylamine-C16:2	Microbes	TRUE	C16:2	Long
2-phenethylamine-C16:2	Foods	FALSE	C16:2	Long
2-phenethylamine-C16:2	Plants	FALSE	C16:2	Long
Alanine/Sarcosine-C16:2	Humans	FALSE	C16:2	Long
Alanine/Sarcosine-C16:2	Rodents	FALSE	C16:2	Long
Alanine/Sarcosine-C16:2	Microbes	TRUE	C16:2	Long
Alanine/Sarcosine-C16:2	Foods	FALSE	C16:2	Long
Alanine/Sarcosine-C16:2	Plants	FALSE	C16:2	Long
Glycine-C16:2	Humans	TRUE	C16:2	Long
Glycine-C16:2	Rodents	FALSE	C16:2	Long
Glycine-C16:2	Microbes	FALSE	C16:2	Long
Glycine-C16:2	Foods	FALSE	C16:2	Long
Glycine-C16:2	Plants	FALSE	C16:2	Long
Leucine-C16:2	Humans	TRUE	C16:2	Long
Leucine-C16:2	Rodents	FALSE	C16:2	Long
Leucine-C16:2	Microbes	TRUE	C16:2	Long
Leucine-C16:2	Foods	FALSE	C16:2	Long
Leucine-C16:2	Plants	TRUE	C16:2	Long
Glutamic acid-C16:3	Humans	FALSE	C16:3	Long
Glutamic acid-C16:3	Rodents	FALSE	C16:3	Long
Glutamic acid-C16:3	Microbes	TRUE	C16:3	Long
Glutamic acid-C16:3	Foods	FALSE	C16:3	Long
Glutamic acid-C16:3	Plants	FALSE	C16:3	Long
Tryptamine-C16:4	Humans	TRUE	C16:4	Long
Tryptamine-C16:4	Rodents	FALSE	C16:4	Long
Tryptamine-C16:4	Microbes	FALSE	C16:4	Long
Tryptamine-C16:4	Foods	FALSE	C16:4	Long
Tryptamine-C16:4	Plants	FALSE	C16:4	Long
2-phenethylamine-C17:0	Humans	FALSE	C17:0	Long
2-phenethylamine-C17:0	Rodents	FALSE	C17:0	Long
2-phenethylamine-C17:0	Microbes	TRUE	C17:0	Long
2-phenethylamine-C17:0	Foods	FALSE	C17:0	Long
2-phenethylamine-C17:0	Plants	FALSE	C17:0	Long
Alanine/Sarcosine-C17:0	Humans	FALSE	C17:0	Long
Alanine/Sarcosine-C17:0	Rodents	FALSE	C17:0	Long
Alanine/Sarcosine-C17:0	Microbes	TRUE	C17:0	Long
Alanine/Sarcosine-C17:0	Foods	FALSE	C17:0	Long
Alanine/Sarcosine-C17:0	Plants	FALSE	C17:0	Long
Arginine-C17:0	Humans	FALSE	C17:0	Long
Arginine-C17:0	Rodents	FALSE	C17:0	Long
Arginine-C17:0	Microbes	TRUE	C17:0	Long
Arginine-C17:0	Foods	FALSE	C17:0	Long
Arginine-C17:0	Plants	FALSE	C17:0	Long
Citrulline-C17:0	Humans	FALSE	C17:0	Long
Citrulline-C17:0	Rodents	FALSE	C17:0	Long
Citrulline-C17:0	Microbes	TRUE	C17:0	Long
Citrulline-C17:0	Foods	FALSE	C17:0	Long
Citrulline-C17:0	Plants	FALSE	C17:0	Long
Glutamic acid-C17:0	Humans	TRUE	C17:0	Long
Glutamic acid-C17:0	Rodents	FALSE	C17:0	Long
Glutamic acid-C17:0	Microbes	TRUE	C17:0	Long
Glutamic acid-C17:0	Foods	FALSE	C17:0	Long
Glutamic acid-C17:0	Plants	FALSE	C17:0	Long
Leucine-C17:0	Humans	TRUE	C17:0	Long
Leucine-C17:0	Rodents	FALSE	C17:0	Long
Leucine-C17:0	Microbes	TRUE	C17:0	Long
Leucine-C17:0	Foods	FALSE	C17:0	Long
Leucine-C17:0	Plants	FALSE	C17:0	Long
Lysine-C17:0	Humans	FALSE	C17:0	Long
Lysine-C17:0	Rodents	TRUE	C17:0	Long
Lysine-C17:0	Microbes	TRUE	C17:0	Long
Lysine-C17:0	Foods	FALSE	C17:0	Long
Lysine-C17:0	Plants	FALSE	C17:0	Long
Phenylalanine-C17:0	Humans	TRUE	C17:0	Long
Phenylalanine-C17:0	Rodents	FALSE	C17:0	Long
Phenylalanine-C17:0	Microbes	TRUE	C17:0	Long
Phenylalanine-C17:0	Foods	FALSE	C17:0	Long
Phenylalanine-C17:0	Plants	FALSE	C17:0	Long
Serine-C17:0	Humans	FALSE	C17:0	Long
Serine-C17:0	Rodents	FALSE	C17:0	Long
Serine-C17:0	Microbes	TRUE	C17:0	Long
Serine-C17:0	Foods	FALSE	C17:0	Long
Serine-C17:0	Plants	FALSE	C17:0	Long
Threonine/homoserine-C17:0	Humans	FALSE	C17:0	Long
Threonine/homoserine-C17:0	Rodents	FALSE	C17:0	Long
Threonine/homoserine-C17:0	Microbes	TRUE	C17:0	Long
Threonine/homoserine-C17:0	Foods	FALSE	C17:0	Long
Threonine/homoserine-C17:0	Plants	FALSE	C17:0	Long
Tryptamine-C17:0	Humans	TRUE	C17:0	Long
Tryptamine-C17:0	Rodents	FALSE	C17:0	Long
Tryptamine-C17:0	Microbes	FALSE	C17:0	Long
Tryptamine-C17:0	Foods	FALSE	C17:0	Long
Tryptamine-C17:0	Plants	FALSE	C17:0	Long
Tryptophan-C17:0	Humans	FALSE	C17:0	Long
Tryptophan-C17:0	Rodents	FALSE	C17:0	Long
Tryptophan-C17:0	Microbes	TRUE	C17:0	Long
Tryptophan-C17:0	Foods	FALSE	C17:0	Long
Tryptophan-C17:0	Plants	FALSE	C17:0	Long
Tyramine-C17:0	Humans	TRUE	C17:0	Long
Tyramine-C17:0	Rodents	FALSE	C17:0	Long
Tyramine-C17:0	Microbes	TRUE	C17:0	Long
Tyramine-C17:0	Foods	FALSE	C17:0	Long
Tyramine-C17:0	Plants	FALSE	C17:0	Long
2-phenethylamine-C17:1	Humans	FALSE	C17:1	Long
2-phenethylamine-C17:1	Rodents	FALSE	C17:1	Long
2-phenethylamine-C17:1	Microbes	TRUE	C17:1	Long
2-phenethylamine-C17:1	Foods	FALSE	C17:1	Long
2-phenethylamine-C17:1	Plants	FALSE	C17:1	Long
Alanine/Sarcosine-C17:1	Humans	FALSE	C17:1	Long
Alanine/Sarcosine-C17:1	Rodents	FALSE	C17:1	Long
Alanine/Sarcosine-C17:1	Microbes	TRUE	C17:1	Long
Alanine/Sarcosine-C17:1	Foods	FALSE	C17:1	Long
Alanine/Sarcosine-C17:1	Plants	FALSE	C17:1	Long
Arginine-C17:1	Humans	FALSE	C17:1	Long
Arginine-C17:1	Rodents	FALSE	C17:1	Long
Arginine-C17:1	Microbes	TRUE	C17:1	Long
Arginine-C17:1	Foods	FALSE	C17:1	Long
Arginine-C17:1	Plants	FALSE	C17:1	Long
Asparagine-C17:1	Humans	FALSE	C17:1	Long
Asparagine-C17:1	Rodents	FALSE	C17:1	Long
Asparagine-C17:1	Microbes	TRUE	C17:1	Long
Asparagine-C17:1	Foods	FALSE	C17:1	Long
Asparagine-C17:1	Plants	FALSE	C17:1	Long
Glutamic acid-C17:1	Humans	TRUE	C17:1	Long
Glutamic acid-C17:1	Rodents	FALSE	C17:1	Long
Glutamic acid-C17:1	Microbes	TRUE	C17:1	Long
Glutamic acid-C17:1	Foods	FALSE	C17:1	Long
Glutamic acid-C17:1	Plants	FALSE	C17:1	Long
Leucine-C17:1	Humans	TRUE	C17:1	Long
Leucine-C17:1	Rodents	FALSE	C17:1	Long
Leucine-C17:1	Microbes	TRUE	C17:1	Long
Leucine-C17:1	Foods	FALSE	C17:1	Long
Leucine-C17:1	Plants	FALSE	C17:1	Long
Lysine-C17:1	Humans	FALSE	C17:1	Long
Lysine-C17:1	Rodents	FALSE	C17:1	Long
Lysine-C17:1	Microbes	TRUE	C17:1	Long
Lysine-C17:1	Foods	FALSE	C17:1	Long
Lysine-C17:1	Plants	FALSE	C17:1	Long
Methionine-C17:1	Humans	FALSE	C17:1	Long
Methionine-C17:1	Rodents	FALSE	C17:1	Long
Methionine-C17:1	Microbes	TRUE	C17:1	Long
Methionine-C17:1	Foods	FALSE	C17:1	Long
Methionine-C17:1	Plants	FALSE	C17:1	Long
Ornithine-C17:1	Humans	FALSE	C17:1	Long
Ornithine-C17:1	Rodents	FALSE	C17:1	Long
Ornithine-C17:1	Microbes	TRUE	C17:1	Long
Ornithine-C17:1	Foods	FALSE	C17:1	Long
Ornithine-C17:1	Plants	FALSE	C17:1	Long
Phenylalanine-C17:1	Humans	TRUE	C17:1	Long
Phenylalanine-C17:1	Rodents	TRUE	C17:1	Long
Phenylalanine-C17:1	Microbes	TRUE	C17:1	Long
Phenylalanine-C17:1	Foods	FALSE	C17:1	Long
Phenylalanine-C17:1	Plants	FALSE	C17:1	Long
Serine-C17:1	Humans	FALSE	C17:1	Long
Serine-C17:1	Rodents	FALSE	C17:1	Long
Serine-C17:1	Microbes	TRUE	C17:1	Long
Serine-C17:1	Foods	FALSE	C17:1	Long
Serine-C17:1	Plants	FALSE	C17:1	Long
Threonine/homoserine-C17:1	Humans	FALSE	C17:1	Long
Threonine/homoserine-C17:1	Rodents	FALSE	C17:1	Long
Threonine/homoserine-C17:1	Microbes	TRUE	C17:1	Long
Threonine/homoserine-C17:1	Foods	FALSE	C17:1	Long
Threonine/homoserine-C17:1	Plants	FALSE	C17:1	Long
Tryptophan-C17:1	Humans	FALSE	C17:1	Long
Tryptophan-C17:1	Rodents	FALSE	C17:1	Long
Tryptophan-C17:1	Microbes	TRUE	C17:1	Long
Tryptophan-C17:1	Foods	FALSE	C17:1	Long
Tryptophan-C17:1	Plants	FALSE	C17:1	Long
Tyramine-C17:1	Humans	FALSE	C17:1	Long
Tyramine-C17:1	Rodents	FALSE	C17:1	Long
Tyramine-C17:1	Microbes	TRUE	C17:1	Long
Tyramine-C17:1	Foods	FALSE	C17:1	Long
Tyramine-C17:1	Plants	FALSE	C17:1	Long
Alanine/Sarcosine-C17:2	Humans	FALSE	C17:2	Long
Alanine/Sarcosine-C17:2	Rodents	FALSE	C17:2	Long
Alanine/Sarcosine-C17:2	Microbes	TRUE	C17:2	Long
Alanine/Sarcosine-C17:2	Foods	FALSE	C17:2	Long
Alanine/Sarcosine-C17:2	Plants	FALSE	C17:2	Long
2-phenethylamine-C18:0	Humans	FALSE	C18:0	Long
2-phenethylamine-C18:0	Rodents	FALSE	C18:0	Long
2-phenethylamine-C18:0	Microbes	FALSE	C18:0	Long
2-phenethylamine-C18:0	Foods	TRUE	C18:0	Long
2-phenethylamine-C18:0	Plants	TRUE	C18:0	Long
Alanine/Sarcosine-C18:0	Humans	TRUE	C18:0	Long
Alanine/Sarcosine-C18:0	Rodents	FALSE	C18:0	Long
Alanine/Sarcosine-C18:0	Microbes	TRUE	C18:0	Long
Alanine/Sarcosine-C18:0	Foods	FALSE	C18:0	Long
Alanine/Sarcosine-C18:0	Plants	FALSE	C18:0	Long
Amylamine-C18:0	Humans	TRUE	C18:0	Long
Amylamine-C18:0	Rodents	TRUE	C18:0	Long
Amylamine-C18:0	Microbes	TRUE	C18:0	Long
Amylamine-C18:0	Foods	TRUE	C18:0	Long
Amylamine-C18:0	Plants	TRUE	C18:0	Long
Arginine-C18:0	Humans	TRUE	C18:0	Long
Arginine-C18:0	Rodents	TRUE	C18:0	Long
Arginine-C18:0	Microbes	TRUE	C18:0	Long
Arginine-C18:0	Foods	FALSE	C18:0	Long
Arginine-C18:0	Plants	FALSE	C18:0	Long
Asparagine-C18:0	Humans	TRUE	C18:0	Long
Asparagine-C18:0	Rodents	TRUE	C18:0	Long
Asparagine-C18:0	Microbes	FALSE	C18:0	Long
Asparagine-C18:0	Foods	FALSE	C18:0	Long
Asparagine-C18:0	Plants	FALSE	C18:0	Long
Cadaverine-C18:0	Humans	TRUE	C18:0	Long
Cadaverine-C18:0	Rodents	TRUE	C18:0	Long
Cadaverine-C18:0	Microbes	TRUE	C18:0	Long
Cadaverine-C18:0	Foods	FALSE	C18:0	Long
Cadaverine-C18:0	Plants	FALSE	C18:0	Long
GABA-C18:0	Humans	TRUE	C18:0	Long
GABA-C18:0	Rodents	FALSE	C18:0	Long
GABA-C18:0	Microbes	FALSE	C18:0	Long
GABA-C18:0	Foods	TRUE	C18:0	Long
GABA-C18:0	Plants	FALSE	C18:0	Long
Glutamic acid-C18:0	Humans	TRUE	C18:0	Long
Glutamic acid-C18:0	Rodents	TRUE	C18:0	Long
Glutamic acid-C18:0	Microbes	TRUE	C18:0	Long
Glutamic acid-C18:0	Foods	FALSE	C18:0	Long
Glutamic acid-C18:0	Plants	TRUE	C18:0	Long
Glycine-C18:0	Humans	TRUE	C18:0	Long
Glycine-C18:0	Rodents	FALSE	C18:0	Long
Glycine-C18:0	Microbes	FALSE	C18:0	Long
Glycine-C18:0	Foods	FALSE	C18:0	Long
Glycine-C18:0	Plants	FALSE	C18:0	Long
Histidine-C18:0	Humans	TRUE	C18:0	Long
Histidine-C18:0	Rodents	FALSE	C18:0	Long
Histidine-C18:0	Microbes	TRUE	C18:0	Long
Histidine-C18:0	Foods	FALSE	C18:0	Long
Histidine-C18:0	Plants	FALSE	C18:0	Long
Leucine-C18:0	Humans	TRUE	C18:0	Long
Leucine-C18:0	Rodents	TRUE	C18:0	Long
Leucine-C18:0	Microbes	TRUE	C18:0	Long
Leucine-C18:0	Foods	TRUE	C18:0	Long
Leucine-C18:0	Plants	FALSE	C18:0	Long
Lysine-C18:0	Humans	TRUE	C18:0	Long
Lysine-C18:0	Rodents	TRUE	C18:0	Long
Lysine-C18:0	Microbes	TRUE	C18:0	Long
Lysine-C18:0	Foods	FALSE	C18:0	Long
Lysine-C18:0	Plants	FALSE	C18:0	Long
Methionine-C18:0	Humans	TRUE	C18:0	Long
Methionine-C18:0	Rodents	TRUE	C18:0	Long
Methionine-C18:0	Microbes	FALSE	C18:0	Long
Methionine-C18:0	Foods	FALSE	C18:0	Long
Methionine-C18:0	Plants	FALSE	C18:0	Long
Phenylalanine-C18:0	Humans	TRUE	C18:0	Long
Phenylalanine-C18:0	Rodents	TRUE	C18:0	Long
Phenylalanine-C18:0	Microbes	TRUE	C18:0	Long
Phenylalanine-C18:0	Foods	TRUE	C18:0	Long
Phenylalanine-C18:0	Plants	FALSE	C18:0	Long
Putrescine-C18:0	Humans	TRUE	C18:0	Long
Putrescine-C18:0	Rodents	FALSE	C18:0	Long
Putrescine-C18:0	Microbes	FALSE	C18:0	Long
Putrescine-C18:0	Foods	FALSE	C18:0	Long
Putrescine-C18:0	Plants	FALSE	C18:0	Long
Serine-C18:0	Humans	FALSE	C18:0	Long
Serine-C18:0	Rodents	TRUE	C18:0	Long
Serine-C18:0	Microbes	TRUE	C18:0	Long
Serine-C18:0	Foods	FALSE	C18:0	Long
Serine-C18:0	Plants	FALSE	C18:0	Long
Serotonin-C18:0	Humans	FALSE	C18:0	Long
Serotonin-C18:0	Rodents	FALSE	C18:0	Long
Serotonin-C18:0	Microbes	FALSE	C18:0	Long
Serotonin-C18:0	Foods	TRUE	C18:0	Long
Serotonin-C18:0	Plants	TRUE	C18:0	Long
Threonine/homoserine-C18:0	Humans	TRUE	C18:0	Long
Threonine/homoserine-C18:0	Rodents	FALSE	C18:0	Long
Threonine/homoserine-C18:0	Microbes	FALSE	C18:0	Long
Threonine/homoserine-C18:0	Foods	FALSE	C18:0	Long
Threonine/homoserine-C18:0	Plants	FALSE	C18:0	Long
Tryptamine-C18:0	Humans	TRUE	C18:0	Long
Tryptamine-C18:0	Rodents	FALSE	C18:0	Long
Tryptamine-C18:0	Microbes	FALSE	C18:0	Long
Tryptamine-C18:0	Foods	FALSE	C18:0	Long
Tryptamine-C18:0	Plants	FALSE	C18:0	Long
Tryptophan-C18:0	Humans	TRUE	C18:0	Long
Tryptophan-C18:0	Rodents	TRUE	C18:0	Long
Tryptophan-C18:0	Microbes	FALSE	C18:0	Long
Tryptophan-C18:0	Foods	FALSE	C18:0	Long
Tryptophan-C18:0	Plants	FALSE	C18:0	Long
Tyramine-C18:0	Humans	TRUE	C18:0	Long
Tyramine-C18:0	Rodents	FALSE	C18:0	Long
Tyramine-C18:0	Microbes	FALSE	C18:0	Long
Tyramine-C18:0	Foods	TRUE	C18:0	Long
Tyramine-C18:0	Plants	TRUE	C18:0	Long
Tyrosine-C18:0	Humans	TRUE	C18:0	Long
Tyrosine-C18:0	Rodents	TRUE	C18:0	Long
Tyrosine-C18:0	Microbes	FALSE	C18:0	Long
Tyrosine-C18:0	Foods	FALSE	C18:0	Long
Tyrosine-C18:0	Plants	FALSE	C18:0	Long
Valine-C18:0	Humans	TRUE	C18:0	Long
Valine-C18:0	Rodents	TRUE	C18:0	Long
Valine-C18:0	Microbes	FALSE	C18:0	Long
Valine-C18:0	Foods	FALSE	C18:0	Long
Valine-C18:0	Plants	FALSE	C18:0	Long
2-aminovaleric acid-C18:1	Humans	TRUE	C18:1	Long
2-aminovaleric acid-C18:1	Rodents	TRUE	C18:1	Long
2-aminovaleric acid-C18:1	Microbes	FALSE	C18:1	Long
2-aminovaleric acid-C18:1	Foods	FALSE	C18:1	Long
2-aminovaleric acid-C18:1	Plants	FALSE	C18:1	Long
2-phenethylamine-C18:1	Humans	TRUE	C18:1	Long
2-phenethylamine-C18:1	Rodents	TRUE	C18:1	Long
2-phenethylamine-C18:1	Microbes	FALSE	C18:1	Long
2-phenethylamine-C18:1	Foods	TRUE	C18:1	Long
2-phenethylamine-C18:1	Plants	FALSE	C18:1	Long
Alanine/Sarcosine-C18:1	Humans	TRUE	C18:1	Long
Alanine/Sarcosine-C18:1	Rodents	TRUE	C18:1	Long
Alanine/Sarcosine-C18:1	Microbes	TRUE	C18:1	Long
Alanine/Sarcosine-C18:1	Foods	FALSE	C18:1	Long
Alanine/Sarcosine-C18:1	Plants	FALSE	C18:1	Long
Amylamine-C18:1	Humans	TRUE	C18:1	Long
Amylamine-C18:1	Rodents	TRUE	C18:1	Long
Amylamine-C18:1	Microbes	FALSE	C18:1	Long
Amylamine-C18:1	Foods	TRUE	C18:1	Long
Amylamine-C18:1	Plants	TRUE	C18:1	Long
Arginine-C18:1	Humans	TRUE	C18:1	Long
Arginine-C18:1	Rodents	TRUE	C18:1	Long
Arginine-C18:1	Microbes	TRUE	C18:1	Long
Arginine-C18:1	Foods	TRUE	C18:1	Long
Arginine-C18:1	Plants	TRUE	C18:1	Long
Asparagine-C18:1	Humans	FALSE	C18:1	Long
Asparagine-C18:1	Rodents	TRUE	C18:1	Long
Asparagine-C18:1	Microbes	FALSE	C18:1	Long
Asparagine-C18:1	Foods	TRUE	C18:1	Long
Asparagine-C18:1	Plants	TRUE	C18:1	Long
Aspartic acid-C18:1	Humans	TRUE	C18:1	Long
Aspartic acid-C18:1	Rodents	TRUE	C18:1	Long
Aspartic acid-C18:1	Microbes	FALSE	C18:1	Long
Aspartic acid-C18:1	Foods	FALSE	C18:1	Long
Aspartic acid-C18:1	Plants	FALSE	C18:1	Long
Citrulline-C18:1	Humans	TRUE	C18:1	Long
Citrulline-C18:1	Rodents	TRUE	C18:1	Long
Citrulline-C18:1	Microbes	FALSE	C18:1	Long
Citrulline-C18:1	Foods	TRUE	C18:1	Long
Citrulline-C18:1	Plants	FALSE	C18:1	Long
GABA-C18:1	Humans	TRUE	C18:1	Long
GABA-C18:1	Rodents	FALSE	C18:1	Long
GABA-C18:1	Microbes	TRUE	C18:1	Long
GABA-C18:1	Foods	TRUE	C18:1	Long
GABA-C18:1	Plants	FALSE	C18:1	Long
Glutamic acid-C18:1	Humans	TRUE	C18:1	Long
Glutamic acid-C18:1	Rodents	TRUE	C18:1	Long
Glutamic acid-C18:1	Microbes	TRUE	C18:1	Long
Glutamic acid-C18:1	Foods	FALSE	C18:1	Long
Glutamic acid-C18:1	Plants	TRUE	C18:1	Long
Glutamine-C18:1	Humans	TRUE	C18:1	Long
Glutamine-C18:1	Rodents	TRUE	C18:1	Long
Glutamine-C18:1	Microbes	TRUE	C18:1	Long
Glutamine-C18:1	Foods	TRUE	C18:1	Long
Glutamine-C18:1	Plants	FALSE	C18:1	Long
Glycine-C18:1	Humans	TRUE	C18:1	Long
Glycine-C18:1	Rodents	TRUE	C18:1	Long
Glycine-C18:1	Microbes	TRUE	C18:1	Long
Glycine-C18:1	Foods	TRUE	C18:1	Long
Glycine-C18:1	Plants	FALSE	C18:1	Long
Histamine-C18:1	Humans	TRUE	C18:1	Long
Histamine-C18:1	Rodents	FALSE	C18:1	Long
Histamine-C18:1	Microbes	FALSE	C18:1	Long
Histamine-C18:1	Foods	FALSE	C18:1	Long
Histamine-C18:1	Plants	FALSE	C18:1	Long
Histidine-C18:1	Humans	TRUE	C18:1	Long
Histidine-C18:1	Rodents	TRUE	C18:1	Long
Histidine-C18:1	Microbes	FALSE	C18:1	Long
Histidine-C18:1	Foods	TRUE	C18:1	Long
Histidine-C18:1	Plants	FALSE	C18:1	Long
Leucine-C18:1	Humans	TRUE	C18:1	Long
Leucine-C18:1	Rodents	TRUE	C18:1	Long
Leucine-C18:1	Microbes	TRUE	C18:1	Long
Leucine-C18:1	Foods	TRUE	C18:1	Long
Leucine-C18:1	Plants	FALSE	C18:1	Long
Lysine-C18:1	Humans	TRUE	C18:1	Long
Lysine-C18:1	Rodents	TRUE	C18:1	Long
Lysine-C18:1	Microbes	TRUE	C18:1	Long
Lysine-C18:1	Foods	TRUE	C18:1	Long
Lysine-C18:1	Plants	FALSE	C18:1	Long
Methionine-C18:1	Humans	TRUE	C18:1	Long
Methionine-C18:1	Rodents	TRUE	C18:1	Long
Methionine-C18:1	Microbes	TRUE	C18:1	Long
Methionine-C18:1	Foods	TRUE	C18:1	Long
Methionine-C18:1	Plants	FALSE	C18:1	Long
N-acetylcadaverine-C18:1	Humans	TRUE	C18:1	Long
N-acetylcadaverine-C18:1	Rodents	TRUE	C18:1	Long
N-acetylcadaverine-C18:1	Microbes	FALSE	C18:1	Long
N-acetylcadaverine-C18:1	Foods	FALSE	C18:1	Long
N-acetylcadaverine-C18:1	Plants	FALSE	C18:1	Long
Phenylalanine-C18:1	Humans	TRUE	C18:1	Long
Phenylalanine-C18:1	Rodents	TRUE	C18:1	Long
Phenylalanine-C18:1	Microbes	TRUE	C18:1	Long
Phenylalanine-C18:1	Foods	TRUE	C18:1	Long
Phenylalanine-C18:1	Plants	FALSE	C18:1	Long
Putrescine-C18:1	Humans	TRUE	C18:1	Long
Putrescine-C18:1	Rodents	TRUE	C18:1	Long
Putrescine-C18:1	Microbes	TRUE	C18:1	Long
Putrescine-C18:1	Foods	TRUE	C18:1	Long
Putrescine-C18:1	Plants	FALSE	C18:1	Long
Serine-C18:1	Humans	TRUE	C18:1	Long
Serine-C18:1	Rodents	TRUE	C18:1	Long
Serine-C18:1	Microbes	TRUE	C18:1	Long
Serine-C18:1	Foods	FALSE	C18:1	Long
Serine-C18:1	Plants	FALSE	C18:1	Long
Serotonin-C18:1	Humans	TRUE	C18:1	Long
Serotonin-C18:1	Rodents	FALSE	C18:1	Long
Serotonin-C18:1	Microbes	FALSE	C18:1	Long
Serotonin-C18:1	Foods	TRUE	C18:1	Long
Serotonin-C18:1	Plants	TRUE	C18:1	Long
Spermidine-C18:1	Humans	FALSE	C18:1	Long
Spermidine-C18:1	Rodents	TRUE	C18:1	Long
Spermidine-C18:1	Microbes	FALSE	C18:1	Long
Spermidine-C18:1	Foods	FALSE	C18:1	Long
Spermidine-C18:1	Plants	FALSE	C18:1	Long
Taurine-C18:1	Humans	TRUE	C18:1	Long
Taurine-C18:1	Rodents	TRUE	C18:1	Long
Taurine-C18:1	Microbes	TRUE	C18:1	Long
Taurine-C18:1	Foods	TRUE	C18:1	Long
Taurine-C18:1	Plants	FALSE	C18:1	Long
Threonine/homoserine-C18:1	Humans	TRUE	C18:1	Long
Threonine/homoserine-C18:1	Rodents	TRUE	C18:1	Long
Threonine/homoserine-C18:1	Microbes	FALSE	C18:1	Long
Threonine/homoserine-C18:1	Foods	FALSE	C18:1	Long
Threonine/homoserine-C18:1	Plants	FALSE	C18:1	Long
Tryptamine-C18:1	Humans	TRUE	C18:1	Long
Tryptamine-C18:1	Rodents	FALSE	C18:1	Long
Tryptamine-C18:1	Microbes	TRUE	C18:1	Long
Tryptamine-C18:1	Foods	TRUE	C18:1	Long
Tryptamine-C18:1	Plants	FALSE	C18:1	Long
Tryptophan-C18:1	Humans	TRUE	C18:1	Long
Tryptophan-C18:1	Rodents	TRUE	C18:1	Long
Tryptophan-C18:1	Microbes	TRUE	C18:1	Long
Tryptophan-C18:1	Foods	TRUE	C18:1	Long
Tryptophan-C18:1	Plants	FALSE	C18:1	Long
Tyramine-C18:1	Humans	TRUE	C18:1	Long
Tyramine-C18:1	Rodents	FALSE	C18:1	Long
Tyramine-C18:1	Microbes	TRUE	C18:1	Long
Tyramine-C18:1	Foods	TRUE	C18:1	Long
Tyramine-C18:1	Plants	TRUE	C18:1	Long
Tyrosine-C18:1	Humans	TRUE	C18:1	Long
Tyrosine-C18:1	Rodents	TRUE	C18:1	Long
Tyrosine-C18:1	Microbes	TRUE	C18:1	Long
Tyrosine-C18:1	Foods	TRUE	C18:1	Long
Tyrosine-C18:1	Plants	FALSE	C18:1	Long
Valine-C18:1	Humans	TRUE	C18:1	Long
Valine-C18:1	Rodents	TRUE	C18:1	Long
Valine-C18:1	Microbes	TRUE	C18:1	Long
Valine-C18:1	Foods	TRUE	C18:1	Long
Valine-C18:1	Plants	FALSE	C18:1	Long
2-aminovaleric acid-C18:2	Humans	TRUE	C18:2	Long
2-aminovaleric acid-C18:2	Rodents	TRUE	C18:2	Long
2-aminovaleric acid-C18:2	Microbes	TRUE	C18:2	Long
2-aminovaleric acid-C18:2	Foods	FALSE	C18:2	Long
2-aminovaleric acid-C18:2	Plants	FALSE	C18:2	Long
2-phenethylamine-C18:2	Humans	TRUE	C18:2	Long
2-phenethylamine-C18:2	Rodents	TRUE	C18:2	Long
2-phenethylamine-C18:2	Microbes	TRUE	C18:2	Long
2-phenethylamine-C18:2	Foods	TRUE	C18:2	Long
2-phenethylamine-C18:2	Plants	TRUE	C18:2	Long
Alanine/Sarcosine-C18:2	Humans	TRUE	C18:2	Long
Alanine/Sarcosine-C18:2	Rodents	TRUE	C18:2	Long
Alanine/Sarcosine-C18:2	Microbes	TRUE	C18:2	Long
Alanine/Sarcosine-C18:2	Foods	FALSE	C18:2	Long
Alanine/Sarcosine-C18:2	Plants	FALSE	C18:2	Long
Amylamine-C18:2	Humans	TRUE	C18:2	Long
Amylamine-C18:2	Rodents	TRUE	C18:2	Long
Amylamine-C18:2	Microbes	FALSE	C18:2	Long
Amylamine-C18:2	Foods	TRUE	C18:2	Long
Amylamine-C18:2	Plants	TRUE	C18:2	Long
Arginine-C18:2	Humans	TRUE	C18:2	Long
Arginine-C18:2	Rodents	TRUE	C18:2	Long
Arginine-C18:2	Microbes	TRUE	C18:2	Long
Arginine-C18:2	Foods	TRUE	C18:2	Long
Arginine-C18:2	Plants	FALSE	C18:2	Long
Asparagine-C18:2	Humans	FALSE	C18:2	Long
Asparagine-C18:2	Rodents	TRUE	C18:2	Long
Asparagine-C18:2	Microbes	TRUE	C18:2	Long
Asparagine-C18:2	Foods	TRUE	C18:2	Long
Asparagine-C18:2	Plants	TRUE	C18:2	Long
Aspartic acid-C18:2	Humans	TRUE	C18:2	Long
Aspartic acid-C18:2	Rodents	TRUE	C18:2	Long
Aspartic acid-C18:2	Microbes	FALSE	C18:2	Long
Aspartic acid-C18:2	Foods	FALSE	C18:2	Long
Aspartic acid-C18:2	Plants	TRUE	C18:2	Long
Citrulline-C18:2	Humans	TRUE	C18:2	Long
Citrulline-C18:2	Rodents	TRUE	C18:2	Long
Citrulline-C18:2	Microbes	TRUE	C18:2	Long
Citrulline-C18:2	Foods	TRUE	C18:2	Long
Citrulline-C18:2	Plants	FALSE	C18:2	Long
GABA-C18:2	Humans	TRUE	C18:2	Long
GABA-C18:2	Rodents	TRUE	C18:2	Long
GABA-C18:2	Microbes	TRUE	C18:2	Long
GABA-C18:2	Foods	TRUE	C18:2	Long
GABA-C18:2	Plants	FALSE	C18:2	Long
Glutamine-C18:2	Humans	TRUE	C18:2	Long
Glutamine-C18:2	Rodents	TRUE	C18:2	Long
Glutamine-C18:2	Microbes	TRUE	C18:2	Long
Glutamine-C18:2	Foods	TRUE	C18:2	Long
Glutamine-C18:2	Plants	TRUE	C18:2	Long
Histidine-C18:2	Humans	TRUE	C18:2	Long
Histidine-C18:2	Rodents	TRUE	C18:2	Long
Histidine-C18:2	Microbes	TRUE	C18:2	Long
Histidine-C18:2	Foods	TRUE	C18:2	Long
Histidine-C18:2	Plants	TRUE	C18:2	Long
Leucine-C18:2	Humans	TRUE	C18:2	Long
Leucine-C18:2	Rodents	TRUE	C18:2	Long
Leucine-C18:2	Microbes	TRUE	C18:2	Long
Leucine-C18:2	Foods	TRUE	C18:2	Long
Leucine-C18:2	Plants	FALSE	C18:2	Long
Lysine-C18:2	Humans	TRUE	C18:2	Long
Lysine-C18:2	Rodents	TRUE	C18:2	Long
Lysine-C18:2	Microbes	TRUE	C18:2	Long
Lysine-C18:2	Foods	TRUE	C18:2	Long
Lysine-C18:2	Plants	FALSE	C18:2	Long
Methionine-C18:2	Humans	TRUE	C18:2	Long
Methionine-C18:2	Rodents	TRUE	C18:2	Long
Methionine-C18:2	Microbes	TRUE	C18:2	Long
Methionine-C18:2	Foods	TRUE	C18:2	Long
Methionine-C18:2	Plants	FALSE	C18:2	Long
Phenylalanine-C18:2	Humans	TRUE	C18:2	Long
Phenylalanine-C18:2	Rodents	TRUE	C18:2	Long
Phenylalanine-C18:2	Microbes	TRUE	C18:2	Long
Phenylalanine-C18:2	Foods	TRUE	C18:2	Long
Phenylalanine-C18:2	Plants	FALSE	C18:2	Long
Putrescine-C18:2	Humans	TRUE	C18:2	Long
Putrescine-C18:2	Rodents	FALSE	C18:2	Long
Putrescine-C18:2	Microbes	FALSE	C18:2	Long
Putrescine-C18:2	Foods	TRUE	C18:2	Long
Putrescine-C18:2	Plants	FALSE	C18:2	Long
Serine-C18:2	Humans	TRUE	C18:2	Long
Serine-C18:2	Rodents	TRUE	C18:2	Long
Serine-C18:2	Microbes	TRUE	C18:2	Long
Serine-C18:2	Foods	TRUE	C18:2	Long
Serine-C18:2	Plants	FALSE	C18:2	Long
Serotonin-C18:2	Humans	FALSE	C18:2	Long
Serotonin-C18:2	Rodents	FALSE	C18:2	Long
Serotonin-C18:2	Microbes	FALSE	C18:2	Long
Serotonin-C18:2	Foods	TRUE	C18:2	Long
Serotonin-C18:2	Plants	TRUE	C18:2	Long
Spermidine-C18:2	Humans	FALSE	C18:2	Long
Spermidine-C18:2	Rodents	TRUE	C18:2	Long
Spermidine-C18:2	Microbes	FALSE	C18:2	Long
Spermidine-C18:2	Foods	FALSE	C18:2	Long
Spermidine-C18:2	Plants	FALSE	C18:2	Long
Taurine-C18:2	Humans	TRUE	C18:2	Long
Taurine-C18:2	Rodents	TRUE	C18:2	Long
Taurine-C18:2	Microbes	TRUE	C18:2	Long
Taurine-C18:2	Foods	TRUE	C18:2	Long
Taurine-C18:2	Plants	FALSE	C18:2	Long
Threonine/homoserine-C18:2	Humans	TRUE	C18:2	Long
Threonine/homoserine-C18:2	Rodents	TRUE	C18:2	Long
Threonine/homoserine-C18:2	Microbes	TRUE	C18:2	Long
Threonine/homoserine-C18:2	Foods	FALSE	C18:2	Long
Threonine/homoserine-C18:2	Plants	TRUE	C18:2	Long
Tryptamine-C18:2	Humans	TRUE	C18:2	Long
Tryptamine-C18:2	Rodents	FALSE	C18:2	Long
Tryptamine-C18:2	Microbes	FALSE	C18:2	Long
Tryptamine-C18:2	Foods	FALSE	C18:2	Long
Tryptamine-C18:2	Plants	FALSE	C18:2	Long
Tryptophan-C18:2	Humans	TRUE	C18:2	Long
Tryptophan-C18:2	Rodents	TRUE	C18:2	Long
Tryptophan-C18:2	Microbes	TRUE	C18:2	Long
Tryptophan-C18:2	Foods	TRUE	C18:2	Long
Tryptophan-C18:2	Plants	TRUE	C18:2	Long
Tyramine-C18:2	Humans	TRUE	C18:2	Long
Tyramine-C18:2	Rodents	TRUE	C18:2	Long
Tyramine-C18:2	Microbes	TRUE	C18:2	Long
Tyramine-C18:2	Foods	TRUE	C18:2	Long
Tyramine-C18:2	Plants	TRUE	C18:2	Long
Tyrosine-C18:2	Humans	TRUE	C18:2	Long
Tyrosine-C18:2	Rodents	TRUE	C18:2	Long
Tyrosine-C18:2	Microbes	TRUE	C18:2	Long
Tyrosine-C18:2	Foods	TRUE	C18:2	Long
Tyrosine-C18:2	Plants	FALSE	C18:2	Long
Valine-C18:2	Humans	TRUE	C18:2	Long
Valine-C18:2	Rodents	TRUE	C18:2	Long
Valine-C18:2	Microbes	TRUE	C18:2	Long
Valine-C18:2	Foods	TRUE	C18:2	Long
Valine-C18:2	Plants	FALSE	C18:2	Long
2-aminovaleric acid-C18:3	Humans	TRUE	C18:3	Long
2-aminovaleric acid-C18:3	Rodents	FALSE	C18:3	Long
2-aminovaleric acid-C18:3	Microbes	FALSE	C18:3	Long
2-aminovaleric acid-C18:3	Foods	FALSE	C18:3	Long
2-aminovaleric acid-C18:3	Plants	TRUE	C18:3	Long
2-phenethylamine-C18:3	Humans	FALSE	C18:3	Long
2-phenethylamine-C18:3	Rodents	FALSE	C18:3	Long
2-phenethylamine-C18:3	Microbes	TRUE	C18:3	Long
2-phenethylamine-C18:3	Foods	FALSE	C18:3	Long
2-phenethylamine-C18:3	Plants	TRUE	C18:3	Long
Arginine-C18:3	Humans	FALSE	C18:3	Long
Arginine-C18:3	Rodents	TRUE	C18:3	Long
Arginine-C18:3	Microbes	FALSE	C18:3	Long
Arginine-C18:3	Foods	TRUE	C18:3	Long
Arginine-C18:3	Plants	TRUE	C18:3	Long
Asparagine-C18:3	Humans	FALSE	C18:3	Long
Asparagine-C18:3	Rodents	FALSE	C18:3	Long
Asparagine-C18:3	Microbes	FALSE	C18:3	Long
Asparagine-C18:3	Foods	TRUE	C18:3	Long
Asparagine-C18:3	Plants	TRUE	C18:3	Long
GABA-C18:3	Humans	FALSE	C18:3	Long
GABA-C18:3	Rodents	FALSE	C18:3	Long
GABA-C18:3	Microbes	TRUE	C18:3	Long
GABA-C18:3	Foods	TRUE	C18:3	Long
GABA-C18:3	Plants	TRUE	C18:3	Long
Histidine-C18:3	Humans	FALSE	C18:3	Long
Histidine-C18:3	Rodents	TRUE	C18:3	Long
Histidine-C18:3	Microbes	FALSE	C18:3	Long
Histidine-C18:3	Foods	FALSE	C18:3	Long
Histidine-C18:3	Plants	FALSE	C18:3	Long
Leucine-C18:3	Humans	TRUE	C18:3	Long
Leucine-C18:3	Rodents	TRUE	C18:3	Long
Leucine-C18:3	Microbes	TRUE	C18:3	Long
Leucine-C18:3	Foods	TRUE	C18:3	Long
Leucine-C18:3	Plants	TRUE	C18:3	Long
Lysine-C18:3	Humans	FALSE	C18:3	Long
Lysine-C18:3	Rodents	TRUE	C18:3	Long
Lysine-C18:3	Microbes	FALSE	C18:3	Long
Lysine-C18:3	Foods	TRUE	C18:3	Long
Lysine-C18:3	Plants	FALSE	C18:3	Long
Methionine-C18:3	Humans	FALSE	C18:3	Long
Methionine-C18:3	Rodents	TRUE	C18:3	Long
Methionine-C18:3	Microbes	FALSE	C18:3	Long
Methionine-C18:3	Foods	TRUE	C18:3	Long
Methionine-C18:3	Plants	FALSE	C18:3	Long
Phenylalanine-C18:3	Humans	TRUE	C18:3	Long
Phenylalanine-C18:3	Rodents	TRUE	C18:3	Long
Phenylalanine-C18:3	Microbes	FALSE	C18:3	Long
Phenylalanine-C18:3	Foods	TRUE	C18:3	Long
Phenylalanine-C18:3	Plants	TRUE	C18:3	Long
Taurine-C18:3	Humans	FALSE	C18:3	Long
Taurine-C18:3	Rodents	TRUE	C18:3	Long
Taurine-C18:3	Microbes	TRUE	C18:3	Long
Taurine-C18:3	Foods	TRUE	C18:3	Long
Taurine-C18:3	Plants	FALSE	C18:3	Long
Threonine/homoserine-C18:3	Humans	FALSE	C18:3	Long
Threonine/homoserine-C18:3	Rodents	FALSE	C18:3	Long
Threonine/homoserine-C18:3	Microbes	FALSE	C18:3	Long
Threonine/homoserine-C18:3	Foods	FALSE	C18:3	Long
Threonine/homoserine-C18:3	Plants	TRUE	C18:3	Long
Tryptophan-C18:3	Humans	TRUE	C18:3	Long
Tryptophan-C18:3	Rodents	TRUE	C18:3	Long
Tryptophan-C18:3	Microbes	FALSE	C18:3	Long
Tryptophan-C18:3	Foods	TRUE	C18:3	Long
Tryptophan-C18:3	Plants	TRUE	C18:3	Long
Tyramine-C18:3	Humans	TRUE	C18:3	Long
Tyramine-C18:3	Rodents	FALSE	C18:3	Long
Tyramine-C18:3	Microbes	FALSE	C18:3	Long
Tyramine-C18:3	Foods	FALSE	C18:3	Long
Tyramine-C18:3	Plants	TRUE	C18:3	Long
Tyrosine-C18:3	Humans	TRUE	C18:3	Long
Tyrosine-C18:3	Rodents	TRUE	C18:3	Long
Tyrosine-C18:3	Microbes	FALSE	C18:3	Long
Tyrosine-C18:3	Foods	TRUE	C18:3	Long
Tyrosine-C18:3	Plants	TRUE	C18:3	Long
Valine-C18:3	Humans	TRUE	C18:3	Long
Valine-C18:3	Rodents	FALSE	C18:3	Long
Valine-C18:3	Microbes	FALSE	C18:3	Long
Valine-C18:3	Foods	TRUE	C18:3	Long
Valine-C18:3	Plants	TRUE	C18:3	Long
Leucine-C18:4	Humans	FALSE	C18:4	Long
Leucine-C18:4	Rodents	TRUE	C18:4	Long
Leucine-C18:4	Microbes	FALSE	C18:4	Long
Leucine-C18:4	Foods	FALSE	C18:4	Long
Leucine-C18:4	Plants	TRUE	C18:4	Long
Tyramine-C18:4	Humans	FALSE	C18:4	Long
Tyramine-C18:4	Rodents	FALSE	C18:4	Long
Tyramine-C18:4	Microbes	FALSE	C18:4	Long
Tyramine-C18:4	Foods	TRUE	C18:4	Long
Tyramine-C18:4	Plants	TRUE	C18:4	Long
Tryptamine-C19:0	Humans	FALSE	C19:0	Long
Tryptamine-C19:0	Rodents	TRUE	C19:0	Long
Tryptamine-C19:0	Microbes	FALSE	C19:0	Long
Tryptamine-C19:0	Foods	FALSE	C19:0	Long
Tryptamine-C19:0	Plants	FALSE	C19:0	Long
2-phenethylamine-C19:1	Humans	FALSE	C19:1	Long
2-phenethylamine-C19:1	Rodents	FALSE	C19:1	Long
2-phenethylamine-C19:1	Microbes	TRUE	C19:1	Long
2-phenethylamine-C19:1	Foods	FALSE	C19:1	Long
2-phenethylamine-C19:1	Plants	FALSE	C19:1	Long
Alanine/Sarcosine-C19:1	Humans	FALSE	C19:1	Long
Alanine/Sarcosine-C19:1	Rodents	FALSE	C19:1	Long
Alanine/Sarcosine-C19:1	Microbes	TRUE	C19:1	Long
Alanine/Sarcosine-C19:1	Foods	FALSE	C19:1	Long
Alanine/Sarcosine-C19:1	Plants	FALSE	C19:1	Long
GABA-C19:1	Humans	TRUE	C19:1	Long
GABA-C19:1	Rodents	FALSE	C19:1	Long
GABA-C19:1	Microbes	FALSE	C19:1	Long
GABA-C19:1	Foods	FALSE	C19:1	Long
GABA-C19:1	Plants	FALSE	C19:1	Long
Glutamic acid-C19:1	Humans	TRUE	C19:1	Long
Glutamic acid-C19:1	Rodents	FALSE	C19:1	Long
Glutamic acid-C19:1	Microbes	FALSE	C19:1	Long
Glutamic acid-C19:1	Foods	FALSE	C19:1	Long
Glutamic acid-C19:1	Plants	FALSE	C19:1	Long
Leucine-C19:1	Humans	TRUE	C19:1	Long
Leucine-C19:1	Rodents	FALSE	C19:1	Long
Leucine-C19:1	Microbes	TRUE	C19:1	Long
Leucine-C19:1	Foods	FALSE	C19:1	Long
Leucine-C19:1	Plants	FALSE	C19:1	Long
Phenylalanine-C19:1	Humans	TRUE	C19:1	Long
Phenylalanine-C19:1	Rodents	TRUE	C19:1	Long
Phenylalanine-C19:1	Microbes	TRUE	C19:1	Long
Phenylalanine-C19:1	Foods	FALSE	C19:1	Long
Phenylalanine-C19:1	Plants	FALSE	C19:1	Long
Glutamic acid-C19:2	Humans	TRUE	C19:2	Long
Glutamic acid-C19:2	Rodents	FALSE	C19:2	Long
Glutamic acid-C19:2	Microbes	FALSE	C19:2	Long
Glutamic acid-C19:2	Foods	FALSE	C19:2	Long
Glutamic acid-C19:2	Plants	FALSE	C19:2	Long
2-aminovaleric acid-C2:0	Humans	TRUE	C2:0	Short
2-aminovaleric acid-C2:0	Rodents	TRUE	C2:0	Short
2-aminovaleric acid-C2:0	Microbes	TRUE	C2:0	Short
2-aminovaleric acid-C2:0	Foods	FALSE	C2:0	Short
2-aminovaleric acid-C2:0	Plants	FALSE	C2:0	Short
2-phenethylamine-C2:0	Humans	TRUE	C2:0	Short
2-phenethylamine-C2:0	Rodents	FALSE	C2:0	Short
2-phenethylamine-C2:0	Microbes	TRUE	C2:0	Short
2-phenethylamine-C2:0	Foods	TRUE	C2:0	Short
2-phenethylamine-C2:0	Plants	TRUE	C2:0	Short
3-hydroxykynurenine-C2:0	Humans	FALSE	C2:0	Short
3-hydroxykynurenine-C2:0	Rodents	TRUE	C2:0	Short
3-hydroxykynurenine-C2:0	Microbes	FALSE	C2:0	Short
3-hydroxykynurenine-C2:0	Foods	FALSE	C2:0	Short
3-hydroxykynurenine-C2:0	Plants	FALSE	C2:0	Short
3-methoxytyramine-C2:0	Humans	FALSE	C2:0	Short
3-methoxytyramine-C2:0	Rodents	FALSE	C2:0	Short
3-methoxytyramine-C2:0	Microbes	TRUE	C2:0	Short
3-methoxytyramine-C2:0	Foods	TRUE	C2:0	Short
3-methoxytyramine-C2:0	Plants	TRUE	C2:0	Short
3-methylhistidine-C2:0	Humans	TRUE	C2:0	Short
3-methylhistidine-C2:0	Rodents	TRUE	C2:0	Short
3-methylhistidine-C2:0	Microbes	FALSE	C2:0	Short
3-methylhistidine-C2:0	Foods	FALSE	C2:0	Short
3-methylhistidine-C2:0	Plants	FALSE	C2:0	Short
5-aminovaleric acid-C2:0	Humans	FALSE	C2:0	Short
5-aminovaleric acid-C2:0	Rodents	FALSE	C2:0	Short
5-aminovaleric acid-C2:0	Microbes	FALSE	C2:0	Short
5-aminovaleric acid-C2:0	Foods	FALSE	C2:0	Short
5-aminovaleric acid-C2:0	Plants	TRUE	C2:0	Short
5-methoxytryptamine-C2:0	Humans	TRUE	C2:0	Short
5-methoxytryptamine-C2:0	Rodents	FALSE	C2:0	Short
5-methoxytryptamine-C2:0	Microbes	FALSE	C2:0	Short
5-methoxytryptamine-C2:0	Foods	FALSE	C2:0	Short
5-methoxytryptamine-C2:0	Plants	FALSE	C2:0	Short
Aminoadipic acid-C2:0	Humans	TRUE	C2:0	Short
Aminoadipic acid-C2:0	Rodents	TRUE	C2:0	Short
Aminoadipic acid-C2:0	Microbes	FALSE	C2:0	Short
Aminoadipic acid-C2:0	Foods	FALSE	C2:0	Short
Aminoadipic acid-C2:0	Plants	TRUE	C2:0	Short
Amylamine-C2:0	Humans	TRUE	C2:0	Short
Amylamine-C2:0	Rodents	FALSE	C2:0	Short
Amylamine-C2:0	Microbes	FALSE	C2:0	Short
Amylamine-C2:0	Foods	FALSE	C2:0	Short
Amylamine-C2:0	Plants	FALSE	C2:0	Short
Arginine-C2:0	Humans	TRUE	C2:0	Short
Arginine-C2:0	Rodents	TRUE	C2:0	Short
Arginine-C2:0	Microbes	TRUE	C2:0	Short
Arginine-C2:0	Foods	FALSE	C2:0	Short
Arginine-C2:0	Plants	TRUE	C2:0	Short
Aspartic acid-C2:0	Humans	TRUE	C2:0	Short
Aspartic acid-C2:0	Rodents	TRUE	C2:0	Short
Aspartic acid-C2:0	Microbes	FALSE	C2:0	Short
Aspartic acid-C2:0	Foods	FALSE	C2:0	Short
Aspartic acid-C2:0	Plants	TRUE	C2:0	Short
Cadaverine-C2:0	Humans	TRUE	C2:0	Short
Cadaverine-C2:0	Rodents	TRUE	C2:0	Short
Cadaverine-C2:0	Microbes	TRUE	C2:0	Short
Cadaverine-C2:0	Foods	FALSE	C2:0	Short
Cadaverine-C2:0	Plants	TRUE	C2:0	Short
Cystathionine-C2:0	Humans	FALSE	C2:0	Short
Cystathionine-C2:0	Rodents	FALSE	C2:0	Short
Cystathionine-C2:0	Microbes	TRUE	C2:0	Short
Cystathionine-C2:0	Foods	FALSE	C2:0	Short
Cystathionine-C2:0	Plants	FALSE	C2:0	Short
Glutamic acid-C2:0	Humans	TRUE	C2:0	Short
Glutamic acid-C2:0	Rodents	TRUE	C2:0	Short
Glutamic acid-C2:0	Microbes	FALSE	C2:0	Short
Glutamic acid-C2:0	Foods	FALSE	C2:0	Short
Glutamic acid-C2:0	Plants	TRUE	C2:0	Short
Histamine-C2:0	Humans	TRUE	C2:0	Short
Histamine-C2:0	Rodents	TRUE	C2:0	Short
Histamine-C2:0	Microbes	FALSE	C2:0	Short
Histamine-C2:0	Foods	FALSE	C2:0	Short
Histamine-C2:0	Plants	FALSE	C2:0	Short
Histidine-C2:0	Humans	TRUE	C2:0	Short
Histidine-C2:0	Rodents	TRUE	C2:0	Short
Histidine-C2:0	Microbes	TRUE	C2:0	Short
Histidine-C2:0	Foods	TRUE	C2:0	Short
Histidine-C2:0	Plants	FALSE	C2:0	Short
Kynurenine-C2:0	Humans	TRUE	C2:0	Short
Kynurenine-C2:0	Rodents	TRUE	C2:0	Short
Kynurenine-C2:0	Microbes	TRUE	C2:0	Short
Kynurenine-C2:0	Foods	FALSE	C2:0	Short
Kynurenine-C2:0	Plants	FALSE	C2:0	Short
L-DOPA-C2:0	Humans	TRUE	C2:0	Short
L-DOPA-C2:0	Rodents	FALSE	C2:0	Short
L-DOPA-C2:0	Microbes	FALSE	C2:0	Short
L-DOPA-C2:0	Foods	FALSE	C2:0	Short
L-DOPA-C2:0	Plants	FALSE	C2:0	Short
Lysine-C2:0	Humans	TRUE	C2:0	Short
Lysine-C2:0	Rodents	TRUE	C2:0	Short
Lysine-C2:0	Microbes	TRUE	C2:0	Short
Lysine-C2:0	Foods	TRUE	C2:0	Short
Lysine-C2:0	Plants	FALSE	C2:0	Short
Methionine-C2:0	Humans	TRUE	C2:0	Short
Methionine-C2:0	Rodents	TRUE	C2:0	Short
Methionine-C2:0	Microbes	FALSE	C2:0	Short
Methionine-C2:0	Foods	TRUE	C2:0	Short
Methionine-C2:0	Plants	FALSE	C2:0	Short
N-acetylcadaverine-C2:0	Humans	TRUE	C2:0	Short
N-acetylcadaverine-C2:0	Rodents	TRUE	C2:0	Short
N-acetylcadaverine-C2:0	Microbes	FALSE	C2:0	Short
N-acetylcadaverine-C2:0	Foods	FALSE	C2:0	Short
N-acetylcadaverine-C2:0	Plants	TRUE	C2:0	Short
N-acetylornithine-C2:0	Humans	TRUE	C2:0	Short
N-acetylornithine-C2:0	Rodents	TRUE	C2:0	Short
N-acetylornithine-C2:0	Microbes	FALSE	C2:0	Short
N-acetylornithine-C2:0	Foods	FALSE	C2:0	Short
N-acetylornithine-C2:0	Plants	FALSE	C2:0	Short
N-acetylputrescine-C2:0	Humans	TRUE	C2:0	Short
N-acetylputrescine-C2:0	Rodents	TRUE	C2:0	Short
N-acetylputrescine-C2:0	Microbes	FALSE	C2:0	Short
N-acetylputrescine-C2:0	Foods	FALSE	C2:0	Short
[truncated: 1,276 more rows]

## Sheet: S2e
Tail	Group	Count
Short	Humans	110
Short	Rodents	75
Short	Microbes	60
Short	Foods	33
Short	Plants	33
Medium	Humans	106
Medium	Microbes	87
Medium	Foods	43
Medium	Plants	29
Medium	Rodents	26
Long	Humans	206
Long	Microbes	199
Long	Rodents	155
Long	Foods	122
Long	Plants	65
Very long	Foods	45
Very long	Plants	40
Very long	Humans	13
Very long	Rodents	3
Very long	Microbes	1

## Sheet: S2f
Metabolite	Log2FoldChange	MinusLog10_AdjustedPValue	Compound_Name
718	0.673349	8.92427	Putrescine-C2:0
614	-16.6659	1.20053	Histamine-C2:0
1557	-6.27244	4.76337	Cadaverine-C3:0
3957	0.871513	5.23742	Valine-C2:0
4136	-6.20188	6.15202	Cadaverine-C5:0
485	2.5239	3.72556	Spermidine-C2:0
4039	3.00839	15.4655	Methionine-C2:0
9983	-1.69005	1.09361	Phenylalanine-C2:0
840	-0.194487	0.294212	3-methylhistidine-C2:0
15981	0.767007	0.49441	Leucine-C5:0
13814	-20.2245	3.72556	Phenylalanine-C4:0
10645	0.785468	0.0260057	Tyrosine-C5:0
30185	-12.7963	0.112096	Amylamine-C16:0
23517	0	0	Asparagine-C14:0
29852	0	0	Amylamine-C18:2
23461	4.02666	13.288	Putrescine-C18:2
30388	-1.30892	0	Amylamine-C18:1
30838	-16.2005	0.769681	Amylamine-C18:0
28632	-4.36168	2.20622	Valine-C16:0
30065	0	0	2-phenethylamine-C16:0
23805	-20.4135	5.61825	Spermidine-C16:1
25563	-21.6251	4.21042	Spermidine-C16:0
29013	-2.33261	6.67187	Leucine-C16:0
27931	-1.65162	1.74064	Valine-C18:2
28897	-1.85944	2.34778	Valine-C18:1
29738	0	0	2-phenethylamine-C18:2
23556	0.228136	0.236074	Lysine-C16:0
30215	-13.1844	1.30252	2-phenethylamine-C18:1
24526	-4.30671	8.92427	Spermidine-C18:2
26131	-6.72234	7.96364	Spermidine-C18:1
22498	-18.6267	3.46315	Spermidine-C18:1
28514	-1.37243	0.645052	Leucine-C18:2
25616	-17.1623	1.70608	Aspartic acid-C18:2
29459	-1.44314	2.77901	Leucine-C18:1
26934	-12.7963	1.59925	Aspartic acid-C18:1
30091	-5.1197	8.51824	Leucine-C18:0
29005	-2.48579	4.52358	Phenylalanine-C16:0
24489	-0.411417	0.750167	Lysine-C18:1
23873	-0.91058	1.49573	Lysine-C18:1
23840	-3.10156	4.76337	Arginine-C16:0
28750	-2.45767	9.89873	Methionine-C18:1
28944	-17.3626	2.41536	Leucine-C20:3
29727	-16.0302	0.870276	Leucine-C20:2
30179	-3.98138	0.942201	Leucine-C20:1
28483	-0.949119	0.159759	Phenylalanine-C18:2
29435	-1.19995	1.92567	Phenylalanine-C18:1
30085	-1.6937	6.15202	Phenylalanine-C18:0
26700	-1.89544	3.7292	Tyrosine-C18:2
27625	-1.59217	2.65702	Tyrosine-C18:1
29509	-5.30647	1.9286	Phenylalanine-C20:3
27861	-2.47127	5.60696	Tryptophan-C18:2

## Sheet: S2g
Metabolite	Log2FoldChange	MinusLog10_AdjustedPValue	Compound_Name
718	-2.66488	39.1954	Putrescine-C2:0
614	-5.79573	54.3464	Histamine-C2:0
1557	-4.5262	48.6772	Cadaverine-C3:0
3957	-0.220864	0.373941	Valine-C2:0
4136	-1.66111	14.3717	Cadaverine-C5:0
485	-1.80603	28.9343	Spermidine-C2:0
4039	-0.120667	0.047791	Methionine-C2:0
9983	-1.92094	16.6406	Phenylalanine-C2:0
840	-0.863319	28.3884	3-methylhistidine-C2:0
15981	23.9523	1.193	Leucine-C5:0
13814	2.81281	8.46779	Phenylalanine-C4:0
10645	-1.56924	3.39964	Tyrosine-C5:0
30185	-10.0434	79.2441	Amylamine-C16:0
23517	-26.692	4.15984	Asparagine-C14:0
29852	-26.6284	35.9209	Amylamine-C18:2
23461	-4.2391	55.3177	Putrescine-C18:2
30388	-5.95278	54.9036	Amylamine-C18:1
30838	-4.25141	34.9871	Amylamine-C18:0
28632	1.27979	3.50712	Valine-C16:0
30065	-23.7165	0.924874	2-phenethylamine-C16:0
23805	3.31794	13.2089	Spermidine-C16:1
25563	2.4029	5.19482	Spermidine-C16:0
29013	1.40825	12.1139	Leucine-C16:0
27931	1.12568	1.58855	Valine-C18:2
28897	2.18992	10.3246	Valine-C18:1
29738	-23.7324	7.2852	2-phenethylamine-C18:2
23556	-0.00322716	0.0893902	Lysine-C16:0
30215	-6.3629	58.3137	2-phenethylamine-C18:1
24526	1.01104	0.442062	Spermidine-C18:2
26131	3.15362	14.4127	Spermidine-C18:1
22498	0.521735	0.705672	Spermidine-C18:1
28514	0.295392	0.706361	Leucine-C18:2
25616	-2.87362	4.94942	Aspartic acid-C18:2
29459	2.3146	18.031	Leucine-C18:1
26934	-6.12088	2.5646	Aspartic acid-C18:1
30091	3.98221	27.8327	Leucine-C18:0
29005	2.25524	13.3998	Phenylalanine-C16:0
24489	1.42137	16.0759	Lysine-C18:1
23873	1.94083	19.3041	Lysine-C18:1
23840	0.441446	0.0739218	Arginine-C16:0
28750	3.51511	42.275	Methionine-C18:1
28944	1.90672	2.852	Leucine-C20:3
29727	-1.18206	12.6928	Leucine-C20:2
30179	23.6869	4.98417	Leucine-C20:1
28483	-0.493129	5.82675	Phenylalanine-C18:2
29435	2.05536	14.4759	Phenylalanine-C18:1
30085	2.31367	28.52	Phenylalanine-C18:0
26700	0.462292	0.118154	Tyrosine-C18:2
27625	2.98792	26.1867	Tyrosine-C18:1
29509	-0.320505	7.81378	Phenylalanine-C20:3
27861	-2.1001	25.48	Tryptophan-C18:2

## Sheet: S2h
Compound	Group	Presence	annotation	Tail		Compound	Group	Presence	annotation	Tail		Compound	Group	Presence	annotation	Tail		Compound	Group	Presence	annotation	Tail
2-aminovaleric acid-C2:0	Humans	TRUE	C2:0	Short		2-aminovaleric acid-C10:0	Microbes	TRUE	C10:0	Medium		Arginine-C13:0	Microbes	TRUE	C13:0	Long		2-phenethylamine-C22:0	Foods	TRUE	C22:0	Very long
2-aminovaleric acid-C2:0	Rodents	TRUE	C2:0	Short		Alanine/Sarcosine-C10:0	Humans	TRUE	C10:0	Medium		Asparagine-C13:0	Microbes	TRUE	C13:0	Long		2-phenethylamine-C22:0	Plants	TRUE	C22:0	Very long
2-aminovaleric acid-C2:0	Microbes	TRUE	C2:0	Short		Alanine/Sarcosine-C10:0	Microbes	TRUE	C10:0	Medium		Glutamic acid-C13:0	Humans	TRUE	C13:0	Long		3-methoxytyramine-C22:0	Humans	TRUE	C22:0	Very long
2-phenethylamine-C2:0	Humans	TRUE	C2:0	Short		Alanine/Sarcosine-C10:0	Plants	TRUE	C10:0	Medium		Glutamic acid-C13:0	Microbes	TRUE	C13:0	Long		3-methoxytyramine-C22:0	Foods	TRUE	C22:0	Very long
2-phenethylamine-C2:0	Microbes	TRUE	C2:0	Short		Aminoadipic acid-C10:0	Microbes	TRUE	C10:0	Medium		Glutamine-C13:0	Humans	TRUE	C13:0	Long		3-methoxytyramine-C22:0	Plants	TRUE	C22:0	Very long
2-phenethylamine-C2:0	Foods	TRUE	C2:0	Short		Arginine-C10:0	Humans	TRUE	C10:0	Medium		Glutamine-C13:0	Microbes	TRUE	C13:0	Long		Amylamine-C22:0	Plants	TRUE	C22:0	Very long
2-phenethylamine-C2:0	Plants	TRUE	C2:0	Short		Arginine-C10:0	Rodents	TRUE	C10:0	Medium		Leucine-C13:0	Microbes	TRUE	C13:0	Long		GABA-C22:0	Foods	TRUE	C22:0	Very long
3-hydroxykynurenine-C2:0	Rodents	TRUE	C2:0	Short		Arginine-C10:0	Microbes	TRUE	C10:0	Medium		Lysine-C13:0	Microbes	TRUE	C13:0	Long		GABA-C22:0	Plants	TRUE	C22:0	Very long
3-methoxytyramine-C2:0	Microbes	TRUE	C2:0	Short		Arginine-C10:0	Foods	TRUE	C10:0	Medium		Serine-C13:0	Microbes	TRUE	C13:0	Long		Serotonin-C22:0	Humans	TRUE	C22:0	Very long
3-methoxytyramine-C2:0	Foods	TRUE	C2:0	Short		Arginine-C10:0	Plants	TRUE	C10:0	Medium		Threonine/homoserine-C13:0	Microbes	TRUE	C13:0	Long		Serotonin-C22:0	Foods	TRUE	C22:0	Very long
3-methoxytyramine-C2:0	Plants	TRUE	C2:0	Short		Asparagine-C10:0	Microbes	TRUE	C10:0	Medium		Alanine/Sarcosine-C13:1	Microbes	TRUE	C13:1	Long		Serotonin-C22:0	Plants	TRUE	C22:0	Very long
3-methylhistidine-C2:0	Humans	TRUE	C2:0	Short		Cadaverine-C10:0	Humans	TRUE	C10:0	Medium		Glutamic acid-C13:1	Microbes	TRUE	C13:1	Long		Tryptamine-C22:0	Humans	TRUE	C22:0	Very long
3-methylhistidine-C2:0	Rodents	TRUE	C2:0	Short		Cadaverine-C10:0	Microbes	TRUE	C10:0	Medium		Serine-C13:1	Microbes	TRUE	C13:1	Long		Tryptamine-C22:0	Foods	TRUE	C22:0	Very long
5-aminovaleric acid-C2:0	Plants	TRUE	C2:0	Short		Citrulline-C10:0	Humans	TRUE	C10:0	Medium		Threonine/homoserine-C13:1	Microbes	TRUE	C13:1	Long		Tryptamine-C22:0	Plants	TRUE	C22:0	Very long
5-methoxytryptamine-C2:0	Humans	TRUE	C2:0	Short		Citrulline-C10:0	Microbes	TRUE	C10:0	Medium		2-aminovaleric acid-C14:0	Humans	TRUE	C14:0	Long		Tyramine-C22:0	Foods	TRUE	C22:0	Very long
Aminoadipic acid-C2:0	Humans	TRUE	C2:0	Short		GABA-C10:0	Humans	TRUE	C10:0	Medium		2-aminovaleric acid-C14:0	Microbes	TRUE	C14:0	Long		Tyramine-C22:0	Plants	TRUE	C22:0	Very long
Aminoadipic acid-C2:0	Rodents	TRUE	C2:0	Short		Glutamic acid-C10:0	Humans	TRUE	C10:0	Medium		2-phenethylamine-C14:0	Humans	TRUE	C14:0	Long		Leucine-C22:1	Humans	TRUE	C22:1	Very long
Aminoadipic acid-C2:0	Plants	TRUE	C2:0	Short		Glutamic acid-C10:0	Microbes	TRUE	C10:0	Medium		Alanine/Sarcosine-C14:0	Humans	TRUE	C14:0	Long		Serotonin-C22:1	Foods	TRUE	C22:1	Very long
Amylamine-C2:0	Humans	TRUE	C2:0	Short		Glutamine-C10:0	Humans	TRUE	C10:0	Medium		Alanine/Sarcosine-C14:0	Rodents	TRUE	C14:0	Long		Serotonin-C22:1	Plants	TRUE	C22:1	Very long
Arginine-C2:0	Humans	TRUE	C2:0	Short		Glutamine-C10:0	Microbes	TRUE	C10:0	Medium		Alanine/Sarcosine-C14:0	Microbes	TRUE	C14:0	Long		Glutamic acid-C22:4	Rodents	TRUE	C22:4	Very long
Arginine-C2:0	Rodents	TRUE	C2:0	Short		Glutamine-C10:0	Foods	TRUE	C10:0	Medium		Amylamine-C14:0	Humans	TRUE	C14:0	Long		Phenylalanine-C22:4	Humans	TRUE	C22:4	Very long
Arginine-C2:0	Microbes	TRUE	C2:0	Short		Glutamine-C10:0	Plants	TRUE	C10:0	Medium		Amylamine-C14:0	Microbes	TRUE	C14:0	Long		Phenylalanine-C22:4	Rodents	TRUE	C22:4	Very long
Arginine-C2:0	Plants	TRUE	C2:0	Short		Glutathione-C10:0	Microbes	TRUE	C10:0	Medium		Arginine-C14:0	Humans	TRUE	C14:0	Long		Tyramine-C22:4	Humans	TRUE	C22:4	Very long
Aspartic acid-C2:0	Humans	TRUE	C2:0	Short		Glutathione-C10:0	Foods	TRUE	C10:0	Medium		Arginine-C14:0	Rodents	TRUE	C14:0	Long		Serotonin-C23:0	Humans	TRUE	C23:0	Very long
Aspartic acid-C2:0	Rodents	TRUE	C2:0	Short		Glutathione-C10:0	Plants	TRUE	C10:0	Medium		Asparagine-C14:0	Humans	TRUE	C14:0	Long		Serotonin-C23:0	Foods	TRUE	C23:0	Very long
Aspartic acid-C2:0	Plants	TRUE	C2:0	Short		Histidine-C10:0	Humans	TRUE	C10:0	Medium		Asparagine-C14:0	Rodents	TRUE	C14:0	Long		Serotonin-C23:0	Plants	TRUE	C23:0	Very long
Cadaverine-C2:0	Humans	TRUE	C2:0	Short		Histidine-C10:0	Rodents	TRUE	C10:0	Medium		Asparagine-C14:0	Microbes	TRUE	C14:0	Long		Tryptamine-C23:0	Foods	TRUE	C23:0	Very long
Cadaverine-C2:0	Rodents	TRUE	C2:0	Short		Histidine-C10:0	Foods	TRUE	C10:0	Medium		Citrulline-C14:0	Humans	TRUE	C14:0	Long		Tryptamine-C23:0	Plants	TRUE	C23:0	Very long
Cadaverine-C2:0	Microbes	TRUE	C2:0	Short		Histidine-C10:0	Plants	TRUE	C10:0	Medium		Citrulline-C14:0	Microbes	TRUE	C14:0	Long		Tyramine-C23:0	Foods	TRUE	C23:0	Very long
Cadaverine-C2:0	Plants	TRUE	C2:0	Short		Leucine-C10:0	Humans	TRUE	C10:0	Medium		Citrulline-C14:0	Foods	TRUE	C14:0	Long		Tyramine-C23:0	Plants	TRUE	C23:0	Very long
Cystathionine-C2:0	Microbes	TRUE	C2:0	Short		Leucine-C10:0	Microbes	TRUE	C10:0	Medium		GABA-C14:0	Humans	TRUE	C14:0	Long		3-methoxytyramine-C24:0	Foods	TRUE	C24:0	Very long
Glutamic acid-C2:0	Humans	TRUE	C2:0	Short		Leucine-C10:0	Foods	TRUE	C10:0	Medium		Glutamic acid-C14:0	Humans	TRUE	C14:0	Long		3-methoxytyramine-C24:0	Plants	TRUE	C24:0	Very long
Glutamic acid-C2:0	Rodents	TRUE	C2:0	Short		Lysine-C10:0	Humans	TRUE	C10:0	Medium		Glutamic acid-C14:0	Microbes	TRUE	C14:0	Long		Dopamine-C24:0	Humans	TRUE	C24:0	Very long
Glutamic acid-C2:0	Plants	TRUE	C2:0	Short		Lysine-C10:0	Rodents	TRUE	C10:0	Medium		Glutamine-C14:0	Humans	TRUE	C14:0	Long		Dopamine-C24:0	Foods	TRUE	C24:0	Very long
Histamine-C2:0	Humans	TRUE	C2:0	Short		Lysine-C10:0	Microbes	TRUE	C10:0	Medium		Glutamine-C14:0	Microbes	TRUE	C14:0	Long		Dopamine-C24:0	Plants	TRUE	C24:0	Very long
Histamine-C2:0	Rodents	TRUE	C2:0	Short		Lysine-C10:0	Foods	TRUE	C10:0	Medium		Histamine-C14:0	Humans	TRUE	C14:0	Long		Serotonin-C24:0	Humans	TRUE	C24:0	Very long
Histidine-C2:0	Humans	TRUE	C2:0	Short		Lysine-C10:0	Plants	TRUE	C10:0	Medium		Histidine-C14:0	Microbes	TRUE	C14:0	Long		Serotonin-C24:0	Foods	TRUE	C24:0	Very long
Histidine-C2:0	Rodents	TRUE	C2:0	Short		Methionine-C10:0	Humans	TRUE	C10:0	Medium		Histidine-C14:0	Foods	TRUE	C14:0	Long		Serotonin-C24:0	Plants	TRUE	C24:0	Very long
Histidine-C2:0	Microbes	TRUE	C2:0	Short		Methionine-C10:0	Microbes	TRUE	C10:0	Medium		Leucine-C14:0	Humans	TRUE	C14:0	Long		Tryptamine-C24:0	Humans	TRUE	C24:0	Very long
Histidine-C2:0	Foods	TRUE	C2:0	Short		Methionine-C10:0	Foods	TRUE	C10:0	Medium		Leucine-C14:0	Rodents	TRUE	C14:0	Long		Tryptamine-C24:0	Foods	TRUE	C24:0	Very long
Kynurenine-C2:0	Humans	TRUE	C2:0	Short		Phenylalanine-C10:0	Humans	TRUE	C10:0	Medium		Leucine-C14:0	Microbes	TRUE	C14:0	Long		Tryptamine-C24:0	Plants	TRUE	C24:0	Very long
Kynurenine-C2:0	Rodents	TRUE	C2:0	Short		Phenylalanine-C10:0	Microbes	TRUE	C10:0	Medium		Leucine-C14:0	Foods	TRUE	C14:0	Long		Tryptophan-C24:0	Foods	TRUE	C24:0	Very long
Kynurenine-C2:0	Microbes	TRUE	C2:0	Short		Phenylalanine-C10:0	Foods	TRUE	C10:0	Medium		Leucine-C14:0	Plants	TRUE	C14:0	Long		Tryptophan-C24:0	Plants	TRUE	C24:0	Very long
L-DOPA-C2:0	Humans	TRUE	C2:0	Short		Putrescine-C10:0	Humans	TRUE	C10:0	Medium		Lysine-C14:0	Humans	TRUE	C14:0	Long		Tyramine-C24:0	Humans	TRUE	C24:0	Very long
Lysine-C2:0	Humans	TRUE	C2:0	Short		Putrescine-C10:0	Microbes	TRUE	C10:0	Medium		Lysine-C14:0	Rodents	TRUE	C14:0	Long		Tyramine-C24:0	Foods	TRUE	C24:0	Very long
Lysine-C2:0	Rodents	TRUE	C2:0	Short		Serine-C10:0	Humans	TRUE	C10:0	Medium		Lysine-C14:0	Foods	TRUE	C14:0	Long		Tyramine-C24:0	Plants	TRUE	C24:0	Very long
Lysine-C2:0	Microbes	TRUE	C2:0	Short		Serine-C10:0	Microbes	TRUE	C10:0	Medium		Methionine-C14:0	Humans	TRUE	C14:0	Long		Serine-C24:1	Rodents	TRUE	C24:1	Very long
Lysine-C2:0	Foods	TRUE	C2:0	Short		Taurine-C10:0	Humans	TRUE	C10:0	Medium		Methionine-C14:0	Microbes	TRUE	C14:0	Long		Serine-C24:1	Microbes	TRUE	C24:1	Very long
Methionine-C2:0	Humans	TRUE	C2:0	Short		Threonine/homoserine-C10:0	Humans	TRUE	C10:0	Medium		Methionine-C14:0	Foods	TRUE	C14:0	Long		Serotonin-C24:1	Foods	TRUE	C24:1	Very long
Methionine-C2:0	Rodents	TRUE	C2:0	Short		Threonine/homoserine-C10:0	Microbes	TRUE	C10:0	Medium		Phenylalanine-C14:0	Humans	TRUE	C14:0	Long		Serotonin-C24:1	Plants	TRUE	C24:1	Very long
Methionine-C2:0	Foods	TRUE	C2:0	Short		Tryptophan-C10:0	Humans	TRUE	C10:0	Medium		Phenylalanine-C14:0	Microbes	TRUE	C14:0	Long		Dopamine-C25:0	Humans	TRUE	C25:0	Very long
N-acetylcadaverine-C2:0	Humans	TRUE	C2:0	Short		Tryptophan-C10:0	Microbes	TRUE	C10:0	Medium		Putrescine-C14:0	Humans	TRUE	C14:0	Long		Dopamine-C25:0	Foods	TRUE	C25:0	Very long
N-acetylcadaverine-C2:0	Rodents	TRUE	C2:0	Short		Tryptophan-C10:0	Foods	TRUE	C10:0	Medium		Putrescine-C14:0	Microbes	TRUE	C14:0	Long		Dopamine-C25:0	Plants	TRUE	C25:0	Very long
N-acetylcadaverine-C2:0	Plants	TRUE	C2:0	Short		Tyramine-C10:0	Humans	TRUE	C10:0	Medium		Putrescine-C14:0	Plants	TRUE	C14:0	Long		Serotonin-C25:0	Foods	TRUE	C25:0	Very long
N-acetylornithine-C2:0	Humans	TRUE	C2:0	Short		Tyrosine-C10:0	Humans	TRUE	C10:0	Medium		Serine-C14:0	Humans	TRUE	C14:0	Long		Serotonin-C25:0	Plants	TRUE	C25:0	Very long
N-acetylornithine-C2:0	Rodents	TRUE	C2:0	Short		Tyrosine-C10:0	Microbes	TRUE	C10:0	Medium		Serine-C14:0	Rodents	TRUE	C14:0	Long		Tryptamine-C25:0	Foods	TRUE	C25:0	Very long
N-acetylputrescine-C2:0	Humans	TRUE	C2:0	Short		Tyrosine-C10:0	Foods	TRUE	C10:0	Medium		Serine-C14:0	Microbes	TRUE	C14:0	Long		Tyramine-C25:0	Foods	TRUE	C25:0	Very long
N-acetylputrescine-C2:0	Rodents	TRUE	C2:0	Short		Tyrosine-C10:0	Plants	TRUE	C10:0	Medium		Serine-C14:0	Plants	TRUE	C14:0	Long		Tyramine-C25:0	Plants	TRUE	C25:0	Very long
N-acetylputrescine-C2:0	Plants	TRUE	C2:0	Short		Valine-C10:0	Humans	TRUE	C10:0	Medium		Threonine/homoserine-C14:0	Humans	TRUE	C14:0	Long		Dopamine-C26:0	Humans	TRUE	C26:0	Very long
Phenylalanine-C2:0	Humans	TRUE	C2:0	Short		Valine-C10:0	Microbes	TRUE	C10:0	Medium		Threonine/homoserine-C14:0	Microbes	TRUE	C14:0	Long		Dopamine-C26:0	Foods	TRUE	C26:0	Very long
Phenylalanine-C2:0	Rodents	TRUE	C2:0	Short		2-phenethylamine-C10:1	Microbes	TRUE	C10:1	Medium		Tryptamine-C14:0	Humans	TRUE	C14:0	Long		Dopamine-C26:0	Plants	TRUE	C26:0	Very long
Phenylalanine-C2:0	Microbes	TRUE	C2:0	Short		Amylamine-C10:1	Foods	TRUE	C10:1	Medium		Tryptophan-C14:0	Humans	TRUE	C14:0	Long		Serotonin-C26:0	Foods	TRUE	C26:0	Very long
Phenylalanine-C2:0	Foods	TRUE	C2:0	Short		Amylamine-C10:1	Plants	TRUE	C10:1	Medium		Tryptophan-C14:0	Microbes	TRUE	C14:0	Long		Serotonin-C26:0	Plants	TRUE	C26:0	Very long
Phenylalanine-C2:0	Plants	TRUE	C2:0	Short		Glutamine-C10:1	Humans	TRUE	C10:1	Medium		Tyramine-C14:0	Humans	TRUE	C14:0	Long		Tryptamine-C26:0	Foods	TRUE	C26:0	Very long
Putrescine-C2:0	Humans	TRUE	C2:0	Short		Glutamine-C10:1	Microbes	TRUE	C10:1	Medium		Tyrosine-C14:0	Humans	TRUE	C14:0	Long		Tryptophan-C26:0	Foods	TRUE	C26:0	Very long
Putrescine-C2:0	Rodents	TRUE	C2:0	Short		Glutathione-C10:1	Foods	TRUE	C10:1	Medium		Tyrosine-C14:0	Rodents	TRUE	C14:0	Long		Tryptophan-C26:0	Plants	TRUE	C26:0	Very long
Putrescine-C2:0	Microbes	TRUE	C2:0	Short		Histidine-C10:1	Foods	TRUE	C10:1	Medium		Tyrosine-C14:0	Microbes	TRUE	C14:0	Long		Tyramine-C26:0	Foods	TRUE	C26:0	Very long
Serine-C2:0	Plants	TRUE	C2:0	Short		Leucine-C10:1	Humans	TRUE	C10:1	Medium		Tyrosine-C14:0	Foods	TRUE	C14:0	Long		Tyramine-C26:0	Plants	TRUE	C26:0	Very long
Serotonin-C2:0	Humans	TRUE	C2:0	Short		Leucine-C10:1	Microbes	TRUE	C10:1	Medium		Alanine/Sarcosine-C14:1	Microbes	TRUE	C14:1	Long		Serotonin-C26:1	Foods	TRUE	C26:1	Very long
Serotonin-C2:0	Rodents	TRUE	C2:0	Short		Phenylalanine-C10:1	Microbes	TRUE	C10:1	Medium		Arginine-C14:1	Rodents	TRUE	C14:1	Long		Dopamine-C27:0	Foods	TRUE	C27:0	Very long
Serotonin-C2:0	Foods	TRUE	C2:0	Short		Phenylalanine-C10:1	Foods	TRUE	C10:1	Medium		Asparagine-C14:1	Humans	TRUE	C14:1	Long		Dopamine-C27:0	Plants	TRUE	C27:0	Very long
Serotonin-C2:0	Plants	TRUE	C2:0	Short		Spermidine-C10:1	Foods	TRUE	C10:1	Medium		Asparagine-C14:1	Microbes	TRUE	C14:1	Long		Tyramine-C27:0	Foods	TRUE	C27:0	Very long
Spermidine-C2:0	Humans	TRUE	C2:0	Short		Spermidine-C10:1	Plants	TRUE	C10:1	Medium		Citrulline-C14:1	Humans	TRUE	C14:1	Long		Tyramine-C27:0	Plants	TRUE	C27:0	Very long
Spermidine-C2:0	Rodents	TRUE	C2:0	Short		Tyramine-C10:1	Humans	TRUE	C10:1	Medium		Citrulline-C14:1	Foods	TRUE	C14:1	Long		Tyramine-C27:1	Foods	TRUE	C27:1	Very long
Spermidine-C2:0	Plants	TRUE	C2:0	Short		Tyramine-C10:1	Foods	TRUE	C10:1	Medium		Glutamine-C14:1	Humans	TRUE	C14:1	Long		Tyramine-C27:1	Plants	TRUE	C27:1	Very long
Threonine/homoserine-C2:0	Humans	TRUE	C2:0	Short		Tyramine-C10:1	Plants	TRUE	C10:1	Medium		Glutamine-C14:1	Microbes	TRUE	C14:1	Long		Dopamine-C28:0	Foods	TRUE	C28:0	Very long
Threonine/homoserine-C2:0	Rodents	TRUE	C2:0	Short		Tyrosine-C10:1	Microbes	TRUE	C10:1	Medium		Leucine-C14:1	Humans	TRUE	C14:1	Long		Dopamine-C28:0	Plants	TRUE	C28:0	Very long
Threonine/homoserine-C2:0	Microbes	TRUE	C2:0	Short		Tyrosine-C10:1	Foods	TRUE	C10:1	Medium		Leucine-C14:1	Microbes	TRUE	C14:1	Long		Leucine-C28:0	Foods	TRUE	C28:0	Very long
Threonine/homoserine-C2:0	Plants	TRUE	C2:0	Short		Tyrosine-C10:1	Plants	TRUE	C10:1	Medium		Leucine-C14:1	Foods	TRUE	C14:1	Long		Leucine-C28:0	Plants	TRUE	C28:0	Very long
Tryptamine-C2:0	Humans	TRUE	C2:0	Short		2-phenethylamine-C10:2	Rodents	TRUE	C10:2	Medium		Lysine-C14:1	Foods	TRUE	C14:1	Long		Serotonin-C28:0	Foods	TRUE	C28:0	Very long
Tyramine-C2:0	Humans	TRUE	C2:0	Short		2-phenethylamine-C10:2	Plants	TRUE	C10:2	Medium		Methionine-C14:1	Foods	TRUE	C14:1	Long		Tyramine-C28:0	Plants	TRUE	C28:0	Very long
Tyramine-C2:0	Rodents	TRUE	C2:0	Short		Glutamine-C10:2	Humans	TRUE	C10:2	Medium		Phenylalanine-C14:1	Humans	TRUE	C14:1	Long		Dopamine-C28:1	Foods	TRUE	C28:1	Very long
Tyramine-C2:0	Foods	TRUE	C2:0	Short		Glutathione-C10:2	Rodents	TRUE	C10:2	Medium		Phenylalanine-C14:1	Microbes	TRUE	C14:1	Long		Dopamine-C28:1	Plants	TRUE	C28:1	Very long
Tyramine-C2:0	Plants	TRUE	C2:0	Short		Leucine-C10:2	Humans	TRUE	C10:2	Medium		Phenylalanine-C14:1	Foods	TRUE	C14:1	Long		Serotonin-C28:1	Foods	TRUE	C28:1	Very long
Tyrosine-C2:0	Humans	TRUE	C2:0	Short		Spermidine-C10:2	Plants	TRUE	C10:2	Medium		Putrescine-C14:1	Humans	TRUE	C14:1	Long		Tyramine-C28:1	Foods	TRUE	C28:1	Very long
Tyrosine-C2:0	Rodents	TRUE	C2:0	Short		Tyramine-C10:2	Plants	TRUE	C10:2	Medium		Serine-C14:1	Microbes	TRUE	C14:1	Long		Tyramine-C28:1	Plants	TRUE	C28:1	Very long
Tyrosine-C2:0	Microbes	TRUE	C2:0	Short		Tyrosine-C10:2	Humans	TRUE	C10:2	Medium		Taurine-C14:1	Foods	TRUE	C14:1	Long		Tyramine-C28:2	Foods	TRUE	C28:2	Very long
Tyrosine-C2:0	Foods	TRUE	C2:0	Short		2-phenethylamine-C10:3	Plants	TRUE	C10:3	Medium		Threonine/homoserine-C14:1	Microbes	TRUE	C14:1	Long		Tyramine-C28:2	Plants	TRUE	C28:2	Very long
Tyrosine-C2:0	Plants	TRUE	C2:0	Short		Glutamine-C10:3	Humans	TRUE	C10:3	Medium		Tyrosine-C14:1	Rodents	TRUE	C14:1	Long		Dopamine-C29:0	Foods	TRUE	C29:0	Very long
Valine-C2:0	Humans	TRUE	C2:0	Short		Glutamine-C10:3	Foods	TRUE	C10:3	Medium		Tyrosine-C14:1	Foods	TRUE	C14:1	Long		Dopamine-C29:0	Plants	TRUE	C29:0	Very long
Valine-C2:0	Rodents	TRUE	C2:0	Short		Tryptamine-C10:3	Rodents	TRUE	C10:3	Medium		Alanine/Sarcosine-C14:2	Humans	TRUE	C14:2	Long		Tyramine-C29:0	Foods	TRUE	C29:0	Very long
Valine-C2:0	Microbes	TRUE	C2:0	Short		2-phenethylamine-C10:4	Plants	TRUE	C10:4	Medium		Alanine/Sarcosine-C14:3	Humans	TRUE	C14:3	Long		Tyramine-C29:0	Plants	TRUE	C29:0	Very long
Valine-C2:0	Plants	TRUE	C2:0	Short		Tyramine-C10:4	Humans	TRUE	C10:4	Medium		Tryptophan-C14:4	Foods	TRUE	C14:4	Long		Dopamine-C29:1	Foods	TRUE	C29:1	Very long
2-aminovaleric acid-C3:0	Humans	TRUE	C3:0	Short		Tyramine-C10:4	Rodents	TRUE	C10:4	Medium		2-phenethylamine-C15:0	Humans	TRUE	C15:0	Long		Tyramine-C29:1	Foods	TRUE	C29:1	Very long
Amylamine-C3:0	Microbes	TRUE	C3:0	Short		Alanine/Sarcosine-C11:0	Humans	TRUE	C11:0	Medium		2-phenethylamine-C15:0	Microbes	TRUE	C15:0	Long		Dopamine-C30:0	Foods	TRUE	C30:0	Very long
Cadaverine-C3:0	Humans	TRUE	C3:0	Short		Arginine-C11:0	Microbes	TRUE	C11:0	Medium		Alanine/Sarcosine-C15:0	Humans	TRUE	C15:0	Long		Dopamine-C30:0	Plants	TRUE	C30:0	Very long
Cadaverine-C3:0	Rodents	TRUE	C3:0	Short		Asparagine-C11:0	Humans	TRUE	C11:0	Medium		Alanine/Sarcosine-C15:0	Rodents	TRUE	C15:0	Long		Tyramine-C30:0	Foods	TRUE	C30:0	Very long
Cadaverine-C3:0	Microbes	TRUE	C3:0	Short		Asparagine-C11:0	Microbes	TRUE	C11:0	Medium		Alanine/Sarcosine-C15:0	Microbes	TRUE	C15:0	Long		Tyramine-C30:0	Plants	TRUE	C30:0	Very long
Glutamic acid-C3:0	Humans	TRUE	C3:0	Short		Citrulline-C11:0	Microbes	TRUE	C11:0	Medium		Alanine/Sarcosine-C15:0	Plants	TRUE	C15:0	Long		Tyramine-C30:1	Foods	TRUE	C30:1	Very long
Glutamic acid-C3:0	Rodents	TRUE	C3:0	Short		Glutamic acid-C11:0	Microbes	TRUE	C11:0	Medium		Arginine-C15:0	Microbes	TRUE	C15:0	Long		Tyramine-C30:1	Plants	TRUE	C30:1	Very long
Histamine-C3:0	Humans	TRUE	C3:0	Short		Lysine-C11:0	Humans	TRUE	C11:0	Medium		Asparagine-C15:0	Humans	TRUE	C15:0	Long		Tyramine-C30:2	Foods	TRUE	C30:2	Very long
Histamine-C3:0	Rodents	TRUE	C3:0	Short		Lysine-C11:0	Microbes	TRUE	C11:0	Medium		Asparagine-C15:0	Rodents	TRUE	C15:0	Long		Tyramine-C30:2	Plants	TRUE	C30:2	Very long
Leucine-C3:0	Humans	TRUE	C3:0	Short		Tryptamine-C11:0	Microbes	TRUE	C11:0	Medium		Asparagine-C15:0	Microbes	TRUE	C15:0	Long
Methionine-C3:0	Humans	TRUE	C3:0	Short		Tyrosine-C11:0	Microbes	TRUE	C11:0	Medium		Cadaverine-C15:0	Humans	TRUE	C15:0	Long
Methionine-C3:0	Microbes	TRUE	C3:0	Short		Glutamic acid-C11:1	Humans	TRUE	C11:1	Medium		Cadaverine-C15:0	Microbes	TRUE	C15:0	Long
Methionine-C3:0	Foods	TRUE	C3:0	Short		Glutamine-C11:1	Humans	TRUE	C11:1	Medium		Citrulline-C15:0	Humans	TRUE	C15:0	Long
N-acetylcadaverine-C3:0	Humans	TRUE	C3:0	Short		Glutamine-C11:1	Microbes	TRUE	C11:1	Medium		Citrulline-C15:0	Microbes	TRUE	C15:0	Long
N-acetylcadaverine-C3:0	Rodents	TRUE	C3:0	Short		Glutamine-C11:2	Humans	TRUE	C11:2	Medium		Glutamic acid-C15:0	Humans	TRUE	C15:0	Long
Phenylalanine-C3:0	Humans	TRUE	C3:0	Short		Glutamine-C11:2	Microbes	TRUE	C11:2	Medium		Glutamic acid-C15:0	Microbes	TRUE	C15:0	Long
Phenylalanine-C3:0	Rodents	TRUE	C3:0	Short		Histidine-C11:2	Foods	TRUE	C11:2	Medium		Glutamine-C15:0	Humans	TRUE	C15:0	Long
Phenylalanine-C3:0	Foods	TRUE	C3:0	Short		Phenylalanine-C11:4	Microbes	TRUE	C11:4	Medium		Glutamine-C15:0	Rodents	TRUE	C15:0	Long
Spermidine-C3:0	Humans	TRUE	C3:0	Short		Phenylalanine-C11:4	Foods	TRUE	C11:4	Medium		Glutamine-C15:0	Microbes	TRUE	C15:0	Long
Spermidine-C3:0	Rodents	TRUE	C3:0	Short		Tryptamine-C11:4	Humans	TRUE	C11:4	Medium		Histidine-C15:0	Microbes	TRUE	C15:0	Long
Threonine/homoserine-C3:0	Humans	TRUE	C3:0	Short		Tryptamine-C11:4	Microbes	TRUE	C11:4	Medium		Leucine-C15:0	Humans	TRUE	C15:0	Long
Threonine/homoserine-C3:0	Rodents	TRUE	C3:0	Short		Alanine/Sarcosine-C12:0	Humans	TRUE	C12:0	Medium		Leucine-C15:0	Rodents	TRUE	C15:0	Long
Threonine/homoserine-C3:0	Microbes	TRUE	C3:0	Short		Alanine/Sarcosine-C12:0	Rodents	TRUE	C12:0	Medium		Leucine-C15:0	Microbes	TRUE	C15:0	Long
Tryptamine-C3:0	Microbes	TRUE	C3:0	Short		Aminoadipic acid-C12:0	Microbes	TRUE	C12:0	Medium		Leucine-C15:0	Foods	TRUE	C15:0	Long
Tryptophan-C3:0	Humans	TRUE	C3:0	Short		Arginine-C12:0	Humans	TRUE	C12:0	Medium		Lysine-C15:0	Humans	TRUE	C15:0	Long
Tryptophan-C3:0	Microbes	TRUE	C3:0	Short		Arginine-C12:0	Microbes	TRUE	C12:0	Medium		Lysine-C15:0	Rodents	TRUE	C15:0	Long
Tryptophan-C3:0	Foods	TRUE	C3:0	Short		Arginine-C12:0	Foods	TRUE	C12:0	Medium		Lysine-C15:0	Microbes	TRUE	C15:0	Long
Tyramine-C3:0	Humans	TRUE	C3:0	Short		Asparagine-C12:0	Humans	TRUE	C12:0	Medium		Methionine-C15:0	Rodents	TRUE	C15:0	Long
Tyrosine-C3:0	Humans	TRUE	C3:0	Short		Asparagine-C12:0	Microbes	TRUE	C12:0	Medium		Methionine-C15:0	Microbes	TRUE	C15:0	Long
Tyrosine-C3:0	Microbes	TRUE	C3:0	Short		Cadaverine-C12:0	Humans	TRUE	C12:0	Medium		Ornithine-C15:0	Microbes	TRUE	C15:0	Long
Valine-C3:0	Humans	TRUE	C3:0	Short		Cadaverine-C12:0	Microbes	TRUE	C12:0	Medium		Phenylalanine-C15:0	Humans	TRUE	C15:0	Long
Alanine/Sarcosine-C4:0	Humans	TRUE	C4:0	Short		Citrulline-C12:0	Humans	TRUE	C12:0	Medium		Phenylalanine-C15:0	Rodents	TRUE	C15:0	Long
Alanine/Sarcosine-C4:0	Rodents	TRUE	C4:0	Short		Citrulline-C12:0	Microbes	TRUE	C12:0	Medium		Phenylalanine-C15:0	Microbes	TRUE	C15:0	Long
Amylamine-C4:0	Rodents	TRUE	C4:0	Short		GABA-C12:0	Humans	TRUE	C12:0	Medium		Putrescine-C15:0	Humans	TRUE	C15:0	Long
Amylamine-C4:0	Microbes	TRUE	C4:0	Short		GABA-C12:0	Microbes	TRUE	C12:0	Medium		Serine-C15:0	Humans	TRUE	C15:0	Long
Cadaverine-C4:0	Humans	TRUE	C4:0	Short		GABA-C12:0	Foods	TRUE	C12:0	Medium		Serine-C15:0	Rodents	TRUE	C15:0	Long
Cadaverine-C4:0	Rodents	TRUE	C4:0	Short		Glutamic acid-C12:0	Humans	TRUE	C12:0	Medium		Serine-C15:0	Microbes	TRUE	C15:0	Long
GABA-C4:0	Humans	TRUE	C4:0	Short		Glutamine-C12:0	Humans	TRUE	C12:0	Medium		Threonine/homoserine-C15:0	Microbes	TRUE	C15:0	Long
Glutamic acid-C4:0	Humans	TRUE	C4:0	Short		Glutamine-C12:0	Microbes	TRUE	C12:0	Medium		Tryptamine-C15:0	Humans	TRUE	C15:0	Long
Glutamic acid-C4:0	Rodents	TRUE	C4:0	Short		Glutamine-C12:0	Foods	TRUE	C12:0	Medium		Tryptophan-C15:0	Microbes	TRUE	C15:0	Long
Glutamic acid-C4:0	Microbes	TRUE	C4:0	Short		Histamine-C12:0	Humans	TRUE	C12:0	Medium		Tyramine-C15:0	Humans	TRUE	C15:0	Long
Glycine-C4:0	Humans	TRUE	C4:0	Short		Histidine-C12:0	Humans	TRUE	C12:0	Medium		Tyramine-C15:0	Microbes	TRUE	C15:0	Long
Glycine-C4:0	Rodents	TRUE	C4:0	Short		Histidine-C12:0	Foods	TRUE	C12:0	Medium		Tyrosine-C15:0	Rodents	TRUE	C15:0	Long
Glycine-C4:0	Microbes	TRUE	C4:0	Short		Histidine-C12:0	Plants	TRUE	C12:0	Medium		Tyrosine-C15:0	Microbes	TRUE	C15:0	Long
Histamine-C4:0	Humans	TRUE	C4:0	Short		Leucine-C12:0	Humans	TRUE	C12:0	Medium		Valine-C15:0	Humans	TRUE	C15:0	Long
Histidine-C4:0	Humans	TRUE	C4:0	Short		Leucine-C12:0	Microbes	TRUE	C12:0	Medium		Valine-C15:0	Microbes	TRUE	C15:0	Long
Histidine-C4:0	Rodents	TRUE	C4:0	Short		Leucine-C12:0	Foods	TRUE	C12:0	Medium		Alanine/Sarcosine-C15:1	Microbes	TRUE	C15:1	Long
Histidine-C4:0	Foods	TRUE	C4:0	Short		Lysine-C12:0	Humans	TRUE	C12:0	Medium		Asparagine-C15:1	Microbes	TRUE	C15:1	Long
Leucine-C4:0	Humans	TRUE	C4:0	Short		Lysine-C12:0	Rodents	TRUE	C12:0	Medium		Glutamic acid-C15:1	Humans	TRUE	C15:1	Long
Leucine-C4:0	Rodents	TRUE	C4:0	Short		Lysine-C12:0	Microbes	TRUE	C12:0	Medium		Glutamic acid-C15:1	Microbes	TRUE	C15:1	Long
Leucine-C4:0	Microbes	TRUE	C4:0	Short		Lysine-C12:0	Foods	TRUE	C12:0	Medium		Glutamine-C15:1	Humans	TRUE	C15:1	Long
Leucine-C4:0	Foods	TRUE	C4:0	Short		Methionine-C12:0	Humans	TRUE	C12:0	Medium		Glutamine-C15:1	Microbes	TRUE	C15:1	Long
Lysine-C4:0	Humans	TRUE	C4:0	Short		Methionine-C12:0	Microbes	TRUE	C12:0	Medium		Leucine-C15:1	Humans	TRUE	C15:1	Long
Lysine-C4:0	Rodents	TRUE	C4:0	Short		Methionine-C12:0	Foods	TRUE	C12:0	Medium		Leucine-C15:1	Microbes	TRUE	C15:1	Long
Lysine-C4:0	Microbes	TRUE	C4:0	Short		Phenylalanine-C12:0	Humans	TRUE	C12:0	Medium		Serine-C15:1	Microbes	TRUE	C15:1	Long
Lysine-C4:0	Foods	TRUE	C4:0	Short		Phenylalanine-C12:0	Rodents	TRUE	C12:0	Medium		Threonine/homoserine-C15:1	Microbes	TRUE	C15:1	Long
Methionine-C4:0	Humans	TRUE	C4:0	Short		Phenylalanine-C12:0	Microbes	TRUE	C12:0	Medium		Alanine/Sarcosine-C15:2	Microbes	TRUE	C15:2	Long
Methionine-C4:0	Rodents	TRUE	C4:0	Short		Phenylalanine-C12:0	Foods	TRUE	C12:0	Medium		Glutathione-C15:4	Rodents	TRUE	C15:4	Long
Methionine-C4:0	Microbes	TRUE	C4:0	Short		Serine-C12:0	Humans	TRUE	C12:0	Medium		Histidine-C15:4	Humans	TRUE	C15:4	Long
Methionine-C4:0	Foods	TRUE	C4:0	Short		Serine-C12:0	Microbes	TRUE	C12:0	Medium		2-aminovaleric acid-C16:0	Humans	TRUE	C16:0	Long
N-acetylcadaverine-C4:0	Humans	TRUE	C4:0	Short		Taurine-C12:0	Humans	TRUE	C12:0	Medium		2-aminovaleric acid-C16:0	Rodents	TRUE	C16:0	Long
N-acetylornithine-C4:0	Humans	TRUE	C4:0	Short		Threonine/homoserine-C12:0	Humans	TRUE	C12:0	Medium		2-aminovaleric acid-C16:0	Microbes	TRUE	C16:0	Long
N-acetylornithine-C4:0	Rodents	TRUE	C4:0	Short		Threonine/homoserine-C12:0	Microbes	TRUE	C12:0	Medium		2-aminovaleric acid-C16:0	Plants	TRUE	C16:0	Long
N-acetylputrescine-C4:0	Humans	TRUE	C4:0	Short		Tryptamine-C12:0	Humans	TRUE	C12:0	Medium		2-phenethylamine-C16:0	Humans	TRUE	C16:0	Long
Phenylalanine-C4:0	Humans	TRUE	C4:0	Short		Tryptophan-C12:0	Humans	TRUE	C12:0	Medium		2-phenethylamine-C16:0	Rodents	TRUE	C16:0	Long
Phenylalanine-C4:0	Rodents	TRUE	C4:0	Short		Tyramine-C12:0	Humans	TRUE	C12:0	Medium		2-phenethylamine-C16:0	Foods	TRUE	C16:0	Long
Phenylalanine-C4:0	Microbes	TRUE	C4:0	Short		Tyrosine-C12:0	Humans	TRUE	C12:0	Medium		2-phenethylamine-C16:0	Plants	TRUE	C16:0	Long
Phenylalanine-C4:0	Foods	TRUE	C4:0	Short		Tyrosine-C12:0	Microbes	TRUE	C12:0	Medium		Alanine/Sarcosine-C16:0	Humans	TRUE	C16:0	Long
Putrescine-C4:0	Humans	TRUE	C4:0	Short		Tyrosine-C12:0	Foods	TRUE	C12:0	Medium		Alanine/Sarcosine-C16:0	Rodents	TRUE	C16:0	Long
Putrescine-C4:0	Rodents	TRUE	C4:0	Short		Arginine-C12:1	Microbes	TRUE	C12:1	Medium		Alanine/Sarcosine-C16:0	Microbes	TRUE	C16:0	Long
Spermidine-C4:0	Humans	TRUE	C4:0	Short		Glutamine-C12:1	Humans	TRUE	C12:1	Medium		Amylamine-C16:0	Humans	TRUE	C16:0	Long
Spermidine-C4:0	Rodents	TRUE	C4:0	Short		Glutamine-C12:1	Microbes	TRUE	C12:1	Medium		Amylamine-C16:0	Rodents	TRUE	C16:0	Long
Threonine/homoserine-C4:0	Humans	TRUE	C4:0	Short		Leucine-C12:1	Humans	TRUE	C12:1	Medium		Amylamine-C16:0	Microbes	TRUE	C16:0	Long
Threonine/homoserine-C4:0	Microbes	TRUE	C4:0	Short		Lysine-C12:1	Microbes	TRUE	C12:1	Medium		Amylamine-C16:0	Foods	TRUE	C16:0	Long
Tryptophan-C4:0	Humans	TRUE	C4:0	Short		Phenylalanine-C12:1	Humans	TRUE	C12:1	Medium		Amylamine-C16:0	Plants	TRUE	C16:0	Long
Tryptophan-C4:0	Rodents	TRUE	C4:0	Short		Serine-C12:1	Microbes	TRUE	C12:1	Medium		Arginine-C16:0	Humans	TRUE	C16:0	Long
Tryptophan-C4:0	Microbes	TRUE	C4:0	Short		Spermidine-C12:1	Rodents	TRUE	C12:1	Medium		Arginine-C16:0	Rodents	TRUE	C16:0	Long
Tryptophan-C4:0	Foods	TRUE	C4:0	Short		Alanine/Sarcosine-C12:2	Humans	TRUE	C12:2	Medium		Arginine-C16:0	Microbes	TRUE	C16:0	Long
Tyramine-C4:0	Humans	TRUE	C4:0	Short		Glycine-C12:2	Rodents	TRUE	C12:2	Medium		Arginine-C16:0	Foods	TRUE	C16:0	Long
Tyramine-C4:0	Microbes	TRUE	C4:0	Short		Leucine-C12:2	Humans	TRUE	C12:2	Medium		Arginine-C16:0	Plants	TRUE	C16:0	Long
Tyramine-C4:0	Plants	TRUE	C4:0	Short		Lysine-C12:2	Humans	TRUE	C12:2	Medium		Asparagine-C16:0	Humans	TRUE	C16:0	Long
Tyrosine-C4:0	Humans	TRUE	C4:0	Short		Phenylalanine-C12:2	Humans	TRUE	C12:2	Medium		Asparagine-C16:0	Rodents	TRUE	C16:0	Long
Tyrosine-C4:0	Rodents	TRUE	C4:0	Short		Tryptamine-C12:2	Rodents	TRUE	C12:2	Medium		Asparagine-C16:0	Microbes	TRUE	C16:0	Long
Tyrosine-C4:0	Microbes	TRUE	C4:0	Short		Glutathione-C12:3	Rodents	TRUE	C12:3	Medium		Asparagine-C16:0	Foods	TRUE	C16:0	Long
Tyrosine-C4:0	Foods	TRUE	C4:0	Short		Arginine-C12:4	Rodents	TRUE	C12:4	Medium		Asparagine-C16:0	Plants	TRUE	C16:0	Long
Tyrosine-C4:0	Plants	TRUE	C4:0	Short		Arginine-C12:4	Microbes	TRUE	C12:4	Medium		Aspartic acid-C16:0	Plants	TRUE	C16:0	Long
Cadaverine-C4:1	Humans	TRUE	C4:1	Short		Arginine-C12:4	Foods	TRUE	C12:4	Medium		Cadaverine-C16:0	Humans	TRUE	C16:0	Long
N-acetylputrescine-C4:1	Humans	TRUE	C4:1	Short		Arginine-C12:4	Plants	TRUE	C12:4	Medium		Cadaverine-C16:0	Rodents	TRUE	C16:0	Long
Tryptophan-C4:1	Foods	TRUE	C4:1	Short		2-phenethylamine-C7:0	Microbes	TRUE	C7:0	Medium		Cadaverine-C16:0	Microbes	TRUE	C16:0	Long
2-aminovaleric acid-C5:0	Humans	TRUE	C5:0	Short		2-phenethylamine-C7:0	Foods	TRUE	C7:0	Medium		Cadaverine-C16:0	Foods	TRUE	C16:0	Long
2-aminovaleric acid-C5:0	Rodents	TRUE	C5:0	Short		Amylamine-C7:0	Humans	TRUE	C7:0	Medium		Citrulline-C16:0	Humans	TRUE	C16:0	Long
2-aminovaleric acid-C5:0	Microbes	TRUE	C5:0	Short		Cadaverine-C7:0	Humans	TRUE	C7:0	Medium		Citrulline-C16:0	Rodents	TRUE	C16:0	Long
2-phenethylamine-C5:0	Humans	TRUE	C5:0	Short		Cadaverine-C7:0	Microbes	TRUE	C7:0	Medium		Citrulline-C16:0	Microbes	TRUE	C16:0	Long
2-phenethylamine-C5:0	Microbes	TRUE	C5:0	Short		Glutamine-C7:0	Humans	TRUE	C7:0	Medium		Citrulline-C16:0	Foods	TRUE	C16:0	Long
Alanine/Sarcosine-C5:0	Humans	TRUE	C5:0	Short		Leucine-C7:0	Humans	TRUE	C7:0	Medium		GABA-C16:0	Humans	TRUE	C16:0	Long
Alanine/Sarcosine-C5:0	Microbes	TRUE	C5:0	Short		Lysine-C7:0	Humans	TRUE	C7:0	Medium		GABA-C16:0	Microbes	TRUE	C16:0	Long
Amylamine-C5:0	Humans	TRUE	C5:0	Short		Lysine-C7:0	Rodents	TRUE	C7:0	Medium		GABA-C16:0	Plants	TRUE	C16:0	Long
Amylamine-C5:0	Rodents	TRUE	C5:0	Short		Lysine-C7:0	Microbes	TRUE	C7:0	Medium		Glutamic acid-C16:0	Humans	TRUE	C16:0	Long
Arginine-C5:0	Humans	TRUE	C5:0	Short		Phenylalanine-C7:0	Humans	TRUE	C7:0	Medium		Glutamic acid-C16:0	Rodents	TRUE	C16:0	Long
Arginine-C5:0	Rodents	TRUE	C5:0	Short		Threonine/homoserine-C7:0	Humans	TRUE	C7:0	Medium		Glutamic acid-C16:0	Microbes	TRUE	C16:0	Long
Arginine-C5:0	Microbes	TRUE	C5:0	Short		Tryptophan-C7:0	Rodents	TRUE	C7:0	Medium		Glutamic acid-C16:0	Plants	TRUE	C16:0	Long
Arginine-C5:0	Foods	TRUE	C5:0	Short		Tryptophan-C7:0	Microbes	TRUE	C7:0	Medium		Glutamine-C16:0	Humans	TRUE	C16:0	Long
Arginine-C5:0	Plants	TRUE	C5:0	Short		Glutamine-C7:1	Humans	TRUE	C7:1	Medium		Glutamine-C16:0	Rodents	TRUE	C16:0	Long
Cadaverine-C5:0	Humans	TRUE	C5:0	Short		Glycine-C7:1	Humans	TRUE	C7:1	Medium		Glutamine-C16:0	Microbes	TRUE	C16:0	Long
Cadaverine-C5:0	Rodents	TRUE	C5:0	Short		Glycine-C7:1	Rodents	TRUE	C7:1	Medium		Glutamine-C16:0	Foods	TRUE	C16:0	Long
Cadaverine-C5:0	Microbes	TRUE	C5:0	Short		Glutamine-C7:2	Humans	TRUE	C7:2	Medium		Glutamine-C16:0	Plants	TRUE	C16:0	Long
Citrulline-C5:0	Humans	TRUE	C5:0	Short		Glutathione-C7:3	Foods	TRUE	C7:3	Medium		Histidine-C16:0	Humans	TRUE	C16:0	Long
Cystathionine-C5:0	Humans	TRUE	C5:0	Short		Glutathione-C7:3	Plants	TRUE	C7:3	Medium		Histidine-C16:0	Rodents	TRUE	C16:0	Long
GABA-C5:0	Humans	TRUE	C5:0	Short		2-phenethylamine-C8:0	Microbes	TRUE	C8:0	Medium		Histidine-C16:0	Microbes	TRUE	C16:0	Long
GABA-C5:0	Microbes	TRUE	C5:0	Short		2-phenethylamine-C8:0	Foods	TRUE	C8:0	Medium		Histidine-C16:0	Foods	TRUE	C16:0	Long
Glutamine-C5:0	Humans	TRUE	C5:0	Short		2-phenethylamine-C8:0	Plants	TRUE	C8:0	Medium		Leucine-C16:0	Humans	TRUE	C16:0	Long
Glutamine-C5:0	Rodents	TRUE	C5:0	Short		Alanine/Sarcosine-C8:0	Humans	TRUE	C8:0	Medium		Leucine-C16:0	Rodents	TRUE	C16:0	Long
Glutamine-C5:0	Microbes	TRUE	C5:0	Short		Arginine-C8:0	Humans	TRUE	C8:0	Medium		Leucine-C16:0	Microbes	TRUE	C16:0	Long
Histamine-C5:0	Humans	TRUE	C5:0	Short		Arginine-C8:0	Microbes	TRUE	C8:0	Medium		Leucine-C16:0	Foods	TRUE	C16:0	Long
Histamine-C5:0	Rodents	TRUE	C5:0	Short		Arginine-C8:0	Foods	TRUE	C8:0	Medium		Leucine-C16:0	Plants	TRUE	C16:0	Long
Histidine-C5:0	Humans	TRUE	C5:0	Short		Cadaverine-C8:0	Humans	TRUE	C8:0	Medium		Lysine-C16:0	Humans	TRUE	C16:0	Long
Histidine-C5:0	Rodents	TRUE	C5:0	Short		Cadaverine-C8:0	Microbes	TRUE	C8:0	Medium		Lysine-C16:0	Rodents	TRUE	C16:0	Long
Leucine-C5:0	Humans	TRUE	C5:0	Short		GABA-C8:0	Humans	TRUE	C8:0	Medium		Lysine-C16:0	Microbes	TRUE	C16:0	Long
Leucine-C5:0	Rodents	TRUE	C5:0	Short		GABA-C8:0	Microbes	TRUE	C8:0	Medium		Lysine-C16:0	Foods	TRUE	C16:0	Long
Leucine-C5:0	Foods	TRUE	C5:0	Short		Glutamic acid-C8:0	Humans	TRUE	C8:0	Medium		Methionine-C16:0	Humans	TRUE	C16:0	Long
Lysine-C5:0	Humans	TRUE	C5:0	Short		Glutamic acid-C8:0	Microbes	TRUE	C8:0	Medium		Methionine-C16:0	Rodents	TRUE	C16:0	Long
Lysine-C5:0	Rodents	TRUE	C5:0	Short		Glutamic acid-C8:0	Plants	TRUE	C8:0	Medium		Methionine-C16:0	Microbes	TRUE	C16:0	Long
Methionine-C5:0	Humans	TRUE	C5:0	Short		Glycine-C8:0	Humans	TRUE	C8:0	Medium		Methionine-C16:0	Foods	TRUE	C16:0	Long
Methionine-C5:0	Microbes	TRUE	C5:0	Short		Glycine-C8:0	Rodents	TRUE	C8:0	Medium		Phenylalanine-C16:0	Humans	TRUE	C16:0	Long
Methionine-C5:0	Foods	TRUE	C5:0	Short		Histamine-C8:0	Foods	TRUE	C8:0	Medium		Phenylalanine-C16:0	Rodents	TRUE	C16:0	Long
Phenylalanine-C5:0	Humans	TRUE	C5:0	Short		Histamine-C8:0	Plants	TRUE	C8:0	Medium		Phenylalanine-C16:0	Microbes	TRUE	C16:0	Long
Phenylalanine-C5:0	Rodents	TRUE	C5:0	Short		Histidine-C8:0	Humans	TRUE	C8:0	Medium		Phenylalanine-C16:0	Foods	TRUE	C16:0	Long
Phenylalanine-C5:0	Microbes	TRUE	C5:0	Short		Histidine-C8:0	Rodents	TRUE	C8:0	Medium		Putrescine-C16:0	Humans	TRUE	C16:0	Long
Phenylalanine-C5:0	Foods	TRUE	C5:0	Short		Histidine-C8:0	Foods	TRUE	C8:0	Medium		Putrescine-C16:0	Rodents	TRUE	C16:0	Long
Putrescine-C5:0	Humans	TRUE	C5:0	Short		Histidine-C8:0	Plants	TRUE	C8:0	Medium		Putrescine-C16:0	Microbes	TRUE	C16:0	Long
Putrescine-C5:0	Rodents	TRUE	C5:0	Short		Leucine-C8:0	Humans	TRUE	C8:0	Medium		Putrescine-C16:0	Foods	TRUE	C16:0	Long
Threonine/homoserine-C5:0	Microbes	TRUE	C5:0	Short		Leucine-C8:0	Microbes	TRUE	C8:0	Medium		Putrescine-C16:0	Plants	TRUE	C16:0	Long
Tryptamine-C5:0	Microbes	TRUE	C5:0	Short		Leucine-C8:0	Foods	TRUE	C8:0	Medium		Serine-C16:0	Humans	TRUE	C16:0	Long
Tryptophan-C5:0	Humans	TRUE	C5:0	Short		Leucine-C8:0	Plants	TRUE	C8:0	Medium		Serine-C16:0	Rodents	TRUE	C16:0	Long
Tryptophan-C5:0	Rodents	TRUE	C5:0	Short		Lysine-C8:0	Humans	TRUE	C8:0	Medium		Serine-C16:0	Microbes	TRUE	C16:0	Long
Tryptophan-C5:0	Microbes	TRUE	C5:0	Short		Lysine-C8:0	Rodents	TRUE	C8:0	Medium		Serine-C16:0	Foods	TRUE	C16:0	Long
Tyrosine-C5:0	Humans	TRUE	C5:0	Short		Lysine-C8:0	Microbes	TRUE	C8:0	Medium		Serine-C16:0	Plants	TRUE	C16:0	Long
Tyrosine-C5:0	Rodents	TRUE	C5:0	Short		Lysine-C8:0	Foods	TRUE	C8:0	Medium		Serotonin-C16:0	Foods	TRUE	C16:0	Long
Tyrosine-C5:0	Microbes	TRUE	C5:0	Short		Methionine-C8:0	Humans	TRUE	C8:0	Medium		Serotonin-C16:0	Plants	TRUE	C16:0	Long
Cadaverine-C5:1	Humans	TRUE	C5:1	Short		Methionine-C8:0	Microbes	TRUE	C8:0	Medium		Spermidine-C16:0	Humans	TRUE	C16:0	Long
Cadaverine-C5:1	Rodents	TRUE	C5:1	Short		Methionine-C8:0	Foods	TRUE	C8:0	Medium		Spermidine-C16:0	Rodents	TRUE	C16:0	Long
Cadaverine-C5:1	Microbes	TRUE	C5:1	Short		Methionine-C8:0	Plants	TRUE	C8:0	Medium		Spermidine-C16:0	Microbes	TRUE	C16:0	Long
Glycine-C5:1	Humans	TRUE	C5:1	Short		Phenylalanine-C8:0	Humans	TRUE	C8:0	Medium		Taurine-C16:0	Humans	TRUE	C16:0	Long
Glycine-C5:1	Rodents	TRUE	C5:1	Short		Phenylalanine-C8:0	Microbes	TRUE	C8:0	Medium		Taurine-C16:0	Rodents	TRUE	C16:0	Long
Glycine-C5:1	Plants	TRUE	C5:1	Short		Phenylalanine-C8:0	Foods	TRUE	C8:0	Medium		Taurine-C16:0	Microbes	TRUE	C16:0	Long
Valine-C5:1	Rodents	TRUE	C5:1	Short		Phenylalanine-C8:0	Plants	TRUE	C8:0	Medium		Taurine-C16:0	Foods	TRUE	C16:0	Long
Cadaverine-C5:2	Humans	TRUE	C5:2	Short		Putrescine-C8:0	Humans	TRUE	C8:0	Medium		Threonine/homoserine-C16:0	Humans	TRUE	C16:0	Long
2-phenethylamine-C6:0	Microbes	TRUE	C6:0	Short		Serine-C8:0	Humans	TRUE	C8:0	Medium		Threonine/homoserine-C16:0	Microbes	TRUE	C16:0	Long
2-phenethylamine-C6:0	Foods	TRUE	C6:0	Short		Serine-C8:0	Rodents	TRUE	C8:0	Medium		Threonine/homoserine-C16:0	Plants	TRUE	C16:0	Long
2-phenethylamine-C6:0	Plants	TRUE	C6:0	Short		Serine-C8:0	Microbes	TRUE	C8:0	Medium		Tryptamine-C16:0	Humans	TRUE	C16:0	Long
Alanine/Sarcosine-C6:0	Humans	TRUE	C6:0	Short		Threonine/homoserine-C8:0	Humans	TRUE	C8:0	Medium		Tryptophan-C16:0	Humans	TRUE	C16:0	Long
Alanine/Sarcosine-C6:0	Rodents	TRUE	C6:0	Short		Threonine/homoserine-C8:0	Microbes	TRUE	C8:0	Medium		Tryptophan-C16:0	Rodents	TRUE	C16:0	Long
Alanine/Sarcosine-C6:0	Microbes	TRUE	C6:0	Short		Threonine/homoserine-C8:0	Plants	TRUE	C8:0	Medium		Tryptophan-C16:0	Microbes	TRUE	C16:0	Long
Amylamine-C6:0	Humans	TRUE	C6:0	Short		Tryptophan-C8:0	Humans	TRUE	C8:0	Medium		Tryptophan-C16:0	Foods	TRUE	C16:0	Long
Amylamine-C6:0	Rodents	TRUE	C6:0	Short		Tryptophan-C8:0	Microbes	TRUE	C8:0	Medium		Tryptophan-C16:0	Plants	TRUE	C16:0	Long
Amylamine-C6:0	Plants	TRUE	C6:0	Short		Tyramine-C8:0	Humans	TRUE	C8:0	Medium		Tyramine-C16:0	Humans	TRUE	C16:0	Long
Arginine-C6:0	Humans	TRUE	C6:0	Short		Tyrosine-C8:0	Humans	TRUE	C8:0	Medium		Tyramine-C16:0	Foods	TRUE	C16:0	Long
Arginine-C6:0	Rodents	TRUE	C6:0	Short		Tyrosine-C8:0	Microbes	TRUE	C8:0	Medium		Tyrosine-C16:0	Humans	TRUE	C16:0	Long
Arginine-C6:0	Microbes	TRUE	C6:0	Short		Tyrosine-C8:0	Foods	TRUE	C8:0	Medium		Tyrosine-C16:0	Rodents	TRUE	C16:0	Long
Arginine-C6:0	Foods	TRUE	C6:0	Short		Tyrosine-C8:0	Plants	TRUE	C8:0	Medium		Tyrosine-C16:0	Microbes	TRUE	C16:0	Long
Aspartic acid-C6:0	Humans	TRUE	C6:0	Short		2-phenethylamine-C8:1	Microbes	TRUE	C8:1	Medium		Tyrosine-C16:0	Foods	TRUE	C16:0	Long
Aspartic acid-C6:0	Plants	TRUE	C6:0	Short		2-phenethylamine-C8:1	Foods	TRUE	C8:1	Medium		Valine-C16:0	Humans	TRUE	C16:0	Long
Cadaverine-C6:0	Humans	TRUE	C6:0	Short		Alanine/Sarcosine-C8:1	Humans	TRUE	C8:1	Medium		Valine-C16:0	Rodents	TRUE	C16:0	Long
Cadaverine-C6:0	Rodents	TRUE	C6:0	Short		Glutamine-C8:1	Humans	TRUE	C8:1	Medium		Valine-C16:0	Microbes	TRUE	C16:0	Long
Cystathionine-C6:0	Humans	TRUE	C6:0	Short		Histidine-C8:1	Humans	TRUE	C8:1	Medium		Valine-C16:0	Foods	TRUE	C16:0	Long
GABA-C6:0	Humans	TRUE	C6:0	Short		Leucine-C8:1	Humans	TRUE	C8:1	Medium		Valine-C16:0	Plants	TRUE	C16:0	Long
GABA-C6:0	Microbes	TRUE	C6:0	Short		Leucine-C8:1	Microbes	TRUE	C8:1	Medium		2-aminovaleric acid-C16:1	Humans	TRUE	C16:1	Long
GABA-C6:0	Plants	TRUE	C6:0	Short		Tryptophan-C8:1	Microbes	TRUE	C8:1	Medium		2-aminovaleric acid-C16:1	Microbes	TRUE	C16:1	Long
Glutamic acid-C6:0	Humans	TRUE	C6:0	Short		Glutamine-C8:2	Humans	TRUE	C8:2	Medium		2-phenethylamine-C16:1	Humans	TRUE	C16:1	Long
Glutamic acid-C6:0	Rodents	TRUE	C6:0	Short		Glycine-C8:2	Rodents	TRUE	C8:2	Medium		2-phenethylamine-C16:1	Microbes	TRUE	C16:1	Long
Glutamic acid-C6:0	Microbes	TRUE	C6:0	Short		Tyramine-C8:3	Humans	TRUE	C8:3	Medium		2-phenethylamine-C16:1	Foods	TRUE	C16:1	Long
Glutamic acid-C6:0	Plants	TRUE	C6:0	Short		Amylamine-C9:0	Plants	TRUE	C9:0	Medium		Alanine/Sarcosine-C16:1	Microbes	TRUE	C16:1	Long
Glutamine-C6:0	Humans	TRUE	C6:0	Short		Glutamic acid-C9:0	Microbes	TRUE	C9:0	Medium		Amylamine-C16:1	Rodents	TRUE	C16:1	Long
Glutamine-C6:0	Rodents	TRUE	C6:0	Short		Glutamine-C9:0	Humans	TRUE	C9:0	Medium		Amylamine-C16:1	Foods	TRUE	C16:1	Long
Glutamine-C6:0	Microbes	TRUE	C6:0	Short		Glutamine-C9:0	Microbes	TRUE	C9:0	Medium		Amylamine-C16:1	Plants	TRUE	C16:1	Long
Glutamine-C6:0	Foods	TRUE	C6:0	Short		Leucine-C9:0	Humans	TRUE	C9:0	Medium		Arginine-C16:1	Rodents	TRUE	C16:1	Long
Glutamine-C6:0	Plants	TRUE	C6:0	Short		Leucine-C9:0	Microbes	TRUE	C9:0	Medium		Arginine-C16:1	Microbes	TRUE	C16:1	Long
Glycine-C6:0	Humans	TRUE	C6:0	Short		Lysine-C9:0	Microbes	TRUE	C9:0	Medium		Arginine-C16:1	Foods	TRUE	C16:1	Long
Glycine-C6:0	Rodents	TRUE	C6:0	Short		Phenylalanine-C9:0	Microbes	TRUE	C9:0	Medium		Asparagine-C16:1	Microbes	TRUE	C16:1	Long
Histamine-C6:0	Humans	TRUE	C6:0	Short		Serine-C9:0	Microbes	TRUE	C9:0	Medium		Aspartic acid-C16:1	Humans	TRUE	C16:1	Long
Histamine-C6:0	Foods	TRUE	C6:0	Short		Threonine/homoserine-C9:0	Microbes	TRUE	C9:0	Medium		Citrulline-C16:1	Humans	TRUE	C16:1	Long
Histamine-C6:0	Plants	TRUE	C6:0	Short		Tryptophan-C9:0	Microbes	TRUE	C9:0	Medium		Citrulline-C16:1	Rodents	TRUE	C16:1	Long
Histidine-C6:0	Humans	TRUE	C6:0	Short		Glutamine-C9:1	Humans	TRUE	C9:1	Medium		Citrulline-C16:1	Microbes	TRUE	C16:1	Long
Histidine-C6:0	Rodents	TRUE	C6:0	Short		Glutathione-C9:1	Rodents	TRUE	C9:1	Medium		Citrulline-C16:1	Foods	TRUE	C16:1	Long
Histidine-C6:0	Microbes	TRUE	C6:0	Short		Glutamine-C9:2	Humans	TRUE	C9:2	Medium		GABA-C16:1	Plants	TRUE	C16:1	Long
Histidine-C6:0	Foods	TRUE	C6:0	Short		Arginine-C9:4	Humans	TRUE	C9:4	Medium		Glutamic acid-C16:1	Humans	TRUE	C16:1	Long
Leucine-C6:0	Humans	TRUE	C6:0	Short		Arginine-C9:4	Rodents	TRUE	C9:4	Medium		Glutamic acid-C16:1	Microbes	TRUE	C16:1	Long
Leucine-C6:0	Rodents	TRUE	C6:0	Short		Histidine-C9:4	Microbes	TRUE	C9:4	Medium		Glutamine-C16:1	Humans	TRUE	C16:1	Long
Leucine-C6:0	Microbes	TRUE	C6:0	Short		Histidine-C9:4	Foods	TRUE	C9:4	Medium		Glutamine-C16:1	Rodents	TRUE	C16:1	Long
Leucine-C6:0	Foods	TRUE	C6:0	Short		Leucine-C9:4	Humans	TRUE	C9:4	Medium		Glutamine-C16:1	Microbes	TRUE	C16:1	Long
Methionine-C6:0	Humans	TRUE	C6:0	Short		Leucine-C9:4	Rodents	TRUE	C9:4	Medium		Glycine-C16:1	Humans	TRUE	C16:1	Long
Methionine-C6:0	Rodents	TRUE	C6:0	Short		Leucine-C9:4	Microbes	TRUE	C9:4	Medium		Glycine-C16:1	Rodents	TRUE	C16:1	Long
Methionine-C6:0	Microbes	TRUE	C6:0	Short		Methionine-C9:4	Humans	TRUE	C9:4	Medium		Glycine-C16:1	Microbes	TRUE	C16:1	Long
Methionine-C6:0	Foods	TRUE	C6:0	Short		Methionine-C9:4	Microbes	TRUE	C9:4	Medium		Glycine-C16:1	Foods	TRUE	C16:1	Long
Phenylalanine-C6:0	Humans	TRUE	C6:0	Short		Phenylalanine-C9:4	Humans	TRUE	C9:4	Medium		Histamine-C16:1	Humans	TRUE	C16:1	Long
Phenylalanine-C6:0	Rodents	TRUE	C6:0	Short		Tyramine-C9:4	Humans	TRUE	C9:4	Medium		Histidine-C16:1	Rodents	TRUE	C16:1	Long
Phenylalanine-C6:0	Microbes	TRUE	C6:0	Short		Tyramine-C9:4	Microbes	TRUE	C9:4	Medium		Histidine-C16:1	Microbes	TRUE	C16:1	Long
Phenylalanine-C6:0	Foods	TRUE	C6:0	Short		Tyrosine-C9:4	Humans	TRUE	C9:4	Medium		Leucine-C16:1	Humans	TRUE	C16:1	Long
Phenylalanine-C6:0	Plants	TRUE	C6:0	Short								Leucine-C16:1	Rodents	TRUE	C16:1	Long
Putrescine-C6:0	Humans	TRUE	C6:0	Short								Leucine-C16:1	Microbes	TRUE	C16:1	Long
Putrescine-C6:0	Rodents	TRUE	C6:0	Short								Leucine-C16:1	Foods	TRUE	C16:1	Long
Threonine/homoserine-C6:0	Humans	TRUE	C6:0	Short								Lysine-C16:1	Humans	TRUE	C16:1	Long
Threonine/homoserine-C6:0	Microbes	TRUE	C6:0	Short								Lysine-C16:1	Rodents	TRUE	C16:1	Long
Tryptophan-C6:0	Humans	TRUE	C6:0	Short								Lysine-C16:1	Microbes	TRUE	C16:1	Long
Tyramine-C6:0	Humans	TRUE	C6:0	Short								Lysine-C16:1	Foods	TRUE	C16:1	Long
Tyramine-C6:0	Rodents	TRUE	C6:0	Short								Methionine-C16:1	Rodents	TRUE	C16:1	Long
Tyramine-C6:0	Plants	TRUE	C6:0	Short								Methionine-C16:1	Microbes	TRUE	C16:1	Long
Tyrosine-C6:0	Humans	TRUE	C6:0	Short								Methionine-C16:1	Foods	TRUE	C16:1	Long
Tyrosine-C6:0	Microbes	TRUE	C6:0	Short								Ornithine-C16:1	Microbes	TRUE	C16:1	Long
Tyrosine-C6:0	Foods	TRUE	C6:0	Short								Phenylalanine-C16:1	Humans	TRUE	C16:1	Long
Tyrosine-C6:0	Plants	TRUE	C6:0	Short								Phenylalanine-C16:1	Rodents	TRUE	C16:1	Long
Glutamic acid-C6:1	Humans	TRUE	C6:1	Short								Phenylalanine-C16:1	Microbes	TRUE	C16:1	Long
Glutamine-C6:1	Humans	TRUE	C6:1	Short								Phenylalanine-C16:1	Foods	TRUE	C16:1	Long
Glutamine-C6:1	Microbes	TRUE	C6:1	Short								Putrescine-C16:1	Humans	TRUE	C16:1	Long
Histidine-C6:1	Humans	TRUE	C6:1	Short								Putrescine-C16:1	Microbes	TRUE	C16:1	Long
Tryptophan-C6:1	Microbes	TRUE	C6:1	Short								Serine-C16:1	Humans	TRUE	C16:1	Long
Tyramine-C6:1	Plants	TRUE	C6:1	Short								Serine-C16:1	Microbes	TRUE	C16:1	Long
Glutamine-C6:2	Humans	TRUE	C6:2	Short								Spermidine-C16:1	Rodents	TRUE	C16:1	Long
												Taurine-C16:1	Rodents	TRUE	C16:1	Long
												Taurine-C16:1	Microbes	TRUE	C16:1	Long
												Taurine-C16:1	Foods	TRUE	C16:1	Long
												Threonine/homoserine-C16:1	Microbes	TRUE	C16:1	Long
												Tryptamine-C16:1	Humans	TRUE	C16:1	Long
												Tryptophan-C16:1	Microbes	TRUE	C16:1	Long
												Tyramine-C16:1	Humans	TRUE	C16:1	Long
												Tyramine-C16:1	Rodents	TRUE	C16:1	Long
												Tyramine-C16:1	Microbes	TRUE	C16:1	Long
												Tyramine-C16:1	Foods	TRUE	C16:1	Long
												Tyramine-C16:1	Plants	TRUE	C16:1	Long
												Tyrosine-C16:1	Rodents	TRUE	C16:1	Long
												Tyrosine-C16:1	Microbes	TRUE	C16:1	Long
												Tyrosine-C16:1	Foods	TRUE	C16:1	Long
												Valine-C16:1	Humans	TRUE	C16:1	Long
												Valine-C16:1	Rodents	TRUE	C16:1	Long
												2-phenethylamine-C16:2	Microbes	TRUE	C16:2	Long
												Alanine/Sarcosine-C16:2	Microbes	TRUE	C16:2	Long
												Glycine-C16:2	Humans	TRUE	C16:2	Long
												Leucine-C16:2	Humans	TRUE	C16:2	Long
												Leucine-C16:2	Microbes	TRUE	C16:2	Long
												Leucine-C16:2	Plants	TRUE	C16:2	Long
												Glutamic acid-C16:3	Microbes	TRUE	C16:3	Long
												Tryptamine-C16:4	Humans	TRUE	C16:4	Long
												2-phenethylamine-C17:0	Microbes	TRUE	C17:0	Long
												Alanine/Sarcosine-C17:0	Microbes	TRUE	C17:0	Long
												Arginine-C17:0	Microbes	TRUE	C17:0	Long
												Citrulline-C17:0	Microbes	TRUE	C17:0	Long
												Glutamic acid-C17:0	Humans	TRUE	C17:0	Long
												Glutamic acid-C17:0	Microbes	TRUE	C17:0	Long
												Leucine-C17:0	Humans	TRUE	C17:0	Long
												Leucine-C17:0	Microbes	TRUE	C17:0	Long
												Lysine-C17:0	Rodents	TRUE	C17:0	Long
												Lysine-C17:0	Microbes	TRUE	C17:0	Long
												Phenylalanine-C17:0	Humans	TRUE	C17:0	Long
												Phenylalanine-C17:0	Microbes	TRUE	C17:0	Long
												Serine-C17:0	Microbes	TRUE	C17:0	Long
												Threonine/homoserine-C17:0	Microbes	TRUE	C17:0	Long
												Tryptamine-C17:0	Humans	TRUE	C17:0	Long
												Tryptophan-C17:0	Microbes	TRUE	C17:0	Long
												Tyramine-C17:0	Humans	TRUE	C17:0	Long
												Tyramine-C17:0	Microbes	TRUE	C17:0	Long
												2-phenethylamine-C17:1	Microbes	TRUE	C17:1	Long
												Alanine/Sarcosine-C17:1	Microbes	TRUE	C17:1	Long
												Arginine-C17:1	Microbes	TRUE	C17:1	Long
												Asparagine-C17:1	Microbes	TRUE	C17:1	Long
												Glutamic acid-C17:1	Humans	TRUE	C17:1	Long
												Glutamic acid-C17:1	Microbes	TRUE	C17:1	Long
												Leucine-C17:1	Humans	TRUE	C17:1	Long
												Leucine-C17:1	Microbes	TRUE	C17:1	Long
												Lysine-C17:1	Microbes	TRUE	C17:1	Long
												Methionine-C17:1	Microbes	TRUE	C17:1	Long
												Ornithine-C17:1	Microbes	TRUE	C17:1	Long
												Phenylalanine-C17:1	Humans	TRUE	C17:1	Long
												Phenylalanine-C17:1	Rodents	TRUE	C17:1	Long
												Phenylalanine-C17:1	Microbes	TRUE	C17:1	Long
												Serine-C17:1	Microbes	TRUE	C17:1	Long
												Threonine/homoserine-C17:1	Microbes	TRUE	C17:1	Long
												Tryptophan-C17:1	Microbes	TRUE	C17:1	Long
												Tyramine-C17:1	Microbes	TRUE	C17:1	Long
												Alanine/Sarcosine-C17:2	Microbes	TRUE	C17:2	Long
												2-phenethylamine-C18:0	Foods	TRUE	C18:0	Long
												2-phenethylamine-C18:0	Plants	TRUE	C18:0	Long
												Alanine/Sarcosine-C18:0	Humans	TRUE	C18:0	Long
												Alanine/Sarcosine-C18:0	Microbes	TRUE	C18:0	Long
												Amylamine-C18:0	Humans	TRUE	C18:0	Long
												Amylamine-C18:0	Rodents	TRUE	C18:0	Long
												Amylamine-C18:0	Microbes	TRUE	C18:0	Long
												Amylamine-C18:0	Foods	TRUE	C18:0	Long
												Amylamine-C18:0	Plants	TRUE	C18:0	Long
												Arginine-C18:0	Humans	TRUE	C18:0	Long
												Arginine-C18:0	Rodents	TRUE	C18:0	Long
												Arginine-C18:0	Microbes	TRUE	C18:0	Long
												Asparagine-C18:0	Humans	TRUE	C18:0	Long
												Asparagine-C18:0	Rodents	TRUE	C18:0	Long
												Cadaverine-C18:0	Humans	TRUE	C18:0	Long
												Cadaverine-C18:0	Rodents	TRUE	C18:0	Long
												Cadaverine-C18:0	Microbes	TRUE	C18:0	Long
												GABA-C18:0	Humans	TRUE	C18:0	Long
												GABA-C18:0	Foods	TRUE	C18:0	Long
												Glutamic acid-C18:0	Humans	TRUE	C18:0	Long
												Glutamic acid-C18:0	Rodents	TRUE	C18:0	Long
												Glutamic acid-C18:0	Microbes	TRUE	C18:0	Long
												Glutamic acid-C18:0	Plants	TRUE	C18:0	Long
												Glycine-C18:0	Humans	TRUE	C18:0	Long
												Histidine-C18:0	Humans	TRUE	C18:0	Long
												Histidine-C18:0	Microbes	TRUE	C18:0	Long
												Leucine-C18:0	Humans	TRUE	C18:0	Long
												Leucine-C18:0	Rodents	TRUE	C18:0	Long
												Leucine-C18:0	Microbes	TRUE	C18:0	Long
												Leucine-C18:0	Foods	TRUE	C18:0	Long
												Lysine-C18:0	Humans	TRUE	C18:0	Long
												Lysine-C18:0	Rodents	TRUE	C18:0	Long
												Lysine-C18:0	Microbes	TRUE	C18:0	Long
												Methionine-C18:0	Humans	TRUE	C18:0	Long
												Methionine-C18:0	Rodents	TRUE	C18:0	Long
												Phenylalanine-C18:0	Humans	TRUE	C18:0	Long
												Phenylalanine-C18:0	Rodents	TRUE	C18:0	Long
												Phenylalanine-C18:0	Microbes	TRUE	C18:0	Long
												Phenylalanine-C18:0	Foods	TRUE	C18:0	Long
												Putrescine-C18:0	Humans	TRUE	C18:0	Long
												Serine-C18:0	Rodents	TRUE	C18:0	Long
												Serine-C18:0	Microbes	TRUE	C18:0	Long
												Serotonin-C18:0	Foods	TRUE	C18:0	Long
												Serotonin-C18:0	Plants	TRUE	C18:0	Long
												Threonine/homoserine-C18:0	Humans	TRUE	C18:0	Long
												Tryptamine-C18:0	Humans	TRUE	C18:0	Long
												Tryptophan-C18:0	Humans	TRUE	C18:0	Long
												Tryptophan-C18:0	Rodents	TRUE	C18:0	Long
												Tyramine-C18:0	Humans	TRUE	C18:0	Long
												Tyramine-C18:0	Foods	TRUE	C18:0	Long
												Tyramine-C18:0	Plants	TRUE	C18:0	Long
												Tyrosine-C18:0	Humans	TRUE	C18:0	Long
												Tyrosine-C18:0	Rodents	TRUE	C18:0	Long
												Valine-C18:0	Humans	TRUE	C18:0	Long
												Valine-C18:0	Rodents	TRUE	C18:0	Long
												2-aminovaleric acid-C18:1	Humans	TRUE	C18:1	Long
												2-aminovaleric acid-C18:1	Rodents	TRUE	C18:1	Long
												2-phenethylamine-C18:1	Humans	TRUE	C18:1	Long
												2-phenethylamine-C18:1	Rodents	TRUE	C18:1	Long
												2-phenethylamine-C18:1	Foods	TRUE	C18:1	Long
												Alanine/Sarcosine-C18:1	Humans	TRUE	C18:1	Long
												Alanine/Sarcosine-C18:1	Rodents	TRUE	C18:1	Long
												Alanine/Sarcosine-C18:1	Microbes	TRUE	C18:1	Long
												Amylamine-C18:1	Humans	TRUE	C18:1	Long
												Amylamine-C18:1	Rodents	TRUE	C18:1	Long
												Amylamine-C18:1	Foods	TRUE	C18:1	Long
												Amylamine-C18:1	Plants	TRUE	C18:1	Long
												Arginine-C18:1	Humans	TRUE	C18:1	Long
												Arginine-C18:1	Rodents	TRUE	C18:1	Long
												Arginine-C18:1	Microbes	TRUE	C18:1	Long
												Arginine-C18:1	Foods	TRUE	C18:1	Long
												Arginine-C18:1	Plants	TRUE	C18:1	Long
												Asparagine-C18:1	Rodents	TRUE	C18:1	Long
												Asparagine-C18:1	Foods	TRUE	C18:1	Long
												Asparagine-C18:1	Plants	TRUE	C18:1	Long
												Aspartic acid-C18:1	Humans	TRUE	C18:1	Long
												Aspartic acid-C18:1	Rodents	TRUE	C18:1	Long
												Citrulline-C18:1	Humans	TRUE	C18:1	Long
												Citrulline-C18:1	Rodents	TRUE	C18:1	Long
												Citrulline-C18:1	Foods	TRUE	C18:1	Long
												GABA-C18:1	Humans	TRUE	C18:1	Long
												GABA-C18:1	Microbes	TRUE	C18:1	Long
												GABA-C18:1	Foods	TRUE	C18:1	Long
												Glutamic acid-C18:1	Humans	TRUE	C18:1	Long
												Glutamic acid-C18:1	Rodents	TRUE	C18:1	Long
												Glutamic acid-C18:1	Microbes	TRUE	C18:1	Long
												Glutamic acid-C18:1	Plants	TRUE	C18:1	Long
												Glutamine-C18:1	Humans	TRUE	C18:1	Long
												Glutamine-C18:1	Rodents	TRUE	C18:1	Long
												Glutamine-C18:1	Microbes	TRUE	C18:1	Long
												Glutamine-C18:1	Foods	TRUE	C18:1	Long
												Glycine-C18:1	Humans	TRUE	C18:1	Long
												Glycine-C18:1	Rodents	TRUE	C18:1	Long
												Glycine-C18:1	Microbes	TRUE	C18:1	Long
												Glycine-C18:1	Foods	TRUE	C18:1	Long
												Histamine-C18:1	Humans	TRUE	C18:1	Long
												Histidine-C18:1	Humans	TRUE	C18:1	Long
												Histidine-C18:1	Rodents	TRUE	C18:1	Long
												Histidine-C18:1	Foods	TRUE	C18:1	Long
												Leucine-C18:1	Humans	TRUE	C18:1	Long
												Leucine-C18:1	Rodents	TRUE	C18:1	Long
												Leucine-C18:1	Microbes	TRUE	C18:1	Long
												Leucine-C18:1	Foods	TRUE	C18:1	Long
												Lysine-C18:1	Humans	TRUE	C18:1	Long
												Lysine-C18:1	Rodents	TRUE	C18:1	Long
												Lysine-C18:1	Microbes	TRUE	C18:1	Long
												Lysine-C18:1	Foods	TRUE	C18:1	Long
												Methionine-C18:1	Humans	TRUE	C18:1	Long
												Methionine-C18:1	Rodents	TRUE	C18:1	Long
												Methionine-C18:1	Microbes	TRUE	C18:1	Long
												Methionine-C18:1	Foods	TRUE	C18:1	Long
												N-acetylcadaverine-C18:1	Humans	TRUE	C18:1	Long
												N-acetylcadaverine-C18:1	Rodents	TRUE	C18:1	Long
												Phenylalanine-C18:1	Humans	TRUE	C18:1	Long
												Phenylalanine-C18:1	Rodents	TRUE	C18:1	Long
												Phenylalanine-C18:1	Microbes	TRUE	C18:1	Long
												Phenylalanine-C18:1	Foods	TRUE	C18:1	Long
												Putrescine-C18:1	Humans	TRUE	C18:1	Long
												Putrescine-C18:1	Rodents	TRUE	C18:1	Long
												Putrescine-C18:1	Microbes	TRUE	C18:1	Long
												Putrescine-C18:1	Foods	TRUE	C18:1	Long
												Serine-C18:1	Humans	TRUE	C18:1	Long
												Serine-C18:1	Rodents	TRUE	C18:1	Long
												Serine-C18:1	Microbes	TRUE	C18:1	Long
												Serotonin-C18:1	Humans	TRUE	C18:1	Long
												Serotonin-C18:1	Foods	TRUE	C18:1	Long
												Serotonin-C18:1	Plants	TRUE	C18:1	Long
												Spermidine-C18:1	Rodents	TRUE	C18:1	Long
												Taurine-C18:1	Humans	TRUE	C18:1	Long
												Taurine-C18:1	Rodents	TRUE	C18:1	Long
												Taurine-C18:1	Microbes	TRUE	C18:1	Long
												Taurine-C18:1	Foods	TRUE	C18:1	Long
												Threonine/homoserine-C18:1	Humans	TRUE	C18:1	Long
												Threonine/homoserine-C18:1	Rodents	TRUE	C18:1	Long
												Tryptamine-C18:1	Humans	TRUE	C18:1	Long
												Tryptamine-C18:1	Microbes	TRUE	C18:1	Long
												Tryptamine-C18:1	Foods	TRUE	C18:1	Long
												Tryptophan-C18:1	Humans	TRUE	C18:1	Long
												Tryptophan-C18:1	Rodents	TRUE	C18:1	Long
												Tryptophan-C18:1	Microbes	TRUE	C18:1	Long
												Tryptophan-C18:1	Foods	TRUE	C18:1	Long
												Tyramine-C18:1	Humans	TRUE	C18:1	Long
												Tyramine-C18:1	Microbes	TRUE	C18:1	Long
												Tyramine-C18:1	Foods	TRUE	C18:1	Long
												Tyramine-C18:1	Plants	TRUE	C18:1	Long
												Tyrosine-C18:1	Humans	TRUE	C18:1	Long
												Tyrosine-C18:1	Rodents	TRUE	C18:1	Long
												Tyrosine-C18:1	Microbes	TRUE	C18:1	Long
												Tyrosine-C18:1	Foods	TRUE	C18:1	Long
												Valine-C18:1	Humans	TRUE	C18:1	Long
												Valine-C18:1	Rodents	TRUE	C18:1	Long
												Valine-C18:1	Microbes	TRUE	C18:1	Long
												Valine-C18:1	Foods	TRUE	C18:1	Long
												2-aminovaleric acid-C18:2	Humans	TRUE	C18:2	Long
												2-aminovaleric acid-C18:2	Rodents	TRUE	C18:2	Long
												2-aminovaleric acid-C18:2	Microbes	TRUE	C18:2	Long
												2-phenethylamine-C18:2	Humans	TRUE	C18:2	Long
												2-phenethylamine-C18:2	Rodents	TRUE	C18:2	Long
												2-phenethylamine-C18:2	Microbes	TRUE	C18:2	Long
												2-phenethylamine-C18:2	Foods	TRUE	C18:2	Long
												2-phenethylamine-C18:2	Plants	TRUE	C18:2	Long
												Alanine/Sarcosine-C18:2	Humans	TRUE	C18:2	Long
												Alanine/Sarcosine-C18:2	Rodents	TRUE	C18:2	Long
												Alanine/Sarcosine-C18:2	Microbes	TRUE	C18:2	Long
												Amylamine-C18:2	Humans	TRUE	C18:2	Long
												Amylamine-C18:2	Rodents	TRUE	C18:2	Long
												Amylamine-C18:2	Foods	TRUE	C18:2	Long
												Amylamine-C18:2	Plants	TRUE	C18:2	Long
												Arginine-C18:2	Humans	TRUE	C18:2	Long
												Arginine-C18:2	Rodents	TRUE	C18:2	Long
												Arginine-C18:2	Microbes	TRUE	C18:2	Long
												Arginine-C18:2	Foods	TRUE	C18:2	Long
												Asparagine-C18:2	Rodents	TRUE	C18:2	Long
												Asparagine-C18:2	Microbes	TRUE	C18:2	Long
												Asparagine-C18:2	Foods	TRUE	C18:2	Long
												Asparagine-C18:2	Plants	TRUE	C18:2	Long
												Aspartic acid-C18:2	Humans	TRUE	C18:2	Long
												Aspartic acid-C18:2	Rodents	TRUE	C18:2	Long
												Aspartic acid-C18:2	Plants	TRUE	C18:2	Long
												Citrulline-C18:2	Humans	TRUE	C18:2	Long
												Citrulline-C18:2	Rodents	TRUE	C18:2	Long
												Citrulline-C18:2	Microbes	TRUE	C18:2	Long
												Citrulline-C18:2	Foods	TRUE	C18:2	Long
												GABA-C18:2	Humans	TRUE	C18:2	Long
												GABA-C18:2	Rodents	TRUE	C18:2	Long
												GABA-C18:2	Microbes	TRUE	C18:2	Long
												GABA-C18:2	Foods	TRUE	C18:2	Long
												Glutamine-C18:2	Humans	TRUE	C18:2	Long
												Glutamine-C18:2	Rodents	TRUE	C18:2	Long
												Glutamine-C18:2	Microbes	TRUE	C18:2	Long
												Glutamine-C18:2	Foods	TRUE	C18:2	Long
												Glutamine-C18:2	Plants	TRUE	C18:2	Long
												Histidine-C18:2	Humans	TRUE	C18:2	Long
												Histidine-C18:2	Rodents	TRUE	C18:2	Long
												Histidine-C18:2	Microbes	TRUE	C18:2	Long
												Histidine-C18:2	Foods	TRUE	C18:2	Long
												Histidine-C18:2	Plants	TRUE	C18:2	Long
												Leucine-C18:2	Humans	TRUE	C18:2	Long
												Leucine-C18:2	Rodents	TRUE	C18:2	Long
												Leucine-C18:2	Microbes	TRUE	C18:2	Long
												Leucine-C18:2	Foods	TRUE	C18:2	Long
												Lysine-C18:2	Humans	TRUE	C18:2	Long
												Lysine-C18:2	Rodents	TRUE	C18:2	Long
												Lysine-C18:2	Microbes	TRUE	C18:2	Long
												Lysine-C18:2	Foods	TRUE	C18:2	Long
												Methionine-C18:2	Humans	TRUE	C18:2	Long
												Methionine-C18:2	Rodents	TRUE	C18:2	Long
												Methionine-C18:2	Microbes	TRUE	C18:2	Long
												Methionine-C18:2	Foods	TRUE	C18:2	Long
												Phenylalanine-C18:2	Humans	TRUE	C18:2	Long
												Phenylalanine-C18:2	Rodents	TRUE	C18:2	Long
												Phenylalanine-C18:2	Microbes	TRUE	C18:2	Long
												Phenylalanine-C18:2	Foods	TRUE	C18:2	Long
												Putrescine-C18:2	Humans	TRUE	C18:2	Long
												Putrescine-C18:2	Foods	TRUE	C18:2	Long
												Serine-C18:2	Humans	TRUE	C18:2	Long
												Serine-C18:2	Rodents	TRUE	C18:2	Long
												Serine-C18:2	Microbes	TRUE	C18:2	Long
												Serine-C18:2	Foods	TRUE	C18:2	Long
												Serotonin-C18:2	Foods	TRUE	C18:2	Long
												Serotonin-C18:2	Plants	TRUE	C18:2	Long
												Spermidine-C18:2	Rodents	TRUE	C18:2	Long
												Taurine-C18:2	Humans	TRUE	C18:2	Long
												Taurine-C18:2	Rodents	TRUE	C18:2	Long
												Taurine-C18:2	Microbes	TRUE	C18:2	Long
												Taurine-C18:2	Foods	TRUE	C18:2	Long
												Threonine/homoserine-C18:2	Humans	TRUE	C18:2	Long
												Threonine/homoserine-C18:2	Rodents	TRUE	C18:2	Long
												Threonine/homoserine-C18:2	Microbes	TRUE	C18:2	Long
												Threonine/homoserine-C18:2	Plants	TRUE	C18:2	Long
												Tryptamine-C18:2	Humans	TRUE	C18:2	Long
												Tryptophan-C18:2	Humans	TRUE	C18:2	Long
												Tryptophan-C18:2	Rodents	TRUE	C18:2	Long
												Tryptophan-C18:2	Microbes	TRUE	C18:2	Long
												Tryptophan-C18:2	Foods	TRUE	C18:2	Long
												Tryptophan-C18:2	Plants	TRUE	C18:2	Long
												Tyramine-C18:2	Humans	TRUE	C18:2	Long
												Tyramine-C18:2	Rodents	TRUE	C18:2	Long
												Tyramine-C18:2	Microbes	TRUE	C18:2	Long
												Tyramine-C18:2	Foods	TRUE	C18:2	Long
												Tyramine-C18:2	Plants	TRUE	C18:2	Long
												Tyrosine-C18:2	Humans	TRUE	C18:2	Long
												Tyrosine-C18:2	Rodents	TRUE	C18:2	Long
												Tyrosine-C18:2	Microbes	TRUE	C18:2	Long
												Tyrosine-C18:2	Foods	TRUE	C18:2	Long
												Valine-C18:2	Humans	TRUE	C18:2	Long
												Valine-C18:2	Rodents	TRUE	C18:2	Long
												Valine-C18:2	Microbes	TRUE	C18:2	Long
												Valine-C18:2	Foods	TRUE	C18:2	Long
												2-aminovaleric acid-C18:3	Humans	TRUE	C18:3	Long
												2-aminovaleric acid-C18:3	Plants	TRUE	C18:3	Long
												2-phenethylamine-C18:3	Microbes	TRUE	C18:3	Long
												2-phenethylamine-C18:3	Plants	TRUE	C18:3	Long
												Arginine-C18:3	Rodents	TRUE	C18:3	Long
												Arginine-C18:3	Foods	TRUE	C18:3	Long
												Arginine-C18:3	Plants	TRUE	C18:3	Long
												Asparagine-C18:3	Foods	TRUE	C18:3	Long
												Asparagine-C18:3	Plants	TRUE	C18:3	Long
												GABA-C18:3	Microbes	TRUE	C18:3	Long
												GABA-C18:3	Foods	TRUE	C18:3	Long
												GABA-C18:3	Plants	TRUE	C18:3	Long
												Histidine-C18:3	Rodents	TRUE	C18:3	Long
												Leucine-C18:3	Humans	TRUE	C18:3	Long
												Leucine-C18:3	Rodents	TRUE	C18:3	Long
												Leucine-C18:3	Microbes	TRUE	C18:3	Long
												Leucine-C18:3	Foods	TRUE	C18:3	Long
												Leucine-C18:3	Plants	TRUE	C18:3	Long
												Lysine-C18:3	Rodents	TRUE	C18:3	Long
												Lysine-C18:3	Foods	TRUE	C18:3	Long
												Methionine-C18:3	Rodents	TRUE	C18:3	Long
												Methionine-C18:3	Foods	TRUE	C18:3	Long
												Phenylalanine-C18:3	Humans	TRUE	C18:3	Long
												Phenylalanine-C18:3	Rodents	TRUE	C18:3	Long
												Phenylalanine-C18:3	Foods	TRUE	C18:3	Long
												Phenylalanine-C18:3	Plants	TRUE	C18:3	Long
												Taurine-C18:3	Rodents	TRUE	C18:3	Long
												Taurine-C18:3	Microbes	TRUE	C18:3	Long
												Taurine-C18:3	Foods	TRUE	C18:3	Long
												Threonine/homoserine-C18:3	Plants	TRUE	C18:3	Long
												Tryptophan-C18:3	Humans	TRUE	C18:3	Long
												Tryptophan-C18:3	Rodents	TRUE	C18:3	Long
												Tryptophan-C18:3	Foods	TRUE	C18:3	Long
												Tryptophan-C18:3	Plants	TRUE	C18:3	Long
												Tyramine-C18:3	Humans	TRUE	C18:3	Long
												Tyramine-C18:3	Plants	TRUE	C18:3	Long
												Tyrosine-C18:3	Humans	TRUE	C18:3	Long
												Tyrosine-C18:3	Rodents	TRUE	C18:3	Long
												Tyrosine-C18:3	Foods	TRUE	C18:3	Long
												Tyrosine-C18:3	Plants	TRUE	C18:3	Long
												Valine-C18:3	Humans	TRUE	C18:3	Long
												Valine-C18:3	Foods	TRUE	C18:3	Long
												Valine-C18:3	Plants	TRUE	C18:3	Long
												Leucine-C18:4	Rodents	TRUE	C18:4	Long
												Leucine-C18:4	Plants	TRUE	C18:4	Long
												Tyramine-C18:4	Foods	TRUE	C18:4	Long
												Tyramine-C18:4	Plants	TRUE	C18:4	Long
												Tryptamine-C19:0	Rodents	TRUE	C19:0	Long
												2-phenethylamine-C19:1	Microbes	TRUE	C19:1	Long
												Alanine/Sarcosine-C19:1	Microbes	TRUE	C19:1	Long
												GABA-C19:1	Humans	TRUE	C19:1	Long
												Glutamic acid-C19:1	Humans	TRUE	C19:1	Long
												Leucine-C19:1	Humans	TRUE	C19:1	Long
												Leucine-C19:1	Microbes	TRUE	C19:1	Long
												Phenylalanine-C19:1	Humans	TRUE	C19:1	Long
												Phenylalanine-C19:1	Rodents	TRUE	C19:1	Long
												Phenylalanine-C19:1	Microbes	TRUE	C19:1	Long
												Glutamic acid-C19:2	Humans	TRUE	C19:2	Long
												2-phenethylamine-C20:0	Foods	TRUE	C20:0	Long
												3-methoxytyramine-C20:0	Foods	TRUE	C20:0	Long
												3-methoxytyramine-C20:0	Plants	TRUE	C20:0	Long
												Alanine/Sarcosine-C20:0	Rodents	TRUE	C20:0	Long
												Amylamine-C20:0	Foods	TRUE	C20:0	Long
												Amylamine-C20:0	Plants	TRUE	C20:0	Long
												Leucine-C20:0	Humans	TRUE	C20:0	Long
												Methionine-C20:0	Rodents	TRUE	C20:0	Long
												Serotonin-C20:0	Humans	TRUE	C20:0	Long
												Serotonin-C20:0	Microbes	TRUE	C20:0	Long
												Serotonin-C20:0	Foods	TRUE	C20:0	Long
												Serotonin-C20:0	Plants	TRUE	C20:0	Long
												Tyramine-C20:0	Plants	TRUE	C20:0	Long
												Leucine-C20:1	Humans	TRUE	C20:1	Long
												Leucine-C20:1	Rodents	TRUE	C20:1	Long
												Phenylalanine-C20:1	Humans	TRUE	C20:1	Long
												Phenylalanine-C20:1	Rodents	TRUE	C20:1	Long
												Serotonin-C20:1	Foods	TRUE	C20:1	Long
												Serotonin-C20:1	Plants	TRUE	C20:1	Long
												Leucine-C20:2	Humans	TRUE	C20:2	Long
												Leucine-C20:2	Rodents	TRUE	C20:2	Long
												Phenylalanine-C20:2	Humans	TRUE	C20:2	Long
												Phenylalanine-C20:2	Rodents	TRUE	C20:2	Long
												Tyramine-C20:2	Humans	TRUE	C20:2	Long
												Arginine-C20:3	Rodents	TRUE	C20:3	Long
												Leucine-C20:3	Humans	TRUE	C20:3	Long
												Leucine-C20:3	Rodents	TRUE	C20:3	Long
												Methionine-C20:3	Rodents	TRUE	C20:3	Long
												Phenylalanine-C20:3	Humans	TRUE	C20:3	Long
												Phenylalanine-C20:3	Rodents	TRUE	C20:3	Long
												Tyramine-C20:3	Humans	TRUE	C20:3	Long
												Tyrosine-C20:3	Rodents	TRUE	C20:3	Long
												2-aminovaleric acid-C20:4	Humans	TRUE	C20:4	Long
												2-aminovaleric acid-C20:4	Rodents	TRUE	C20:4	Long
												2-phenethylamine-C20:4	Humans	TRUE	C20:4	Long
												2-phenethylamine-C20:4	Microbes	TRUE	C20:4	Long
												Arginine-C20:4	Rodents	TRUE	C20:4	Long
												Arginine-C20:4	Foods	TRUE	C20:4	Long
												GABA-C20:4	Rodents	TRUE	C20:4	Long
												Glutamic acid-C20:4	Microbes	TRUE	C20:4	Long
												Glycine-C20:4	Rodents	TRUE	C20:4	Long
												Histidine-C20:4	Rodents	TRUE	C20:4	Long
												Histidine-C20:4	Foods	TRUE	C20:4	Long
												Leucine-C20:4	Humans	TRUE	C20:4	Long
												Leucine-C20:4	Rodents	TRUE	C20:4	Long
												Leucine-C20:4	Foods	TRUE	C20:4	Long
												Lysine-C20:4	Rodents	TRUE	C20:4	Long
												Lysine-C20:4	Foods	TRUE	C20:4	Long
												Methionine-C20:4	Rodents	TRUE	C20:4	Long
												Methionine-C20:4	Foods	TRUE	C20:4	Long
												Phenylalanine-C20:4	Humans	TRUE	C20:4	Long
												Phenylalanine-C20:4	Rodents	TRUE	C20:4	Long
												Phenylalanine-C20:4	Foods	TRUE	C20:4	Long
												Taurine-C20:4	Rodents	TRUE	C20:4	Long
												Taurine-C20:4	Foods	TRUE	C20:4	Long
												Threonine/homoserine-C20:4	Humans	TRUE	C20:4	Long
												Threonine/homoserine-C20:4	Rodents	TRUE	C20:4	Long
												Tryptamine-C20:4	Humans	TRUE	C20:4	Long
												Tryptophan-C20:4	Humans	TRUE	C20:4	Long
												Tryptophan-C20:4	Rodents	TRUE	C20:4	Long
												Tyrosine-C20:4	Rodents	TRUE	C20:4	Long
												Tyrosine-C20:4	Foods	TRUE	C20:4	Long
												Glutamic acid-C21:0	Humans	TRUE	C21:0	Long
												Leucine-C21:0	Microbes	TRUE	C21:0	Long
												Serotonin-C21:0	Foods	TRUE	C21:0	Long
												Serotonin-C21:0	Plants	TRUE	C21:0	Long
												Tryptamine-C21:0	Foods	TRUE	C21:0	Long
												Tryptamine-C21:3	Humans	TRUE	C21:3	Long

## Sheet: S2i
Compound_Name	Diet_Blank	SPF	SFB	Lactobacillus Johnsonii	Lactobacillus acidophilus ATCC 832	Lactobacillus gasseri MV-22	Lactobacillus gasseri ATCC 33323	Lactobacillus plantarum ATCC BAA793	Lactobacillus reuteri CF48-3A	Lactobacillus rhamnosus ATCC 8530	Enterococcus faecalis V583	Enterococcus faecalis TX0104	Enterococcus faecalis SF19	Enterococcus faecium TX1330	Streptococcus mitis bv2 F0392	Clostridium perfringes ATCC13124	Clostridium sporogenes ATCC 15579	Closhidium histolytica AO25	Lachnospiraceae sp Strain 2 1 58FAA	Fusicatenibacter saccharivorans DSM 26062	Clostridium scindens ATCC35704	Ruminococcus gnavus ATCC29149	Faecalibacterium Prausnitzii ATCC 27768	Clostridium sordelli AO32	Clostridium ramosum AO31	Peptostreptococcus magnus AO29	Bifidobacterium longum strain 44	Bifidobacterium breve Strain EX336960VC19	Bifidobacterium adolescentis Strain L2-32	Collinsella aerofaciens strain DSM 3979	Escherichia coli Nissle 1917	Klebsiella sp 4 1 44FAA	Acinetobacter lwoffii AO35	Neisseria mucosa strain C102	Paraprevotella clara DSM 19731	Paraprevotella xylaniphila DSM 19681	Prevotella bivia AO2	Prevotella buccae AO21	Prevotella disiens AO22	Prevotella stercorea DSM 18206	Prevotella copri DSM 18205	Bacteroides vulgatus ATCC8482	Bacteroides salanitronis DSM 18170	Bacteroides dorei DSM 17855	Bacteroides massiliensis DSM 17679	Bacteroides thetatiotaomicron ATCC29741	Bacteroides uniformis AO9	Bacteroides fragilis NCTC9343	Bacteroides cellulosilyticus DSM 14838
Histamine-C2:0_SI	5.84733	2.39031	-13.2734	0.913092	3.09066	-13.2734	0.904267	-13.2734	2.18926	-13.2734	2.7792	0.079938	1.60529	-13.2734	1.56556	2.05821	-13.2734	-13.2734	2.18942	-13.2734	2.00179	0.0759646	-13.2734	-13.2734	2.22521	0.168221	0.863316	2.21529	-13.2734	0.453856	1.07933	2.06458	0.786159	0.64707	-13.2734	-13.2734	1.75637	1.73371	0.350092	0.798452	1.03305	1.3428	1.51399	1.49769	1.58557	-13.2734	0.0645052	1.92655	0.756629
Histamine-C2:0_CO	4.73505	4.86253	-0.344904	0.452881	2.493	0.469107	0.589298	1.45007	1.64408	2.2042	4.44606	3.48256	3.57667	2.41461	1.55186	2.17648	1.58991	0.855518	3.48847	1.70335	0.717241	3.02698	3.22069	0.706593	2.02058	0.508655	0.596888	1.75955	-14.3857	-0.854109	0.249241	1.07957	0.0406968	-0.0785844	1.74577	1.19201	0.239844	0.535449	0.402708	0.203774	0.296378	3.26525	-0.0186514	2.04157	1.62151	3.13942	2.89676	0.58893	1.84094
Histidine-C2:0_SI	1.2997	2.92085	0.338812	0.480867	1.01994	-0.341003	-0.21187	0.46173	1.69667	0.291609	1.82553	1.80286	1.76025	2.30493	-0.0617643	0.701588	0.622404	0.668719	0.371852	-0.251212	0.733354	-0.0426994	1.30724	0.138988	0.889875	-0.479199	-0.321223	0.0845411	0.0372007	0.438938	0.286451	0.860808	-0.102642	-0.0825403	0.988134	1.27799	-0.0778588	1.02645	-0.383113	0.524533	0.377846	0.294264	0.0394019	0.575424	0.406094	-0.550059	0.412759	0.591137	0.00849641
Histidine-C2:0_CO	0.762717	2.13413	0.819688	0.769666	0.706573	0.708214	0.967688	0.229064	1.92805	0.992484	1.52053	1.47677	1.4718	1.99588	1.61228	2.26996	0.981725	1.03399	1.0968	-0.0760409	0.115403	0.669065	1.44394	0.960216	0.628868	0.177098	0.219139	0.565561	0.165303	0.27148	0.722968	0.87649	0.470475	0.0784408	1.66492	1.10761	1.88425	1.01283	0.0922233	0.266008	0.933214	0.883178	1.52226	0.295534	-0.165633	0.182134	0.922759	0.746549	0.580638
Methionine-C2:0_SI	5.08417	3.03513	1.12974	-5.98543	1.93614	0.908751	1.94238	-3.89422	-4.55804	-0.546111	-14.3485	1.13524	-14.3485	1.23193	-14.3485	1.35081	1.39286	2.3665	1.38277	-14.3485	1.04261	-0.915183	1.97311	1.77084	1.48472	-14.3485	-14.3485	0.937236	0.759147	-4.13424	1.86131	1.7924	-14.3485	-14.3485	-14.3485	1.54248	1.22612	-14.3485	-14.3485	1.29062	-3.16225	1.05649	1.22331	-14.3485	-14.3485	0.00596162	-14.3485	-14.3485	1.47302
Methionine-C2:0_CO	2.97492	-16.4578	0.357767	0.622457	0.981495	-6.15612	0.548838	-16.4578	-6.43191	0.872549	-16.4578	0.55098	-16.4578	0.856189	-16.4578	0.651036	0.924748	-16.4578	-0.235873	0.703763	-16.4578	-16.4578	1.00257	0.698687	-16.4578	0.00125044	-7.54507	0.127841	0.326431	-16.4578	0.871323	-1.80423	-16.4578	0.111029	-16.4578	0.00089182	0.849169	-16.4578	-0.173001	0.159107	-16.4578	1.16464	0.444875	-16.4578	-16.4578	0.725879	-16.4578	-16.4578	0.706273
Phenylalanine-C2:0_SI	16.0924	0	0	0	0	0	0	0	0	0	0	0	0	0	0	0	0	0	0	0	0	0	0	0	0	0	0	0	0	0	0	0	0	0	0	0	0	0	0	0	0	0	0	0	0	0	0	0	0
Phenylalanine-C2:0_CO	16.0924	0	0	0	0	0	0	0	0	0	0	0	0	0	0	0	0	0	0	0	0	0	0	0	0	0	0	0	0	0	0	0	0	0	0	0	0	0	0	0	0	0	0	0	0	0	0	0	0
Putrescine-C2:0_SI	18.9382	0	0	0	0	0	0	0	0	0	0	0	0	0	0	0	0	0	0	0	0	0	0	0	0	0	0	0	0	0	0	0	0	0	0	0	0	0	0	0	0	0	0	0	0	0	0	0	0
Putrescine-C2:0_CO	18.9382	0	0	0	0	0	0	0	15.754	0	0	0	0	0	0	0	0	17.0099	16.7399	0	0	16.902	0	16.4464	0	0	0	0	0	0	0	18.1449	0	0	18.8812	17.3331	0	0	0	0	0	18.6398	0	18.2201	20.871	18.7047	18.0597	18.7048	0
Spermidine-C2:0_SI	-5.25363	0.903282	0.066685	1.20033	0.155364	0.636559	1.05301	1.79545	1.75929	1.85385	2.83409	0.785652	2.99019	3.16576	0.286648	-0.0212334	2.08674	0.277619	0.776769	4.11835	0.672052	0.510337	1.91818	0.1047	-0.373418	-0.545052	-0.0250728	-0.433723	-0.360381	-0.131921	3.37628	2.21407	0.201365	-0.762708	0.397484	2.54293	0.0134394	1.08945	0.422376	0.56713	-0.220047	0.631645	0.339185	0.766223	0.492404	0.587927	1.40785	0.731194	1.16528
Spermidine-C2:0_CO	-5.23257	0.945585	0.106877	1.00546	1.51299	0.284488	1.71588	1.80943	2.06312	1.99679	2.71041	1.95143	2.64876	3.49808	1.17874	0.748643	2.93894	0.304962	1.15695	3.91473	0.303642	0.643603	1.29215	1.00645	0.401755	0.114434	1.07303	0.967159	0.630424	0.506488	4.57017	1.76791	-0.146098	0.0144325	0.732628	1.93029	0.623737	0.568517	0.531829	0.950591	1.51357	1.2701	1.21501	0.78541	1.49096	0.79525	1.5552	1.01352	1.76017
Tyramine-C2:0_SI	17.1918	0	0	0	0	0	0	0	0	0	0	0	0	0	0	0	0	0	0	0	0	0	0	0	0	0	0	0	0	0	0	0	0	0	0	0	0	0	0	0	0	0	0	0	0	0	0	0	0
Tyramine-C2:0_CO	17.1918	0	0	0	0	0	0	0	0	0	19.1438	0	17.906	0	0	0	0	0	0	0	0	0	0	0	0	0	0	0	0	0	0	0	0	0	0	0	0	0	0	0	0	0	0	0	0	0	0	0	0
Leucine-C3:0_SI	0	0	0	0	0	0	0	0	0	0	0	0	0	0	0	0	0	0	0	0	0	0	0	0	0	0	0	0	0	0	0	0	0	0	0	0	0	0	0	0	0	0	0	16.802	15.9825	0	15.0926	0	0
Leucine-C3:0_CO	0	0	0	0	0	0	0	0	0	0	14.8285	0	0	0	0	0	0	16.0495	0	0	16.2941	0	0	0	16.0143	0	0	0	0	16.5035	0	0	0	0	0	0	0	15.305	0	0	14.4777	0	0	16.8509	16.44	0	16.612	17.0582	0
Phenylalanine-C3:0_SI	0	0	0	0	0	0	0	0	0	0	0	0	0	0	0	0	0	0	0	0	0	0	0	0	0	0	0	0	0	0	0	0	0	0	0	0	0	0	0	0	0	0	0	0	0	0	0	0	0
Phenylalanine-C3:0_CO	0	0	0	0	0	0	0	0	0	0	0	0	0	0	0	0	0	0	0	0	0	0	0	0	0	0	0	0	0	0	0	0	0	0	0	0	0	0	0	0	0	0	0	0	0	0	0	0	0
Phenylalanine-C16:0_SI	-0.638826	3.08776	-9.39121	-9.39121	2.43434	-9.39121	-9.39121	5.25984	0.22186	-9.39121	5.83114	-9.39121	-9.39121	-9.39121	3.7764	-9.39121	-9.39121	4.00632	-9.39121	-9.39121	2.80402	-9.39121	-9.39121	0.829335	3.69002	-9.39121	-9.39121	-9.39121	-9.39121	1.45744	0.827867	3.43037	-9.39121	-9.39121	4.19118	-9.39121	-9.39121	4.58912	-9.39121	-9.39121	6.64465	-9.39121	-9.39121	6.99976	6.82242	-9.39121	7.64563	6.7842	-9.39121
Phenylalanine-C16:0_CO	-1.3848	-10.1372	2.33345	1.46772	1.25202	5.97137	2.53882	6.37261	6.59488	-1.22064	6.88146	1.30114	5.9201	-0.690978	5.78362	-10.1372	-10.1372	6.94972	5.98045	-10.1372	6.91408	6.26217	3.63848	-10.1372	6.99173	-10.1372	4.81297	0.492991	0.671345	6.73107	-10.1372	5.35269	5.12473	-10.1372	5.96417	-10.1372	-10.1372	5.9134	-10.1372	-10.1372	7.46846	1.00015	3.00552	6.81843	6.96546	-10.1372	7.01827	6.97792	-10.1372
Asparagine-C18:0_SI	-15.2584	-0.0552037	0.957624	-0.251491	1.99593	-0.745264	1.9731	2.05166	-1.41703	0.682801	0.44352	-1.11114	0.967065	-0.0934641	0.715637	0.603555	0.631472	0.690472	-0.159005	-0.934774	-0.0552807	0.207061	-0.434725	0.688559	0.419302	0.684836	1.34562	3.09134	-0.705473	0.454724	0.414455	-0.384549	0.446618	0.577082	0.341142	1.32558	1.47967	0.0390934	0.751022	2.16913	1.07504	-1.04023	1.97671	1.21497	0.892059	1.65067	-3.45489	0.00353754	1.1749
Asparagine-C18:0_CO	-14.2193	-3.24423	-1.32957	0.44756	-0.392974	-2.01347	0.385301	-0.0248488	-0.862344	-4.26826	-14.2193	-14.2193	-14.2193	-14.2193	0.114423	1.01058	0.379078	-1.06117	0.604237	-0.0454319	-0.942189	-0.315455	0.634824	-0.546088	-14.2193	-0.903134	-1.16785	0.0513556	-0.218506	-1.37288	0.140548	0.752704	-1.99426	-0.195681	2.24431	1.08696	-0.0999529	-0.789698	-1.86164	0.484962	-14.2193	1.37065	1.113	-14.2193	-14.2193	0.155163	-14.2193	-0.0050664	-0.298468
Arginine-C18:1_SI	-14.6392	1.97645	-1.57957	-0.953801	0.976408	-0.651091	-0.463059	-1.3947	-2.80067	-2.06339	-14.6392	-4.19184	-3.637	-2.96409	-1.18642	0.816854	0.369751	1.25306	0.419161	-14.6392	-0.0956359	-1.17799	0.339906	0.771167	1.18189	-1.15135	-1.69917	-1.67008	-2.27259	-14.6392	-0.532202	0.605885	-1.9681	-1.02145	-2.13444	-0.838643	-1.81539	-1.40086	-14.6392	-0.15448	0.0828961	-1.12968	0.524227	-14.6392	-14.6392	-1.46499	-1.09246	-1.35672	-1.73755
Arginine-C18:1_CO	-13.3268	1.10759	1.02933	0.720276	0.342091	-0.910837	1.31585	-0.855583	-13.3268	-0.11696	-13.3268	-13.3268	-13.3268	-13.3268	-13.3268	-1.94314	-13.3268	-13.3268	0.894524	-1.02411	-0.636607	0.450719	1.87688	-1.43105	-13.3268	-0.560366	0.483065	-0.0179296	0.11656	-13.3268	-13.3268	1.20598	-0.0737564	-0.257386	-13.3268	-0.651944	0.522739	-1.1635	-1.54672	-0.548386	-13.3268	1.42913	-13.3268	-13.3268	-13.3268	0.79808	-13.3268	-13.3268	-13.3268
Leucine-C18:1_SI	-0.434214	-0.0083257	-11.4804	-11.4804	-1.22892	-11.4804	-11.4804	-11.4804	-11.4804	-11.4804	-11.4804	-11.4804	-11.4804	-11.4804	-11.4804	-11.4804	0.160631	-11.4804	-11.4804	-11.4804	-11.4804	-11.4804	-11.4804	-11.4804	-11.4804	-11.4804	-11.4804	-11.4804	-11.4804	-11.4804	-11.4804	-11.4804	-11.4804	-11.4804	-11.4804	-11.4804	-11.4804	-11.4804	-11.4804	-11.4804	-11.4804	-11.4804	-11.4804	-11.4804	-11.4804	-11.4804	-11.4804	-11.4804	-11.4804
Leucine-C18:1_CO	11.0462	12.1453	0	0	0	0	0	11.3199	0	0	0	0	0	0	0	0	0	0	0	0	0	0	11.0452	0	11.0175	0	0	0	0	11.7526	0	0	0	0	0	0	0	0	0	0	0	0	0	0	0	0	0	0	0
Lysine-C18:1_SI	-14.578	-1.60076	0.141095	-0.101667	-0.854479	-0.756826	0.447698	-0.430062	-1.43432	-0.511307	-0.749365	-2.03332	-0.107712	0.855651	-0.465445	-1.78869	-0.6874	-2.57162	-0.901899	-0.846342	-0.0550389	-0.617139	-0.790615	-4.30845	-2.47349	-0.907063	-1.42988	-0.757717	0.544144	-0.181759	-1.73225	-3.62046	-0.700095	-1.24083	1.96599	0.0592094	-0.790151	0.144707	-0.597789	0.0996265	-0.537235	-1.45093	0.169877	-0.700184	-2.40257	-0.283332	-2.29751	-2.02572	0.44933
Lysine-C18:1_CO	-14.7699	-0.111883	-0.0820447	-0.577372	0.084196	-1.31782	-0.230296	0.285212	-1.86514	-0.849021	-2.2356	-0.988995	-0.140916	-0.244222	-0.51109	-0.813534	-0.295509	-14.7699	-1.56025	0.141585	-0.300498	-1.49753	-0.600001	-2.07146	-2.07085	-0.807725	-0.975983	-0.115571	0.475509	-0.529244	-0.666099	-0.879869	-0.315455	-0.801532	2.58773	0.185348	-0.672429	-0.0759363	-0.170721	-0.283155	-0.987578	-1.54186	-0.0941752	-2.25365	0.523609	-1.92022	-14.7699	-14.7699	-0.0829665
Phenylalanine-C18:1_SI	-12.8181	2.11896	-2.2949	-1.77687	1.42273	-12.8181	0.274456	-12.8181	-12.8181	-12.8181	-1.01035	-12.8181	-12.8181	-12.8181	-12.8181	-0.169537	1.09068	0.0100311	0.138144	-12.8181	0.390083	-12.8181	-0.905299	0.769711	1.03466	-2.57773	-12.8181	-12.8181	-2.78756	-12.8181	0.0674192	1.05633	-12.8181	-2.23958	-12.8181	-12.8181	-12.8181	-1.90155	-12.8181	-12.8181	-1.0663	-12.8181	0.415208	-12.8181	-12.8181	-12.8181	-12.8181	-12.8181	-12.8181
Phenylalanine-C18:1_CO	-9.5746	2.0459	2.26679	3.32363	0.133938	1.39945	3.27512	1.53425	-9.5746	-9.5746	-9.5746	-9.5746	-9.5746	-9.5746	-9.5746	-9.5746	-9.5746	-9.5746	2.27294	-9.5746	-9.5746	2.9046	4.47732	-9.5746	-9.5746	-9.5746	-9.5746	2.05367	2.05773	2.60321	-9.5746	3.58736	-9.5746	-9.5746	-9.5746	-9.5746	-9.5746	-9.5746	-9.5746	-9.5746	-9.5746	-9.5746	-9.5746	-9.5746	-9.5746	-9.5746	-9.5746	-9.5746	-9.5746
Arginine-C18:2_SI	0	0	0	0	0	0	0	0	0	0	0	0	0	0	0	0	0	0	0	0	0	0	0	0	0	0	0	0	0	0	0	0	0	0	0	0	0	0	0	0	0	0	0	0	0	0	0	0	0
Arginine-C18:2_CO	0	0	0	0	0	0	0	0	0	0	0	0	0	0	0	0	0	0	0	0	0	0	0	0	0	0	0	0	0	0	0	0	0	0	0	0	0	0	0	0	0	0	0	0	0	0	0	0	0
Leucine-C18:2_SI	-0.340465	0.717638	-3.75768	-3.86728	1.31252	-1.09614	-0.808512	-2.93987	-14.2693	-5.10422	-1.08659	-14.2693	-14.2693	-3.14381	-14.2693	-2.84884	0.483611	-0.623221	-0.245722	-14.2693	-2.0807	-1.9972	-1.82528	-0.701538	-0.3378	-3.00219	-14.2693	-3.29813	-3.25894	-14.2693	-2.17743	0.62748	-3.9866	-3.79621	-14.2693	-14.2693	-2.40272	-14.2693	-14.2693	-3.07547	-2.12204	-14.2693	0.137496	-14.2693	-2.96887	-14.2693	-4.9899	-14.2693	-14.2693
Leucine-C18:2_CO	2.9789	1.77382	3.33232	2.98827	-0.512956	-10.95	3.87719	2.43607	-10.95	1.71933	-10.95	1.91273	0.860978	-0.77342	-0.508551	0.207243	-10.95	-10.95	-10.95	-10.95	-10.95	2.03426	3.82768	-0.071269	-10.95	-10.95	3.54228	1.4044	3.27679	-10.95	-0.478269	2.16743	-10.95	-0.475697	-10.95	-10.95	1.41356	-10.95	-10.95	-10.95	-10.95	-10.95	-10.95	-10.95	-10.95	-10.95	-10.95	-10.95	-10.95
Phenylalanine-C18:2_SI	-5.06746	1.47383	-0.928678	-1.07714	1.23126	-0.400929	-1.16446	-1.13292	-1.85446	-4.65381	-0.577052	-3.11316	-1.97277	-1.72063	-1.22085	-0.451008	0.472846	0.737156	0.119043	-5.12809	0.0663779	-0.6995	-0.471847	0.435571	0.649606	-1.36195	-3.79794	-1.85599	-1.87315	-2.20656	-0.242407	0.0392988	-2.35843	-1.07341	-4.58494	-3.5763	-1.1977	-1.81305	-4.66928	-2.08771	-0.988831	-1.84351	-0.419675	-1.23586	-0.9543	-2.34354	-2.44189	-1.25481	-3.57366
Phenylalanine-C18:2_CO	-3.8879	-1.63082	0.723786	1.20787	0.48513	0.0483138	1.76384	-0.65107	-1.17171	0.206438	-0.787372	0.694495	0.205785	-0.207288	-0.562886	-1.00166	-0.374285	-3.13866	-0.252085	-0.765245	-1.57064	0.650475	2.35559	-0.834956	-2.08459	-2.88473	-0.662235	-0.360322	0.452316	-1.10737	-0.514563	1.19732	-1.77408	-2.35162	-2.16464	-0.921699	0.691172	-1.94002	-1.56242	-2.45179	-14.5343	-1.19137	-0.346593	-14.5343	-14.5343	-14.5343	-14.5343	-1.81852	-14.5343
Tryptophan-C18:2_SI	-1.92988	0.221724	-1.53472	0.149665	1.45786	-1.88591	-1.07407	-1.53662	-1.76347	-2.39408	0.365	-13.3366	-2.53548	-1.46824	-13.3366	-0.770438	-0.723634	-0.841743	-1.17961	-13.3366	-1.43573	-1.367	-2.09624	-0.475973	-1.92033	-4.1539	-13.3366	-1.48215	-1.4485	-13.3366	-1.64004	0.323574	-13.3366	-3.2955	-13.3366	-13.3366	-1.08596	-13.3366	-13.3366	-1.91996	-3.19563	-1.42924	-0.788966	-1.23868	-1.45921	-2.32703	-0.835138	-1.79647	-13.3366
Tryptophan-C18:2_CO	0.907003	1.58435	-0.565216	2.81296	1.57349	0.819085	1.48409	0.00826908	0.203214	-2.34362	1.54464	2.59022	1.54373	1.5788	1.24636	-10.4997	-0.287846	2.71775	-10.4997	-0.205595	1.46259	0.77161	3.54582	1.27288	1.10087	-10.4997	-10.4997	0.986037	1.50849	1.23653	1.42161	2.74084	-1.53352	-10.4997	1.77919	-10.4997	3.36721	0.236624	-10.4997	-10.4997	4.14261	0.19988	0.38535	2.21856	1.90284	-10.4997	2.0035	2.9975	-10.4997
Tyrosine-C18:2_SI	-12.9532	2.463	-2.45824	-2.36671	0.968363	-1.80921	-1.56249	-2.81677	-3.27077	-2.33049	-12.9532	-12.9532	-3.03691	-12.9532	-12.9532	0.00729678	-0.196674	0.792736	0.428793	-12.9532	-2.27943	-2.00026	-0.613669	0.780946	0.807871	-1.81306	-12.9532	-1.40317	-2.85697	-12.9532	-1.02742	-0.785977	-12.9532	-2.36046	-12.9532	-12.9532	-0.483279	-12.9532	-12.9532	-2.41304	-12.9532	-12.9532	0.323241	-12.9532	-12.9532	-12.9532	-12.9532	-12.9532	-12.9532
Tyrosine-C18:2_CO	-10.3331	-10.3331	1.81774	3.62857	1.11346	-10.3331	3.0306	-10.3331	-10.3331	-10.3331	-10.3331	-10.3331	-10.3331	-10.3331	-10.3331	-10.3331	-10.3331	-10.3331	-10.3331	0.896784	-10.3331	-10.3331	3.63318	0.320915	-10.3331	-10.3331	-10.3331	-10.3331	-0.238337	-10.3331	1.37335	1.94825	-10.3331	-10.3331	-10.3331	-10.3331	2.55694	-10.3331	-10.3331	-10.3331	-10.3331	-10.3331	0.606977	-10.3331	-10.3331	-10.3331	-10.3331	-10.3331	-10.3331
[truncated: 7 more columns]

[truncated: 12 more sheets: S2j, S2k, S2l, S2m, S2n, S2o, S2p, S2q, S2r, S2s, S2t, S2u]
