# Supplementary material for: The microbiome diversifies N-acyl lipid pools - including short-chain fatty acid-derived compounds
Source: bioRxiv. 2024 Nov 2:2024.10.31.621412. Preprint. [Version 1] doi: 10.1101/2024.10.31.621412 (PMC11565975; doi:10.1101/2024.10.31.621412)
Supplement: Supplement 4 — Supplementary Table S3. HIV and neurocognition study, multiomics results and quantification of N-acyl lipids, related to Figure 3. [file media-4.xlsx]

## Sheet: Summary Table S3
Supplementary Table S3 - HIV and neurocognition study, multiomics results and quantification of N-acyl lipids, related to Figure 3
Table no.	Description
S3a	Source Data of Figure 3A (forest plot - HIV)
S3b	Source Data of Figure 3A (forest plot - cognition)
S3c	Source Data of Figure 3B (bar plot of correlation coefficients - CD4/CD8 ratio)
S3d	Source Data of Supplementary Figure 5A (boxplots of HIV+ vs. HIV-)
S3e	Source Data of Supplementary Figure 5C (boxplots of neurocognition impaired vs. unimpaired)
S3f	Source Data of Supplementary Figure 5E (bar plot of correlation coefficients - viral load)
S3g	Source Data of Supplementary Figure 5F (mirror plots links)
S3h	HNRC quantification results (extracts µM in extracts)
S3i	HNRC quantification results (ng/g of sample)
S3j	HNRC ranges of concentration (extracts)
S3k	Mmvec results - Histamines
S3l	Source Data of Figure 3E (network mmvec)
S3m	Method validation table
S3n	Source Data of Figure 4 (a,b)

## Sheet: S3a
Variable	metadata	Coefficient	SE	N	P_Value	qval	Class
Leucine-C18:2	hiv_status_clean	-0.36115	0.108797	313	0.00101	0.110832	Leucine
Histamine-C2:0...30	hiv_status_clean	0.588943	0.224136	313	0.009096	0.343779	Histamine
Histamine-C3:0	hiv_status_clean	0.57507	0.234753	313	0.014938	0.343779	Histamine
Leucine-C16:0	hiv_status_clean	-0.20151	0.082002	313	0.015361	0.343779	Leucine
Leucine-C4:0	hiv_status_clean	-0.0985	0.041957	313	0.019521	0.343779	Leucine
Methionine-C16:0	hiv_status_clean	-0.22297	0.096422	313	0.021656	0.343779	Methionine
Histamine-C10:0	hiv_status_clean	0.238469	0.115388	313	0.039778	0.418717	Histamine
Lysine-C16:0	hiv_status_clean	-0.15667	0.080162	313	0.051744	0.470396	Lysine
2-aminovaleric acid-C2:0	hiv_status_clean	-0.17984	0.094084	313	0.058353	0.507421	Aminovaleric.acid
5-methoxytryptamine-C2:0	hiv_status_clean	0.131055	0.07032	313	0.063309	0.527571	Methoxytryptamine
Tryptophan-C18:1	hiv_status_clean	-0.16297	0.09081	313	0.073688	0.574265	Tryptophan
Leucine-C7:0	hiv_status_clean	-0.04494	0.025398	313	0.078047	0.574265	Leucine
Tryptophan-C16:0	hiv_status_clean	-0.12919	0.073979	313	0.082084	0.574265	Tryptophan
Tryptophan-C18:2	hiv_status_clean	-0.2725	0.157926	313	0.085438	0.574265	Tryptophan
Serotonin-C20:0	hiv_status_clean	-0.26389	0.153656	313	0.086906	0.574265	Serotonin
Leucine-C18:1...43	hiv_status_clean	-0.1108	0.065609	313	0.092795	0.574265	Leucine
Histamine-C5:0...35	hiv_status_clean	0.362034	0.220959	313	0.102465	0.574265	Histamine
Phenylalanine-C18:2	hiv_status_clean	-0.13038	0.08325	313	0.118662	0.574265	Phenylalanine
Valine-C18:2	hiv_status_clean	-0.26491	0.170829	313	0.121988	0.574265	Valine
Cadaverine-C16:0	hiv_status_clean	-0.13515	0.088368	313	0.127545	0.574265	Cadaverine
Spermidine-C5:0	hiv_status_clean	-0.46484	0.30519	313	0.129004	0.574265	Spermidine
Threonine/homoserine-C4:0	hiv_status_clean	-0.44873	0.297759	313	0.13306	0.574265	Threonine homoserine
3-methylhistidine-C2:0	hiv_status_clean	-0.0974	0.066466	313	0.143834	0.574265	Methylhistidine
Phenylalanine-C4:0	hiv_status_clean	-0.08373	0.057406	313	0.146078	0.574265	Phenylalanine
N-acetylcadaverine-C18:1	hiv_status_clean	-0.08406	0.060029	313	0.162645	0.587808	Nacetylcadaverine
Histamine-C6:0...37	hiv_status_clean	0.417134	0.299874	313	0.165406	0.587808	Histamine
Valine-C16:0	hiv_status_clean	-0.14226	0.104826	313	0.176033	0.600937	Valine
Methionine-C9:4	hiv_status_clean	-0.20644	0.152664	313	0.177276	0.600937	Methionine
Tyramine-C18:2	hiv_status_clean	-0.27333	0.21029	313	0.194827	0.634366	Tyramine
Tyrosine-C18:1	hiv_status_clean	-0.20822	0.16421	313	0.205738	0.638345	Tyrosine
Lysine-C5:0	hiv_status_clean	0.109706	0.092421	313	0.236338	0.638345	Lysine
Histamine-C4:0...33	hiv_status_clean	0.400041	0.337518	313	0.237001	0.638345	Histamine
Serotonin-C18:1	hiv_status_clean	-0.06683	0.056486	313	0.237905	0.638345	Serotonin
Spermidine-C4:0...84	hiv_status_clean	-0.15352	0.129936	313	0.238408	0.638345	Spermidine
Histamine-C6:0...36	hiv_status_clean	0.181351	0.162289	313	0.264734	0.638345	Histamine
Tyramine-C6:0	hiv_status_clean	0.01399	0.012534	313	0.265189	0.638345	Tyramine
Tyrosine-C18:2	hiv_status_clean	-0.1068	0.097811	313	0.275711	0.638345	Tyrosine
Cadaverine-C5:0	hiv_status_clean	0.49116	0.457917	313	0.284443	0.638345	Cadaverine
Histamine-C15:0	hiv_status_clean	-0.15773	0.147032	313	0.285328	0.638345	Histamine
Putrescine-C18:0	hiv_status_clean	-0.05016	0.029458	313	0.296707	0.64082	Putrescine
Arginine-C5:0	hiv_status_clean	-0.2182	0.210246	313	0.30034	0.64082	Arginine
Methionine-C4:0	hiv_status_clean	-0.03793	0.018082	313	0.309568	0.64082	Methionine
Leucine-C18:1...42	hiv_status_clean	-0.16336	0.161459	313	0.312434	0.64082	Leucine
Lysine-C18:1	hiv_status_clean	-0.13173	0.130966	313	0.315486	0.64082	Lysine
Histamine-C12:0	hiv_status_clean	0.156298	0.159189	313	0.32716	0.64082	Histamine
Tyrosine-C2:0	hiv_status_clean	-0.22792	0.233151	313	0.330022	0.64082	Tyrosine
Putrescine-C16:0	hiv_status_clean	-0.11789	0.125564	313	0.348703	0.664196	Putrescine
Dopamine-C2:0	hiv_status_clean	0.161184	0.177025	313	0.363481	0.670645	Dopamine
N-acetylcadaverine-C7:0	hiv_status_clean	-0.15152	0.168272	313	0.368761	0.670645	Nacetylcadaverine
Putrescine-C5:0...75	hiv_status_clean	0.317922	0.359905	313	0.377853	0.670645	Putrescine
Cadaverine-C18:0	hiv_status_clean	-0.085	0.096666	313	0.380159	0.670645	Cadaverine
Histamine-C5:0...34	hiv_status_clean	0.306459	0.350155	313	0.382268	0.670645	Histamine
Arginine-C15:0	hiv_status_clean	0.208255	0.246353	313	0.398775	0.693522	Arginine
Tyramine-C18:1	hiv_status_clean	0.084866	0.105408	313	0.421449	0.709386	Tyramine
Tyramine-C10:1	hiv_status_clean	0.083495	0.102903	313	0.421737	0.709386	Tyramine
Tyramine-C2:0	hiv_status_clean	0.116909	0.147623	313	0.429178	0.709386	Tyramine
Histamine-C2:0...29	hiv_status_clean	0.190711	0.248093	313	0.442775	0.719959	Histamine
Putrescine-C4:0	hiv_status_clean	0.236259	0.324556	313	0.467301	0.726801	Putrescine
Cadaverine-C10:0	hiv_status_clean	0.118662	0.164696	313	0.472002	0.726801	Cadaverine
Arginine-C18:1	hiv_status_clean	0.116026	0.161358	313	0.472767	0.726801	Arginine
Cadaverine-C7:0	hiv_status_clean	-0.12292	0.171579	313	0.474411	0.726801	Cadaverine
Methionine-C3:0	hiv_status_clean	-0.01756	0.024614	313	0.476054	0.726801	Methionine
Histidine-C5:0	hiv_status_clean	0.216815	0.31906	313	0.497469	0.729376	Histidine
Glutamic acid-C2:0	hiv_status_clean	-0.02441	0.036089	313	0.499403	0.729376	Glutamic
N-acetylputrescine-C2:0...64	hiv_status_clean	-0.04482	0.066294	313	0.499623	0.729376	Nacetylcadaverine
Aspartic acid-C2:0	hiv_status_clean	0.083632	0.126747	313	0.509976	0.733779	Aspartic
Putrescine-C2:0	hiv_status_clean	-0.02219	0.035676	313	0.534432	0.757733	Putrescine
Histamine-C16:0	hiv_status_clean	-0.08109	0.131415	313	0.537798	0.757733	Histamine
L-DOPA-C2:0	hiv_status_clean	-0.02003	0.032474	313	0.537991	0.757733	LDOPA
Serotonin-C2:0	hiv_status_clean	-0.12025	0.198972	313	0.546038	0.758386	Serotonin
Lysine-C2:0	hiv_status_clean	0.193269	0.327418	313	0.555528	0.762653	Lysine
Lysine-C18:2	hiv_status_clean	-0.12938	0.225389	313	0.566482	0.767245	Lysine
Spermidine-C18:1	hiv_status_clean	-0.07141	0.124981	313	0.568187	0.767245	Spermidine
Spermidine-C4:0...83	hiv_status_clean	0.061312	0.108242	313	0.571597	0.767245	Spermidine
Spermidine-C18:2	hiv_status_clean	-0.05416	0.099135	313	0.585333	0.775276	Spermidine
Cadaverine-C3:0	hiv_status_clean	0.227838	0.426422	313	0.593587	0.781035	Cadaverine
Leucine-C5:0	hiv_status_clean	0.034867	0.067279	313	0.604701	0.783473	Leucine
Alanine/Sarcosine-C5:0	hiv_status_clean	0.019075	0.037067	313	0.607192	0.783473	AlanineSarcosine
Phenylalanine-C18:3	hiv_status_clean	0.133819	0.280864	313	0.634175	0.803778	Phenylalanine
Histamine-C18:2	hiv_status_clean	-0.07811	0.173064	313	0.652188	0.815235	Histamine
Histamine-C4:0...32	hiv_status_clean	-0.11285	0.263277	313	0.668564	0.826992	Histamine
Putrescine-C14:0	hiv_status_clean	-0.09226	0.216146	313	0.669863	0.826992	Putrescine
Cadaverine-C2:0...14	hiv_status_clean	0.123147	0.310974	313	0.692425	0.845588	Cadaverine
N-acetylputrescine-C2:0...65	hiv_status_clean	0.010998	0.029134	313	0.706066	0.845588	Phenylalanine
Putrescine-C5:0...74	hiv_status_clean	0.074026	0.229272	313	0.747048	0.862241	Putrescine
Spermidine-C16:0	hiv_status_clean	-0.04304	0.142795	313	0.763312	0.872356	Spermidine
N-acetylcadaverine-C2:0	hiv_status_clean	0.099103	0.361709	313	0.784316	0.884309	Nacetylcadaverine
Tryptophan-C3:0	hiv_status_clean	-0.0435	0.187643	313	0.816831	0.907095	Tryptophan
Methionine-C18:2	hiv_status_clean	-0.01513	0.066799	313	0.820921	0.907095	Methionine
Cadaverine-C6:0	hiv_status_clean	0.072364	0.332552	313	0.827917	0.907698	Cadaverine
Leucine-C9:4	hiv_status_clean	-0.02233	0.163041	313	0.891181	0.963439	Leucine
N-acetylputrescine-C2:0...63	hiv_status_clean	-0.02485	0.195648	313	0.899032	0.965418	Nacetylcadaverine
Spermidine-C2:0	hiv_status_clean	0.011221	0.09647	313	0.907493	0.965418	Spermidine
Leucine-C14:0	hiv_status_clean	0.021103	0.211932	313	0.920773	0.970948	Leucine
Cadaverine-C2:0...15	hiv_status_clean	0.028915	0.296546	313	0.9224	0.970948	Cadaverine
N-acetylcadaverine-C3:0	hiv_status_clean	-0.01694	0.221243	313	0.939013	0.975144	Nacetylcadaverine
Tyramine-C10:0	hiv_status_clean	-0.00791	0.105651	313	0.940424	0.975144	Tyramine
Histamine-C18:1	hiv_status_clean	-0.01464	0.215518	313	0.94589	0.975144	Histamine
Cadaverine-C8:0	hiv_status_clean	-0.00537	0.169336	313	0.974748	0.995987	Cadaverine
Arginine-C18:0	hiv_status_clean	0.002959	0.168761	313	0.986027	0.995987	Arginine

## Sheet: S3b
Variable	metadata	Coefficient	SE	N	P_Value	qval	Class
2-aminovaleric acid-C2:0	globalzimpairment_pe	0.185561	0.083563	313	0.027543	0.365426	Aminovaleric.acid
3-methylhistidine-C2:0	globalzimpairment_pe	0.066461	0.05959	313	0.265582	0.638345	Methylhistidine
5-methoxytryptamine-C2:0	globalzimpairment_pe	0.073278	0.063044	313	0.245994	0.638345	Methoxytryptamine
Alanine/Sarcosine-C5:0	globalzimpairment_pe	0.012291	0.033232	313	0.711742	0.847312	AlanineSarcosine
Arginine-C15:0	globalzimpairment_pe	0.336148	0.220568	313	0.128755	0.574265	Arginine
Arginine-C18:0	globalzimpairment_pe	0.032363	0.151079	313	0.830543	0.907698	Arginine
Arginine-C18:1	globalzimpairment_pe	-0.15718	0.143934	313	0.275774	0.638345	Arginine
Arginine-C5:0	globalzimpairment_pe	0.283362	0.186961	313	0.130728	0.574265	Arginine
Aspartic acid-C2:0	globalzimpairment_pe	0.068968	0.100099	313	0.491393	0.729376	Aspartic
Cadaverine-C10:0	globalzimpairment_pe	0.173513	0.147159	313	0.239495	0.638345	Cadaverine
Cadaverine-C16:0	globalzimpairment_pe	0.060775	0.078917	313	0.441934	0.719959	Cadaverine
Cadaverine-C18:0	globalzimpairment_pe	0.01447	0.082943	313	0.861624	0.936548	Cadaverine
Cadaverine-C2:0...14	globalzimpairment_pe	0.680696	0.267972	313	0.011571	0.343779	Cadaverine
Cadaverine-C2:0...15	globalzimpairment_pe	0.60061	0.255876	313	0.019546	0.343779	Cadaverine
Cadaverine-C3:0	globalzimpairment_pe	0.793836	0.366692	313	0.031166	0.366659	Cadaverine
Cadaverine-C5:0	globalzimpairment_pe	0.881404	0.387765	313	0.023708	0.343779	Cadaverine
Cadaverine-C6:0	globalzimpairment_pe	0.935864	0.284245	313	0.001108	0.110832	Cadaverine
Cadaverine-C7:0	globalzimpairment_pe	0.313753	0.137031	313	0.02276	0.343779	Cadaverine
Cadaverine-C8:0	globalzimpairment_pe	0.168654	0.146509	313	0.250575	0.638345	Cadaverine
Dopamine-C2:0	globalzimpairment_pe	0.229751	0.155805	313	0.141402	0.574265	Dopamine
Glutamic acid-C2:0	globalzimpairment_pe	0.037346	0.030186	313	0.216954	0.638345	Glutamic
Histamine-C10:0	globalzimpairment_pe	0.028608	0.103405	313	0.782255	0.884309	Histamine
Histamine-C12:0	globalzimpairment_pe	0.047409	0.142134	313	0.738977	0.862241	Histamine
Histamine-C15:0	globalzimpairment_pe	0.182937	0.13151	313	0.166037	0.587808	Histamine
Histamine-C16:0	globalzimpairment_pe	0.191288	0.116858	313	0.102798	0.574265	Histamine
Histamine-C18:1	globalzimpairment_pe	0.140106	0.19142	313	0.464812	0.726801	Histamine
Histamine-C18:2	globalzimpairment_pe	-0.08006	0.155058	313	0.606096	0.783473	Histamine
Histamine-C2:0...29	globalzimpairment_pe	0.153045	0.219425	313	0.486055	0.729376	Histamine
Histamine-C2:0...30	globalzimpairment_pe	0.282739	0.195709	313	0.149576	0.575292	Histamine
Histamine-C3:0	globalzimpairment_pe	0.1722	0.205922	313	0.40368	0.696001	Histamine
Histamine-C4:0...32	globalzimpairment_pe	0.205192	0.233479	313	0.38022	0.670645	Histamine
Histamine-C4:0...33	globalzimpairment_pe	0.403217	0.291453	313	0.167525	0.587808	Histamine
Histamine-C5:0...34	globalzimpairment_pe	0.318182	0.298483	313	0.287255	0.638345	Histamine
Histamine-C5:0...35	globalzimpairment_pe	0.314586	0.194159	313	0.106219	0.574265	Histamine
Histamine-C6:0...36	globalzimpairment_pe	0.045618	0.143123	313	0.75015	0.862241	Histamine
Histamine-C6:0...37	globalzimpairment_pe	0.099652	0.257964	313	0.69954	0.845588	Histamine
Histidine-C5:0	globalzimpairment_pe	0.227639	0.285582	313	0.426138	0.709386	Histidine
L-DOPA-C2:0	globalzimpairment_pe	0.035487	0.029112	313	0.22389	0.638345	LDOPA
Leucine-C14:0	globalzimpairment_pe	0.233562	0.189671	313	0.219372	0.638345	Leucine
Leucine-C16:0	globalzimpairment_pe	0.079186	0.073255	313	0.281254	0.638345	Leucine
Leucine-C18:1...42	globalzimpairment_pe	0.173623	0.144754	313	0.231275	0.638345	Leucine
Leucine-C18:1...43	globalzimpairment_pe	0.057941	0.058778	313	0.32533	0.64082	Leucine
Leucine-C18:2	globalzimpairment_pe	0.07776	0.097541	313	0.425942	0.709386	Leucine
Leucine-C4:0	globalzimpairment_pe	0.027554	0.037616	313	0.464403	0.726801	Leucine
Leucine-C5:0	globalzimpairment_pe	0.022879	0.059981	313	0.703157	0.845588	Leucine
Leucine-C7:0	globalzimpairment_pe	0.004991	0.010475	313	0.634985	0.803778	Leucine
Leucine-C9:4	globalzimpairment_pe	0.177424	0.140438	313	0.207418	0.638345	Leucine
Lysine-C16:0	globalzimpairment_pe	0.018649	0.06897	313	0.787035	0.884309	Lysine
Lysine-C18:1	globalzimpairment_pe	-0.00244	0.115009	313	0.983098	0.995987	Lysine
Lysine-C18:2	globalzimpairment_pe	0.067798	0.196329	313	0.730087	0.862241	Lysine
Lysine-C2:0	globalzimpairment_pe	0.110401	0.288638	313	0.702374	0.845588	Lysine
Lysine-C5:0	globalzimpairment_pe	0.254228	0.082466	313	0.002258	0.150503	Lysine
Methionine-C16:0	globalzimpairment_pe	0.081273	0.086203	313	0.346677	0.664196	Methionine
Methionine-C18:2	globalzimpairment_pe	-0.06675	0.059888	313	0.265879	0.638345	Methionine
Methionine-C3:0	globalzimpairment_pe	0.033983	0.022067	313	0.124585	0.574265	Methionine
Methionine-C4:0	globalzimpairment_pe	-2.33e-12	1.52e-07	313	0.999991	0.999991	Methionine
Methionine-C9:4	globalzimpairment_pe	0.147498	0.136869	313	0.282023	0.638345	Methionine
N-acetylcadaverine-C18:1	globalzimpairment_pe	0.109005	0.053646	313	0.04312	0.431204	Nacetylcadaverine
N-acetylcadaverine-C2:0	globalzimpairment_pe	0.50139	0.312813	313	0.11	0.574265	Nacetylcadaverine
N-acetylcadaverine-C3:0	globalzimpairment_pe	0.43668	0.192586	313	0.024065	0.343779	Nacetylcadaverine
N-acetylcadaverine-C7:0	globalzimpairment_pe	0.149552	0.150853	313	0.322427	0.64082	Nacetylcadaverine
N-acetylputrescine-C2:0...63	globalzimpairment_pe	0.254429	0.174708	313	0.146438	0.574265	Nacetylcadaverine
N-acetylputrescine-C2:0...64	globalzimpairment_pe	0.075885	0.057943	313	0.191322	0.634366	Nacetylcadaverine
N-acetylputrescine-C2:0...65	globalzimpairment_pe	0.057216	0.02612	313	0.029234	0.365426	Phenylalanine
Phenylalanine-C18:2	globalzimpairment_pe	0.041835	0.069026	313	0.54491	0.758386	Phenylalanine
Phenylalanine-C18:3	globalzimpairment_pe	0.080598	0.251673	313	0.749039	0.862241	Phenylalanine
Phenylalanine-C4:0	globalzimpairment_pe	-0.02589	0.051464	313	0.615353	0.788914	Phenylalanine
Putrescine-C14:0	globalzimpairment_pe	0.137852	0.187486	313	0.462747	0.726801	Putrescine
Putrescine-C16:0	globalzimpairment_pe	0.159133	0.106893	313	0.137579	0.574265	Putrescine
Putrescine-C18:0	globalzimpairment_pe	2.8e-12	1.9e-07	313	0.99999	0.999991	Putrescine
Putrescine-C2:0	globalzimpairment_pe	-0.02234	0.031985	313	0.485442	0.729376	Putrescine
Putrescine-C4:0	globalzimpairment_pe	0.351342	0.281643	313	0.213181	0.638345	Putrescine
Putrescine-C5:0...74	globalzimpairment_pe	0.577601	0.196636	313	0.003559	0.177938	Putrescine
Putrescine-C5:0...75	globalzimpairment_pe	0.677159	0.316749	313	0.033342	0.370461	Putrescine
Serotonin-C18:1	globalzimpairment_pe	0.066934	0.041305	313	0.106504	0.574265	Serotonin
Serotonin-C2:0	globalzimpairment_pe	0.083218	0.178385	313	0.641179	0.806515	Serotonin
Serotonin-C20:0	globalzimpairment_pe	0.126312	0.137758	313	0.359901	0.670645	Serotonin
Spermidine-C16:0	globalzimpairment_pe	-0.00947	0.128021	313	0.941096	0.975144	Spermidine
Spermidine-C18:1	globalzimpairment_pe	0.09897	0.11205	313	0.377777	0.670645	Spermidine
Spermidine-C18:2	globalzimpairment_pe	-0.02201	0.088573	313	0.803917	0.898231	Spermidine
Spermidine-C2:0	globalzimpairment_pe	0.146061	0.086305	313	0.091717	0.574265	Spermidine
Spermidine-C4:0...83	globalzimpairment_pe	0.063351	0.095806	313	0.508983	0.733779	Spermidine
Spermidine-C4:0...84	globalzimpairment_pe	0.064064	0.115363	313	0.579092	0.772122	Spermidine
Spermidine-C5:0	globalzimpairment_pe	0.274614	0.257364	313	0.28679	0.638345	Spermidine
Threonine/homoserine-C4:0	globalzimpairment_pe	0.088509	0.262606	313	0.736328	0.862241	Threonine homoserine
Tryptophan-C16:0	globalzimpairment_pe	0.064483	0.065919	313	0.328857	0.64082	Tryptophan
Tryptophan-C18:1	globalzimpairment_pe	0.105344	0.081414	313	0.196653	0.634366	Tryptophan
Tryptophan-C18:2	globalzimpairment_pe	0.20014	0.141587	313	0.158496	0.587808	Tryptophan
Tryptophan-C3:0	globalzimpairment_pe	0.155555	0.167436	313	0.353635	0.667235	Tryptophan
Tyramine-C10:0	globalzimpairment_pe	0.092657	0.092733	313	0.318561	0.64082	Tyramine
Tyramine-C10:1	globalzimpairment_pe	-0.01126	0.09216	313	0.903211	0.965418	Tyramine
Tyramine-C18:1	globalzimpairment_pe	0.105686	0.094437	313	0.264039	0.638345	Tyramine
Tyramine-C18:2	globalzimpairment_pe	0.374973	0.188228	313	0.047351	0.450965	Tyramine
Tyramine-C2:0	globalzimpairment_pe	0.211251	0.132305	313	0.111594	0.574265	Tyramine
Tyramine-C6:0	globalzimpairment_pe	-0.00661	0.011237	313	0.556736	0.762653	Tyramine
Tyrosine-C18:1	globalzimpairment_pe	0.14821	0.14722	313	0.314854	0.64082	Tyrosine
Tyrosine-C18:2	globalzimpairment_pe	0.096782	0.087692	313	0.270596	0.638345	Tyrosine
Tyrosine-C2:0	globalzimpairment_pe	-0.00509	0.208301	313	0.980547	0.995987	Tyrosine
Valine-C16:0	globalzimpairment_pe	0.147425	0.090961	313	0.106116	0.574265	Valine
Valine-C18:2	globalzimpairment_pe	0.159753	0.153155	313	0.297724	0.64082	Valine

## Sheet: S3c
feature	metadata	coef	stderr	N	pval	qval	Class
Alanine/Sarcosine-C5:0	CD4CD8Ratio	-0.00146	0.013759	171	0.915831	0.9504	AlanineSarcosine
Arginine-C15:0	CD4CD8Ratio	-0.09887	0.143253	171	0.491029	0.945937	Arginine
Arginine-C18:0	CD4CD8Ratio	-0.18859	0.087878	171	0.033293	0.289774	Arginine
Arginine-C18:1	CD4CD8Ratio	-0.18804	0.091989	171	0.042493	0.289774	Arginine
Arginine-C5:0	CD4CD8Ratio	-0.04939	0.124915	171	0.69305	0.945937	Arginine
Aspartic acid-C2:0	CD4CD8Ratio	-0.01733	0.078449	171	0.825392	0.945937	Aspartic
Cadaverine-C10:0	CD4CD8Ratio	-0.07681	0.09874	171	0.437718	0.922001	Cadaverine
Cadaverine-C16:0	CD4CD8Ratio	-0.01782	0.047001	171	0.7051	0.945937	Cadaverine
Cadaverine-C18:0	CD4CD8Ratio	-0.0046	0.053191	171	0.9312	0.9504	Cadaverine
Cadaverine-C2:0...14	CD4CD8Ratio	0.028454	0.186704	171	0.879052	0.945937	Cadaverine
Cadaverine-C2:0...15	CD4CD8Ratio	0.061161	0.17422	171	0.725985	0.945937	Cadaverine
Cadaverine-C3:0	CD4CD8Ratio	0.087811	0.253213	171	0.729183	0.945937	Cadaverine
Cadaverine-C5:0	CD4CD8Ratio	0.160604	0.255791	171	0.530936	0.945937	Cadaverine
Cadaverine-C6:0	CD4CD8Ratio	0.297236	0.185114	171	0.110208	0.404096	Cadaverine
Cadaverine-C7:0	CD4CD8Ratio	0.055165	0.081208	171	0.497875	0.945937	Cadaverine
Cadaverine-C8:0	CD4CD8Ratio	-0.11052	0.091175	171	0.227141	0.661381	Cadaverine
Dopamine-C2:0	CD4CD8Ratio	0.039142	0.112276	171	0.727809	0.945937	Dopamine
Glutamic acid-C2:0	CD4CD8Ratio	-0.00678	0.021338	171	0.751063	0.945937	Glutamic
Histamine-C10:0	CD4CD8Ratio	-0.16214	0.083887	171	0.054931	0.302119	Histamine
Histamine-C12:0	CD4CD8Ratio	-0.18781	0.105412	171	0.076593	0.336567	Histamine
Histamine-C15:0	CD4CD8Ratio	-0.06858	0.07912	171	0.387315	0.881729	Histamine
Histamine-C16:0	CD4CD8Ratio	-0.04411	0.07809	171	0.572931	0.945937	Histamine
Histamine-C18:1	CD4CD8Ratio	-0.06281	0.124113	171	0.613473	0.945937	Histamine
Histamine-C18:2	CD4CD8Ratio	-0.03373	0.087488	171	0.700358	0.945937	Histamine
Histamine-C2:0...29	CD4CD8Ratio	-0.3131	0.150381	171	0.038847	0.289774	Histamine
Histamine-C2:0...30	CD4CD8Ratio	-0.09287	0.144424	171	0.521078	0.945937	Histamine
Histamine-C3:0	CD4CD8Ratio	-0.14909	0.144229	171	0.302754	0.76853	Histamine
Histamine-C4:0...32	CD4CD8Ratio	-0.37868	0.158512	171	0.017997	0.23	Histamine
Histamine-C4:0...33	CD4CD8Ratio	-0.42093	0.204784	171	0.041372	0.289774	Histamine
Histamine-C5:0...34	CD4CD8Ratio	-0.38211	0.21444	171	0.07656	0.336567	Histamine
Histamine-C5:0...35	CD4CD8Ratio	-0.11565	0.138668	171	0.405441	0.891971	Histamine
Histamine-C6:0...36	CD4CD8Ratio	0.117297	0.089315	171	0.190863	0.62951	Histamine
Histamine-C6:0...37	CD4CD8Ratio	-0.05107	0.186047	171	0.784015	0.945937	Histamine
Histidine-C5:0	CD4CD8Ratio	-0.46633	0.194665	171	0.017687	0.23	Histidine
L-DOPA-C2:0	CD4CD8Ratio	0.012197	0.021418	171	0.569786	0.945937	LDOPA
Leucine-C14:0	CD4CD8Ratio	-0.2577	0.127187	171	0.044323	0.289774	Leucine
Leucine-C16:0	CD4CD8Ratio	-0.0484	0.034142	171	0.158161	0.539927	Leucine
Leucine-C18:1...42	CD4CD8Ratio	-0.14118	0.091314	171	0.123953	0.438263	Leucine
Leucine-C18:1...43	CD4CD8Ratio	-0.03604	0.027829	171	0.197119	0.62951	Leucine
Leucine-C18:2	CD4CD8Ratio	-0.09965	0.049452	171	0.045491	0.289774	Leucine
Leucine-C4:0	CD4CD8Ratio	-0.00235	0.012006	171	0.845063	0.945937	Leucine
Leucine-C5:0	CD4CD8Ratio	-0.0211	0.031717	171	0.506774	0.945937	Leucine
Leucine-C7:0	CD4CD8Ratio	0.00594	0.009187	171	0.518744	0.945937	Leucine
Leucine-C9:4	CD4CD8Ratio	0.052946	0.097023	171	0.585984	0.945937	Leucine
Lysine-C16:0	CD4CD8Ratio	-0.05981	0.035922	171	0.097787	0.372342	Lysine
Lysine-C18:1	CD4CD8Ratio	-0.0306	0.063033	171	0.62794	0.945937	Lysine
Lysine-C18:2	CD4CD8Ratio	0.020326	0.11759	171	0.86297	0.945937	Lysine
Lysine-C2:0	CD4CD8Ratio	-0.1635	0.190466	171	0.39188	0.881729	Lysine
Lysine-C5:0	CD4CD8Ratio	0.006093	0.060875	171	0.920391	0.9504	Lysine
Methionine-C16:0	CD4CD8Ratio	0.007092	0.039154	171	0.856483	0.945937	Methionine
Methionine-C18:2	CD4CD8Ratio	0.098893	0.029855	171	0.001131	0.056	Methionine
Methionine-C3:0	CD4CD8Ratio	-0.01704	0.015195	171	0.263657	0.722598	Methionine
Methionine-C9:4	CD4CD8Ratio	-0.16718	0.093007	171	0.074047	0.336567	Methionine
N-acetylcadaverine-C18:1	CD4CD8Ratio	0.004537	0.024452	171	0.853021	0.945937	Nacetylcadaverine
N-acetylcadaverine-C2:0	CD4CD8Ratio	0.107251	0.208751	171	0.608081	0.945937	Nacetylcadaverine
N-acetylcadaverine-C3:0	CD4CD8Ratio	-0.04909	0.129693	171	0.705553	0.945937	Nacetylcadaverine
N-acetylcadaverine-C7:0	CD4CD8Ratio	0.226512	0.088166	171	0.011059	0.23	Nacetylcadaverine
N-acetylputrescine-C2:0...63	CD4CD8Ratio	-0.09612	0.121155	171	0.428681	0.922001	Nacetylcadaverine
N-acetylputrescine-C2:0...64	CD4CD8Ratio	0.036575	0.033242	171	0.272771	0.722598	Nacetylcadaverine
N-acetylputrescine-C2:0...65	CD4CD8Ratio	-0.0094	0.021754	171	0.666344	0.945937	Phenylalanine
Phenylalanine-C18:2	CD4CD8Ratio	-0.06556	0.033176	171	0.049759	0.289774	Phenylalanine
Phenylalanine-C18:3	CD4CD8Ratio	-0.04344	0.165881	171	0.793728	0.945937	Phenylalanine
Phenylalanine-C4:0	CD4CD8Ratio	-0.01022	0.024069	171	0.671697	0.945937	Phenylalanine
Putrescine-C14:0	CD4CD8Ratio	-0.02389	0.127394	171	0.851497	0.945937	Putrescine
Putrescine-C16:0	CD4CD8Ratio	-0.00889	0.068249	171	0.896466	0.9504	Putrescine
Putrescine-C18:0	CD4CD8Ratio	-0.00431	0.013443	171	0.748884	0.945937	Putrescine
Putrescine-C2:0	CD4CD8Ratio	-0.00247	0.011314	171	0.827228	0.945937	Putrescine
Putrescine-C4:0	CD4CD8Ratio	-0.00136	0.196423	171	0.994475	0.994475	Putrescine
Putrescine-C5:0...74	CD4CD8Ratio	0.020154	0.12943	171	0.876446	0.945937	Putrescine
Putrescine-C5:0...75	CD4CD8Ratio	-0.08918	0.215953	171	0.680167	0.945937	Putrescine
Serotonin-C18:1	CD4CD8Ratio	-0.00442	0.024509	171	0.857256	0.945937	Serotonin
Serotonin-C2:0	CD4CD8Ratio	-0.0899	0.128174	171	0.484003	0.945937	Serotonin
Serotonin-C20:0	CD4CD8Ratio	-0.0814	0.084231	171	0.335236	0.809473	Serotonin
Spermidine-C16:0	CD4CD8Ratio	0.032577	0.080667	171	0.686833	0.945937	Spermidine
Spermidine-C18:1	CD4CD8Ratio	-0.01221	0.065677	171	0.852753	0.945937	Spermidine
Spermidine-C18:2	CD4CD8Ratio	-0.0255	0.048646	171	0.600807	0.945937	Spermidine
Spermidine-C2:0	CD4CD8Ratio	0.005316	0.058896	171	0.928184	0.9504	Spermidine
Spermidine-C4:0...83	CD4CD8Ratio	0.026067	0.063198	171	0.680524	0.945937	Spermidine
Spermidine-C4:0...84	CD4CD8Ratio	0.021551	0.032413	171	0.507033	0.945937	Spermidine
Spermidine-C5:0	CD4CD8Ratio	-0.18508	0.169831	171	0.277361	0.722598	Spermidine
Threonine/homoserine-C4:0	CD4CD8Ratio	0.006631	0.174015	171	0.969649	0.979544	Threonine homoserine
Tryptophan-C16:0	CD4CD8Ratio	-0.0702	0.039614	171	0.078192	0.336567	Tryptophan
Tryptophan-C18:1	CD4CD8Ratio	-0.10964	0.045739	171	0.017616	0.23	Tryptophan
Tryptophan-C18:2	CD4CD8Ratio	-0.17112	0.086359	171	0.049159	0.289774	Tryptophan
Tryptophan-C3:0	CD4CD8Ratio	-0.26484	0.111429	171	0.018586	0.23	Tryptophan
Tyramine-C10:0	CD4CD8Ratio	-0.06896	0.07083	171	0.331681	0.809473	Tyramine
Tyramine-C10:1	CD4CD8Ratio	-0.01251	0.07625	171	0.86983	0.945937	Tyramine
Tyramine-C18:1	CD4CD8Ratio	-0.07361	0.057838	171	0.204872	0.633822	Tyramine
Tyramine-C18:2	CD4CD8Ratio	-0.19173	0.11131	171	0.086814	0.358108	Tyramine
Tyramine-C2:0	CD4CD8Ratio	0.030755	0.0905	171	0.7344	0.945937	Tyramine
Tyramine-C6:0	CD4CD8Ratio	0.040214	0.0098	171	6.32e-05	0.006253	Tyramine
Tyrosine-C18:1	CD4CD8Ratio	-0.08121	0.088395	171	0.359564	0.847543	Tyrosine
Tyrosine-C18:2	CD4CD8Ratio	-0.08421	0.044494	171	0.060133	0.313323	Tyrosine
Tyrosine-C2:0	CD4CD8Ratio	-0.28923	0.142441	171	0.043868	0.289774	Tyrosine
Valine-C16:0	CD4CD8Ratio	-0.08929	0.053129	171	0.094692	0.372342	Valine
Valine-C18:2	CD4CD8Ratio	-0.22106	0.088148	171	0.013092	0.23	Valine
2-aminovaleric acid-C2:0	CD4CD8Ratio	0.059898	0.052193	171	0.252739	0.71489	Aminovaleric.acid
3-methylhistidine-C2:0	CD4CD8Ratio	-0.04631	0.03791	171	0.223566	0.661381	Methylhistidine
5-methoxytryptamine-C2:0	CD4CD8Ratio	0.017247	0.040653	171	0.67192	0.945937	Methoxytryptamine

## Sheet: S3d
filename	MS_670	MS_1030	MS_6449	MS_717	MS_894	MS_453	MS_3590	MS_6872	MS_1191	MS_4169	MS_5010	MS_1341	MS_2942	MS_4813	MS_9355	MS_3517	MS_7760	MS_2118	MS_2112	MS_6466	MS_8239	MS_243	MS_1526	MS_1109	MS_2936	MS_5981	MS_5279	MS_4449	MS_7579	MS_9944	MS_13162	MS_8475	MS_5106	MS_8386	MS_8541	MS_877	MS_10867	MS_15189	MS_972	MS_9095	MS_9008	MS_10855	MS_5534	MS_12717	MS_4361	MS_12600	MS_14651	MS_18006	MS_5683
compound	Putrescine-C2:0	Cadaverine-C2:0	Cadaverine-C2:0	Histamine-C2:0	Histamine-C2:0	Cadaverine-C3:0	Putrescine-C4:0	2-aminovaleric acid-C2:0	Histamine-C3:0	N-acetylputrescine-C2:0	N-acetylputrescine-C2:0	N-acetylputrescine-C2:0	Putrescine-C5:0	Putrescine-C5:0	Alanine/Sarcosine-C5:0	Aspartic acid-C2:0	Tyramine-C2:0	Histamine-C4:0	Histamine-C4:0	N-acetylcadaverine-C2:0	Cadaverine-C5:0	Spermidine-C2:0	Lysine-C2:0	Glutamic acid-C2:0	Threonine/homoserine-C4:0	Dopamine-C2:0	Histamine-C5:0	Histamine-C5:0	N-acetylcadaverine-C3:0	Cadaverine-C6:0	Leucine-C4:0	Methionine-C3:0	Spermidine-C5:0	Histamine-C6:0	Histamine-C6:0	3-methylhistidine-C2:0	Cadaverine-C7:0	Leucine-C5:0	Spermidine-C4:0	Spermidine-C4:0	Serotonin-C2:0	Methionine-C4:0	Tyrosine-C2:0	Cadaverine-C8:0	Lysine-C5:0	5-methoxytryptamine-C2:0	Phenylalanine-C4:0	Tyramine-C6:0	L-DOPA-C2:0
p-values	0.0569766	0.766411	0.897299	0.196766	0.00322046	0.60807	0.479385	0.0619065	0.00255508	0.564096	0.654071	0.864869	0.934786	0.34185	0.860341	0.254774	0.278473	0.613124	0.27623	0.815329	0.381622	0.410545	0.197904	0.44209	0.0649846	0.922792	0.763938	0.217143	0.847138	0.485418	0.0702427	0.421183	0.140134	0.0281274	0.0420645	0.237906	0.908488	0.748443	0.147244	0.316142	0.718676	0.0407819	0.398428	0.40756	0.325265	0.02452	0.188156	0.268863	0.590759
adjusted p-values	0.43323	0.891175	0.97136	0.682426	0.107349	0.851561	0.782932	0.43323	0.107349	0.850029	0.872095	0.950406	0.973735	0.728833	0.950406	0.714034	0.714034	0.851561	0.714034	0.93716	0.729532	0.729532	0.682426	0.749304	0.43323	0.97136	0.891175	0.700462	0.950406	0.782932	0.439017	0.729532	0.64019	0.43323	0.43323	0.714034	0.97136	0.891004	0.64019	0.718505	0.884166	0.43323	0.729532	0.729532	0.722811	0.43323	0.682426	0.714034	0.851561
P2_B4_Sample_x3148644	0	0	0	0	0	0	0	0	0	0	0	0	0	0	0	0	0	0	0	36778.2	0	0	0	0	0	0	0	0	0	0	0	0	0	0	0	0	0	0	0	0	0	0	0	0	0	0	0	0	0
P3_F9_Sample_x3162216	0	0	0	0	0	0	0	0	0	0	0	0	0	0	0	0	0	0	0	32753.9	0	0	0	0	0	0	0	0	0	0	0	0	0	0	0	0	0	0	0	0	0	0	0	0	0	0	0	0	0
P3_E11_Sample_X3164390	0	7.28575e+06	56366.4	0	4127803	18000000	44087.2	0	1.17473e+06	0	0	0	1.28648e+06	0	0	0	0	0	147417	248360	439136	0	250767	0	0	0	69907	0	99860.3	6284.76	0	0	0	209700	0	0	0	0	0	0	0	0	0	0	0	0	0	0	0
P1_C6_Sample_X3167536	0	748497	23435.7	430104	0	929254	0	0	0	0	0	0	4.30319e+06	15022.8	0	0	87341.5	103818	0	466107	3.50449e+06	0	0	0	0	48189.9	0	0	0	0	0	0	6471.76	0	0	0	0	0	0	0	0	0	12015.9	0	0	0	0	0	0
P2_D4_Sample_X3152833	0	1.34023e+06	19059.3	223420	0	1.84736e+06	0	0	0	0	0	0	0	16943	0	0	132073	0	160161	222649	0	0	796047	0	0	0	91456.8	0	0	0	0	0	0	0	0	0	0	0	0	0	0	0	4133.08	0	0	0	0	0	0
P3_C10_Sample_X3155559	0	0	0	113007	0	0	0	0	377104	0	0	0	0	0	0	0	0	11206.4	0	60967.5	0	0	0	0	0	0	0	0	0	0	0	0	0	0	0	0	0	0	0	0	0	0	0	0	0	0	0	0	0
P2_G9_Sample_x3161641	0	0	0	0	0	0	0	0	0	0	0	0	0	0	0	0	0	0	0	0	0	0	319589	0	0	0	0	0	0	0	0	0	0	0	0	0	0	0	0	0	113867	0	0	0	0	0	46655.4	0	0
P2_C12_Sample_X3162149	0	1.23442e+06	20423.8	0	0	2.8199e+06	8173.18	0	0	0	0	0	2286390	0	0	0	0	0	0	207937	1.68127e+06	0	0	0	0	0	0	0	0	13674.8	0	0	0	3066.65	0	0	0	0	0	0	0	0	0	4331.09	0	0	0	0	0
P1_G8_Sample_X3156371	0	0	16200.5	0	1.12783e+06	1.26698e+06	0	0	1.28452e+06	0	0	0	1887566	0	0	0	0	0	1.66443e+06	307379	2545092	0	0	0	80307.6	0	1.97334e+06	95514.6	0	0	0	0	0	0	4079.72	0	0	0	0	0	0	0	0	0	0	0	0	0	0
P2_C6_Sample_X3152303	0	27800000	458537	0	3.03902e+06	42500000	165518	0	2.75271e+06	0	0	0	3.71225e+06	20328.4	0	0	0	35375.7	4.34579e+06	5393738	3.35576e+06	0	0	0	0	38576	4665170	1223599	1560379	162200	0	0	0	0	1.0348e+06	0	9565.22	0	0	0	0	0	0	0	0	0	0	0	0
P1_E2_Sample_x3164927	0	0	0	1.08922e+06	0	1114220	0	0	0	0	0	0	573348	0	0	12545.4	55117.1	107954	0	108869	409721	0	322587	0	0	53223.8	0	0	0	37672.4	0	0	3967.79	0	0	0	6465.04	0	0	0	0	0	15318.3	0	0	0	0	0	0
P3_F5_Sample_x3164876	0	0	0	345930	0	0	0	0	413880	0	0	0	0	0	0	0	0	5906.52	0	37711.9	0	0	0	0	0	0	0	0	0	0	0	0	0	0	4058.7	0	0	0	0	0	0	0	0	2819.76	0	0	0	0	0
P2_A10_Sample_x3161799	0	2.88928e+06	107885	128638	0	7491573	14095.5	0	0	0	0	0	4.13185e+06	16734	0	0	0	0	0	595123	1.06196e+06	0	0	0	0	26085.9	0	0	335342	0	0	0	0	0	0	0	0	0	0	0	49973.4	0	0	0	0	0	0	0	0
P2_A7_Sample_X3159936	0	1.1143e+06	22693.5	115810	4.78081e+06	1.63838e+06	0	0	2.99028e+06	0	0	0	1.96747e+06	29433.6	0	0	67397.2	0	2.61769e+06	288134	869987	0	0	0	0	0	723784	85454.3	0	0	0	0	0	0	21812.1	0	0	0	260563	0	0	0	0	0	0	0	0	0	0
P2_G6_Sample_X3150089	0	737330	0	0	0	1.08087e+06	0	0	0	0	0	0	881206	0	0	0	0	0	0	0	627547	0	0	0	0	24034.2	0	0	0	32572.4	0	0	0	0	0	0	6710.69	0	0	0	0	0	0	0	0	0	0	0	0
P2_H9_Sample_x3152781	0	39700000	264313	0	15000000	29900000	138176	0	6136732	260784	0	0	1.98639e+06	211877	0	0	0	0	1.26403e+06	2.55546e+06	843016	0	0	0	0	0	295613	0	954785	9176.45	0	0	0	13399.9	0	0	0	0	0	0	0	0	0	0	0	0	0	0	0
P3_E9_Sample_X3156296	0	12700000	357005	0	8487207	35200000	236787	0	2.74502e+06	0	0	0	2497871	16735.2	0	0	0	0	296009	1.47281e+06	1.14284e+06	0	0	0	93484.8	0	277624	0	519914	24938.4	0	0	0	202200	0	0	0	0	0	0	32310.2	0	0	0	76891.2	44689.1	0	0	0
P2_C9_Sample_X3165576	0	697980	0	1.04642e+06	0	1.57507e+06	0	0	508586	0	0	0	0	0	0	0	0	121810	0	72729.6	56448.5	0	0	0	0	34933.8	0	0	0	0	0	0	92731.7	0	0	0	0	0	0	0	0	0	11091.9	0	0	0	0	0	0
P4_B2_Sample_X3146031	0	0	0	0	0	0	0	0	0	0	0	0	0	0	0	0	0	0	0	35775.9	74742.4	0	0	0	0	0	0	0	0	0	0	0	0	0	0	0	0	0	0	0	0	0	0	7716.74	0	0	0	0	0
P2_E3_Sample_X3148904	0	0	0	334089	0	0	0	0	0	0	0	0	0	0	0	0	0	0	0	221626	0	0	0	0	0	0	0	0	0	0	0	0	0	0	0	0	0	0	0	0	0	0	4531.75	0	0	0	0	0	0
P2_G1_Sample_x3152227	0	1.52105e+06	22890.4	0	0	1.08814e+06	0	0	0	182264	0	0	0	71656.7	0	0	0	0	0	0	80669.3	0	0	0	0	0	0	0	0	0	0	0	0	0	0	0	0	0	0	0	0	0	0	0	0	0	0	0	0
P2_E5_Sample_x3148183	17600000	5030225	208163	169141	0	23100000	99784.9	0	0	875465	0	0	6284222	347812	0	0	0	79848.1	0	4.14774e+06	2.68985e+06	1.48344e+06	1.21133e+06	0	106944	127196	0	0	863614	111206	0	0	2738.24	0	0	0	18557.8	0	0	0	0	0	8065.78	0	0	0	0	0	0
P3_F4_Sample_X3148489	0	1.11707e+06	0	269456	1.21078e+06	1.25124e+06	0	0	0	0	0	0	0	0	0	0	0	130194	0	130226	19980.5	0	0	0	78370.5	0	0	0	0	0	0	0	0	38483.4	0	0	0	0	0	0	0	0	0	0	0	9705.59	0	0	0
P3_D7_Sample_X3150253	0	5.66893e+06	47952.1	0	0	7743146	0	0	0	0	0	0	740884	44257.5	0	0	0	0	0	456831	197238	0	0	0	0	0	0	0	165119	0	0	0	0	0	0	0	0	0	0	0	0	0	0	0	0	0	0	0	0
P3_F1_Sample_X3148056	0	11600000	174915	287926	30100000	17300000	76915.4	0	8662957	0	0	0	2.65718e+06	6050.57	0	0	79199.3	44115.5	2.07254e+06	912113	227437	0	0	0	0	24571.2	146204	49096.6	271719	4733.33	0	0	0	0	0	0	0	0	0	0	0	0	11586.9	0	0	0	0	0	0
P2_D12_Sample_X3148282	0	9631768	114281	199400	0	11700000	58596.3	0	0	0	0	0	0	0	0	0	0	0	0	752825	123691	0	0	0	0	0	27515.7	0	291490	0	0	0	0	0	0	0	0	0	0	0	0	0	4819.76	16546	0	0	0	0	0
P3_G2_Sample_X3148765	0	10400000	35651.9	388577	40600000	10700000	14302.9	0	11000000	93601.5	0	446409	714170	156683	0	17880.8	273196	0	609723	444673	464335	1.45597e+06	355508	0	0	38558.8	188639	0	0	0	0	0	7988.8	0	0	0	0	0	0	0	0	0	0	0	0	0	0	0	0
P3_A1_Sample_X3149762	0	0	0	0	0	0	0	0	0	0	0	0	0	0	0	0	0	0	0	0	0	0	0	0	0	0	0	0	0	0	0	0	0	0	0	0	0	0	0	0	0	0	0	0	0	0	0	0	0
P4_E5_Sample_X3148047	0	553189	59168.9	0	28400000	1.04749e+06	0	38382.4	2.13442e+06	475801	0	0	0	14226.9	0	0	98924.5	0	2.69233e+06	1448046	19297.3	3.13109e+06	865448	0	1.08829e+06	101420	884905	0	191643	0	0	0	3045.54	60427.6	3853.58	0	0	0	0	0	0	0	0	0	322603	0	0	0	0
P2_F11_Sample_x3163255	0	0	0	0	0	0	0	0	0	0	0	0	0	10673.4	0	0	74422.4	0	0	0	0	0	0	0	0	0	0	0	0	0	0	0	0	0	0	0	33791.1	0	457258	1440.94	20196.7	0	22052.8	7407.81	0	0	0	0	0
P3_D4_Sample_x3148448	0	1.47156e+06	20790.9	376782	1418549	2.95621e+06	0	0	0	0	0	0	689110	0	0	0	87313.9	0	99848.3	0	251548	0	0	0	0	0	47426.4	22428.1	0	0	0	0	0	0	0	0	0	0	0	0	0	0	0	0	0	0	0	0	0
P3_D6_Sample_X3148030	0	0	0	106108	0	0	0	0	0	0	0	0	0	0	0	0	0	0	0	40461.7	0	0	0	0	0	0	0	0	0	0	0	0	0	0	0	0	0	0	0	0	0	0	0	0	0	0	0	0	0
P4_A7_Sample_X3148726	0	2.52548e+06	23551.5	120469	0	4.73179e+06	0	0	0	0	0	0	1.27579e+06	0	0	0	0	0	0	115033	711974	0	0	0	0	0	0	0	104973	0	0	0	0	2814.98	0	0	0	0	0	0	0	0	0	0	0	0	0	0	0
P3_F8_Sample_X3148734	0	0	0	145982	0	0	15506.4	0	0	0	0	0	0	0	0	0	0	0	0	0	0	0	0	0	0	44785.6	37172.2	0	0	0	0	0	0	0	0	0	0	0	239792	0	0	0	0	0	0	0	0	0	0
P3_B11_Sample_x3157350	0	1.95925e+06	121676	556837	1.19823e+06	3.79315e+06	16856.7	0	884406	112494	0	0	3.51273e+06	68303.8	1.34844e+06	0	190205	84373.8	277165	2.39916e+06	4421531	0	354972	144657	52735.1	59179.3	169546	44095.2	227456	19647.2	0	0	2636.32	0	0	0	0	0	0	0	0	0	16712.2	0	45988.2	0	0	0	0
P1_C3_Sample_x3152328	0	0	20202.5	0	0	1.64325e+06	0	0	0	0	0	0	0	0	0	0	53199.3	0	0	0	35581.8	0	0	0	0	0	0	0	0	0	0	0	0	0	0	0	0	0	0	0	0	0	0	0	0	0	0	0	0
P2_D10_Sample_x3149969	0	2.04943e+06	0	0	0	3.44643e+06	0	0	651523	0	0	0	2.5273e+06	0	0	0	0	0	0	182830	3.30553e+06	0	0	0	0	0	0	0	0	1.54852e+06	0	0	0	0	0	0	47068.7	0	0	0	13863.2	0	0	0	0	0	0	0	0
P2_C3_Sample_x3149382	0	0	0	0	0	0	0	0	0	0	0	0	0	0	0	0	0	0	0	0	0	0	0	0	39494.5	0	0	0	0	0	0	0	0	1950.73	0	0	0	0	0	0	0	0	0	0	0	0	0	0	0
P1_A8_Sample_x3147880	0	26100000	273253	373499	3554336	38500000	209596	0	1.57105e+06	0	0	0	1.62991e+06	0	0	0	74442.8	0	1.6675e+06	2.97751e+06	566648	0	739943	0	57882.6	36985.2	344034	0	857970	144079	0	0	2921.04	0	193578	0	7854.1	0	0	0	0	0	3601.01	0	0	0	0	0	0
P1_H7_Sample_X3148303	0	2.23364e+06	100613	246039	0	3.47994e+06	5037.56	25901.2	0	0	0	0	6669124	47174.4	0	0	0	55149.8	0	1.75293e+06	2.76624e+06	0	303545	0	32923.2	58313	0	0	357098	49848.9	0	0	1198.83	0	0	0	0	0	0	0	33372.2	0	6884.26	0	34989	0	0	0	0
P2_E6_Sample_X3147775	0	1103828	0	363971	0	2.71649e+06	0	0	448468	0	0	0	0	0	0	0	0	0	89508.6	160379	0	0	500011	0	70224.9	37569.3	0	0	0	0	0	0	0	0	0	0	0	0	0	0	0	0	5548.42	0	0	0	0	0	0
P2_B3_Sample_x3147970	0	649271	0	0	1.82092e+06	1.0768e+06	0	0	723924	0	0	0	0	0	0	0	0	0	1.41367e+06	249367	80371.4	0	0	0	0	23060.1	589554	22951.1	0	0	0	0	0	0	73909	0	0	0	0	0	21874.5	0	0	0	0	0	0	0	0
P2_D6_Sample_x3147123	0	29900000	195655	375740	13600000	49400000	355569	20243	3.52185e+06	1219035	0	0	6.531e+06	2.38874e+06	0	7281.07	131710	56011.3	111572	2918971	4504075	3574319	328592	0	89555.1	32422.8	3013968	22714.7	679504	19811.5	0	0	7334.98	0	27737.7	110971	0	0	0	0	0	0	12569.4	0	0	0	0	0	0
P2_H5_Sample_x3150019	0	0	0	0	0	234690	15364	0	0	0	0	0	0	0	0	0	0	0	0	0	0	0	0	0	0	0	0	0	0	0	0	0	0	0	0	0	0	0	0	0	0	0	0	0	0	0	0	0	0
P2_G4_Sample_X3144104	0	12300000	104889	0	5376927	46700000	273650	0	3.79466e+06	0	0	0	2.04925e+06	35111.5	0	0	119649	0	2353543	784707	1.59059e+06	0	564795	0	50859.2	0	1.37931e+06	0	408160	334922	0	0	81111.6	0	246933	0	120124	0	0	0	0	0	0	7821.05	0	0	0	0	0
P4_E6_Sample_X3142698	0	8968013	69555.7	140054	5279468	19800000	67429.6	0	1.03641e+06	96456.7	0	0	570465	181424	0	0	0	0	0	319243	366834	1.73478e+06	0	0	70189.1	112314	0	12031.9	181716	0	96994.7	0	8791.65	0	0	0	0	0	0	0	35392.8	0	5242.99	0	0	0	0	0	0
P2_G8_Sample_X3146815	0	0	0	0	0	0	0	0	0	0	0	0	0	0	0	0	58220.3	0	0	0	0	0	413282	0	0	0	0	0	0	0	0	0	0	0	0	0	0	0	0	0	0	0	0	0	0	0	0	0	0
P3_G11_Sample_X3143561	0	0	0	175059	0	0	0	0	322068	0	0	0	0	0	0	0	0	0	0	0	27853.6	0	0	0	0	0	0	0	0	0	0	0	0	0	0	0	0	36661.6	0	0	0	0	0	0	0	0	0	0	0
P3_A8_Sample_X3144044	0	0	0	0	0	0	0	0	0	0	0	0	0	0	0	0	0	0	0	198546	0	0	0	0	0	0	0	0	0	0	0	0	0	0	0	0	0	0	0	0	0	0	0	0	0	0	0	0	0
P3_H2_Sample_x3140420	0	0	0	81235.1	1.11038e+06	0	0	0	0	244077	0	0	0	0	0	0	0	0	0	40609.5	0	0	0	0	0	0	0	5233.67	0	0	0	0	0	0	0	0	0	0	0	0	0	0	0	0	0	0	0	0	0
P2_G3_Sample_X3145946	0	6061252	98320.2	49889	12200000	8.03987e+06	117334	0	4.04491e+06	0	0	0	2.50634e+06	17566.4	0	0	458462	0	1.42115e+06	810768	1.72524e+06	0	0	0	0	27505.6	1247968	288305	306284	151477	0	0	0	0	42762	0	0	0	0	0	0	0	0	0	0	0	0	116587	0
P1_C8_Sample_X3145594	0	2.22057e+06	162156	0	0	6.90342e+06	54802.8	32481	385686	0	0	0	6.64904e+06	44667.2	0	0	65919.8	33504.5	0	3.38134e+06	1.86811e+06	0	371395	0	0	58746.5	0	0	1.18326e+06	7304.86	0	0	0	0	0	175573	0	0	0	0	60925.2	0	4307.68	17391	41591	0	0	0	0
P3_C9_Sample_X3143677	0	3.16215e+06	53730.7	361693	0	3.6145e+06	41647.4	0	563911	0	0	0	941071	94434.1	0	0	0	0	347985	274915	471098	0	0	0	66329.7	0	500601	0	0	13153.4	0	0	0	0	0	0	8117.88	0	0	0	0	0	0	5216.02	0	0	0	0	0
P3_A12_Sample_X3148348	0	0	0	0	1.82289e+06	0	0	0	1.15285e+06	0	0	0	0	0	0	0	0	0	1.83977e+06	0	0	0	0	0	0	0	1.2264e+06	67275	0	9599.43	0	0	0	0	418016	0	0	0	0	0	0	0	0	0	0	0	0	0	0
P3_A6_Sample_x3147873	0	25500000	420925	0	2.53293e+06	32300000	132369	0	354185	1.08241e+06	0	0	2.728e+06	71764.1	0	0	0	0	0	6967856	1377684	0	0	0	0	0	0	8953.2	899172	18032.3	0	0	0	0	0	0	0	0	0	0	0	0	0	0	36616.6	0	0	0	0
P3_D10_Sample_X3159933	0	2878203	42813	0	0	3861728	0	0	0	0	0	0	1.41535e+06	0	0	0	0	0	0	865682	486433	0	0	0	0	0	0	0	0	27471.2	0	0	0	0	0	0	0	0	501009	0	0	0	0	0	0	0	0	0	0
P4_B1_Sample_X3158092	0	12600000	119901	121211	6.46188e+06	12800000	86859.7	0	6382155	0	0	0	1.93533e+06	58320.4	0	0	63630.5	0	1957125	1.68706e+06	1.53778e+06	1.52714e+06	0	0	0	0	1.276e+06	12038.5	781705	8554.09	0	208490	6502.67	0	22372.5	0	0	0	0	0	0	0	0	0	0	0	0	0	0
P3_B1_Sample_x3157679	0	5.24008e+06	20978.8	0	0	5594433	0	0	0	99292.3	0	606322	0	0	0	0	0	0	0	73166.9	0	0	0	0	0	0	0	0	0	0	0	0	0	0	0	0	0	0	0	0	0	0	0	0	0	0	0	0	0
P1_A10_Sample_X3152879	0	0	0	222231	0	747502	0	0	0	0	0	0	0	0	0	0	0	0	145498	169919	0	0	0	0	48979.5	0	46653.2	0	0	0	0	0	0	0	7696.89	0	0	0	0	0	0	0	0	0	0	0	0	0	0
P3_G4_Sample_x3157227	0	1.07927e+06	0	0	0	1.55712e+06	0	0	977241	0	0	0	0	0	0	0	0	0	0	76704.7	234075	0	0	0	0	0	0	0	0	0	0	0	0	0	0	0	0	0	0	0	0	0	0	0	0	0	0	0	0
P1_A3_Sample_x3152819	0	15900000	194935	670961	28100000	31300000	186937	0	4907377	104499	0	0	2.20009e+06	52020.3	0	0	0	43715.5	1.46114e+06	2.73442e+06	1.43268e+06	0	0	0	0	31960.5	535634	39838.3	880733	0	0	0	744.146	0	0	0	0	0	0	0	0	0	4404.3	0	0	0	0	0	0
P2_B6_Sample_x3149368	0	12300000	153961	1.03436e+06	18500000	19000000	204962	0	9452892	327478	0	0	16400000	504317	0	0	106095	83022.2	8644724	2115918	5499913	2.10728e+06	0	0	39325.9	45262.4	2.81949e+06	103353	999817	57903.5	0	0	1730.01	0	124690	0	0	0	1.83419e+06	0	8279.57	0	12044.8	0	0	0	0	0	0
P1_D8_Sample_X3149693	0	23600000	843887	0	2.01633e+06	31200000	146974	97464.4	305950	7.87053e+06	0	0	1.63758e+06	1.25166e+06	0	0	0	0	0	11200000	973578	4.56015e+06	368052	0	65634.5	51064.8	0	0	2.09622e+06	17421.5	0	0	0	0	0	0	0	0	0	0	0	0	0	0	120146	0	0	0	0
P1_E9_Sample_X3149648	0	1625765	15393.3	357902	0	1.68875e+06	0	0	1.02654e+06	0	0	0	0	0	0	0	0	41077	0	451836	162524	4.16127e+06	49001.4	0	113543	38742.4	0	0	121553	2445.33	0	0	361.866	0	0	0	0	0	333260	0	0	0	8166.64	0	0	10362.1	0	0	0
P3_H9_Sample_X3148692	0	7.57167e+06	60620	0	12900000	15100000	88687.5	0	6346791	0	0	0	956781	60118.2	0	0	0	0	894425	520908	482428	0	0	0	40729.3	23050.2	287311	16808.9	311671	0	0	0	0	0	0	0	0	0	0	0	0	0	0	0	0	0	0	0	0
P1_A7_Sample_x3149938	0	5.4402e+06	102605	382712	0	10000000	73852	0	0	0	0	0	2.13352e+06	43566.1	0	0	0	0	0	555401	900744	0	0	0	0	0	0	0	308751	111809	0	0	0	0	19553.8	0	67866.9	0	492270	4087.8	39640.5	0	0	36195.5	0	0	0	0	0
P2_D7_Sample_x3148590	0	9946465	33243.5	0	8.15007e+06	5033348	50486.5	0	1.94845e+06	188673	0	0	0	63422	0	0	0	0	213752	464999	139617	1.43791e+06	643784	0	0	33449.9	45675	0	292875	0	0	0	9117.19	0	0	0	0	0	0	0	0	0	3023.29	0	0	0	0	0	0
P4_G1_Sample_X3163074	0	2980919	16397	117775	0	2.07093e+06	0	0	1.20004e+06	0	0	887063	0	8801.43	0	0	0	0	0	348823	37409.2	0	598122	0	0	38367.1	0	0	0	0	0	0	0	0	0	0	0	0	0	0	0	0	0	0	0	0	0	0	0
P3_E2_Sample_X3148175	0	3545649	26281.6	0	0	6031107	17269.8	0	455442	487057	0	0	0	0	0	0	0	0	130431	226157	136597	0	0	0	0	0	64793.5	0	0	0	0	0	0	0	0	0	0	0	0	0	0	0	18252.4	0	0	0	0	0	0
P1_D7_Sample_X3148352	0	24300000	116483	1.06284e+06	27500000	22700000	402841	0	4.58701e+06	386762	0	0	5.2826e+06	429153	0	3895.43	0	190214	5165674	742050	1.29942e+06	2684067	0	0	84812.7	26512.5	643184	33472.4	292535	22523.1	0	0	8144.69	0	13991.8	133522	6960.03	0	0	0	0	0	20809.9	29080.4	0	0	0	0	0
P2_D1_Sample_X3152871	0	1.25149e+06	0	0	0	2.13645e+06	0	0	0	0	0	0	0	0	0	0	0	0	0	64511.2	153865	0	0	0	0	0	0	0	0	0	0	0	0	0	0	0	0	0	0	0	0	0	0	0	0	0	0	0	0
P3_G5_Sample_x3139960	0	0	0	0	0	664586	0	0	0	0	0	0	0	0	0	0	0	0	215437	206100	81118.5	0	0	0	0	0	47843.9	0	147604	0	0	0	0	0	0	0	0	0	0	0	0	0	0	0	0	0	0	0	0
P2_E1_Sample_X3154344	0	0	0	0	0	0	0	0	0	0	0	0	0	0	0	0	0	0	0	0	0	0	0	0	0	0	0	0	0	0	0	0	0	0	0	0	0	0	0	0	0	0	0	0	0	0	0	0	0
P1_H9_Sample_X3150329	0	7207953	32813.7	1.19408e+06	14600000	12700000	46908.4	26630.1	1.54444e+06	243373	0	0	2.00514e+06	532932	0	0	0	0	2.09339e+06	369561	470555	0	1718662	0	0	55960.9	333588	0	0	0	0	0	5563.82	0	0	0	0	0	0	0	0	0	0	0	0	0	0	0	0
P2_F6_Sample_X3168487	0	0	0	112230	0	0	0	0	0	0	0	0	0	0	0	0	0	58399.1	0	0	0	0	0	0	0	0	0	0	0	0	0	0	0	0	0	0	0	0	0	0	0	0	0	0	0	0	0	0	0
P3_E6_Sample_X3165529	0	18100000	88287.3	229375	3.58427e+06	18600000	108312	0	1.53637e+06	0	0	0	1.01141e+06	0	0	0	66158.4	0	0	689036	3145955	0	455664	0	0	0	59097.2	0	416319	93200.1	0	0	0	0	1566.77	0	0	0	0	0	0	0	0	0	0	5954.11	0	0	0
P2_G7_Sample_X3167024	0	0	0	0	0	0	0	0	0	0	0	0	769599	0	0	0	120705	28594	0	51612.4	385760	0	0	0	0	16359.8	0	0	0	34636.2	0	0	0	0	0	453168	5215.13	0	0	0	263101	0	0	0	0	0	0	0	0
P4_C3_Sample_X3165906	0	9697544	78732.9	0	0	8414514	73848.1	0	449410	0	0	0	929784	0	0	0	0	0	0	946276	644937	0	201464	0	0	0	51300.3	0	623067	0	0	0	0	11728.1	0	0	0	0	0	0	0	0	0	0	44331.4	0	0	0	0
P2_G5_Sample_X3166616	0	36300000	472607	94068.6	1.18464e+06	76100000	429519	0	809090	419383	118904	0	9459490	15043.6	0	0	109793	0	1.36142e+06	3.99804e+06	2.96582e+06	0	0	0	26781.3	33390.7	500660	0	2.09791e+06	10234	0	0	0	0	0	0	0	0	0	0	0	0	3008.14	0	0	0	0	0	0
P4_C6_Sample_X3160537	0	0	0	137937	0	0	0	0	0	0	0	0	0	0	0	0	68600.2	45086.8	0	40765.7	0	0	179030	0	0	23015.4	0	0	0	0	0	0	0	0	0	0	0	0	0	0	0	0	0	0	0	41056	0	0	0
P4_F5_Sample_X3167400	0	0	0	0	0	0	0	29409	355561	0	0	0	0	14271.3	0	0	57979.3	0	0	0	0	2.26976e+06	371174	0	167532	0	0	0	0	0	0	0	0	0	0	0	0	0	0	0	0	0	9263.25	0	0	0	43024.6	0	0
P4_A1_Sample_X3160366	0	0	0	153142	0	0	0	0	0	0	0	0	0	10921.2	0	0	0	0	0	54623.5	267857	0	0	0	0	0	0	0	0	0	0	0	0	2161.3	0	0	0	22769.6	0	0	0	0	0	6620.8	0	0	0	0	0
P3_E4_Sample_X3159973	0	2.38265e+06	70298.2	295218	0	4300964	0	0	0	0	0	0	4624541	15208.5	0	8131.67	0	5497.3	0	1.11194e+06	1.71797e+06	0	0	0	31263.1	0	0	0	294256	51974	0	0	0	0	0	0	7469.38	0	0	0	0	0	5350.7	2710.43	0	0	0	0	0
P2_A3_Sample_x3164137	0	0	0	116782	0	0	0	0	0	0	0	0	0	0	0	0	86271.7	0	0	0	0	0	0	0	0	0	0	0	0	0	0	0	0	0	0	0	0	0	0	0	0	0	0	0	0	0	0	0	0
P3_D2_Sample_X3162461	0	17800000	136890	0	8501750	15700000	86594.2	0	2.69656e+06	0	0	0	1.9837e+06	52339.1	0	0	0	0	1.54565e+06	1.55462e+06	1.08815e+06	0	0	0	0	0	815866	0	675510	61943.8	0	0	24111.9	0	89505	0	0	0	0	0	0	0	0	0	0	0	0	0	0
P1_G10_Sample_X3159113	0	0	13675.7	0	2.43392e+06	0	0	0	1.3164e+06	0	0	0	806091	0	0	0	0	0	1.74432e+06	193359	254001	0	0	0	0	0	386420	13756.9	0	0	0	0	0	0	17149.8	0	0	0	0	0	0	0	0	0	0	0	0	0	0
P4_E7_Sample_X3157495	0	0	19629.8	232328	0	0	0	0	432158	0	0	0	861809	0	0	0	136644	9930.6	0	337797	574471	2.22691e+06	0	0	36482.2	28263.9	0	0	0	33102.9	0	0	0	0	0	0	5743.93	0	2.38544e+06	578.08	0	0	0	0	0	0	0	0	0
P3_H8_Sample_x3157719	0	0	0	158865	1.13977e+06	0	0	0	0	0	0	0	0	0	0	0	0	0	891191	59080	0	0	0	0	0	0	1.07495e+06	71686.5	0	0	0	0	0	0	72825.9	0	0	0	0	0	0	0	0	8259.47	0	10912.6	0	0	0
P1_B12_Sample_X3164179	0	3.23393e+06	40516.4	0	0	5.44066e+06	0	0	0	0	0	0	941320	0	0	0	0	0	0	551096	197625	2.53715e+06	0	0	0	46605.2	0	0	265004	0	0	0	0	0	0	0	0	0	374179	0	33442.7	0	0	0	0	0	0	0	0
P3_G9_Sample_x3164537	0	1.81734e+06	48984.5	0	0	1.81167e+06	0	0	362606	633875	0	0	0	144752	0	0	0	0	0	227342	0	1.48906e+06	0	0	0	0	0	0	0	0	0	0	0	0	0	0	0	0	0	0	0	0	0	0	0	0	0	0	0
P4_H5_Sample_X3157111	0	1.25485e+06	0	0	0	1046755	0	0	0	0	0	0	0	0	0	0	0	0	0	45020.7	39335.4	0	0	0	0	0	0	0	0	0	0	0	0	0	0	0	0	0	0	0	0	0	0	0	0	0	0	0	0
P4_F1_Sample_x3148381	0	3.15974e+06	218987	1.48565e+06	8389438	6073010	22091.9	0	3.72787e+06	324557	0	0	1.24746e+06	58516.3	0	0	130687	39125.2	1.39536e+06	653484	387087	0	1.70351e+06	152930	159504	59263.2	219350	11986.9	298017	0	0	0	4255.7	0	0	213982	0	0	0	0	0	0	2491.99	0	0	0	0	0	0
P2_F7_Sample_x3171534	0	534146	22014.6	236512	0	852163	0	0	875925	0	0	0	3.1601e+06	20145.1	0	0	155542	48172.6	1258138	311425	2896532	0	418771	0	0	0	728459	199186	0	0	0	0	0	0	0	0	0	0	0	0	0	0	11123.2	0	0	0	0	0	0
P4_G2_Sample_X3167390	0	0	0	0	0	0	0	19831.5	0	0	0	0	0	0	0	0	0	0	0	0	0	0	829904	0	0	0	0	0	0	0	128348	0	0	0	0	0	0	122118	505026	231800	0	0	0	0	0	0	0	0	0
P1_F3_Sample_X3168692	0	2.32752e+06	0	140007	0	5.46226e+06	68744.1	0	0	0	0	758225	0	47035.3	333614	0	0	0	0	47741.6	138021	0	0	0	38418.9	0	24721.1	0	0	0	0	0	0	0	0	0	0	0	0	0	0	0	0	0	0	0	0	0	0
P3_E8_Sample_X3162159	0	1209145	17249.6	221647	1.26445e+06	1.74757e+06	0	0	1.02698e+06	0	0	0	0	0	0	0	0	0	113690	291742	0	0	0	0	0	39976.8	31331.7	0	119972	0	0	0	0	0	0	0	0	0	0	0	0	0	0	0	0	0	0	0	0
P1_C7_Sample_X3163019	0	0	0	623701	0	0	0	0	357947	0	0	0	0	0	0	0	65117.6	13127.7	0	42669.4	0	0	0	0	0	0	0	0	0	0	0	0	3870.69	0	0	0	0	0	0	0	0	0	5708.06	0	0	0	0	0	0
P3_C11_Sample_X3167975	10600000	19800000	192802	95140.1	0	24200000	47590.6	0	0	1096538	0	0	1.81463e+06	943990	0	0	0	43813.3	0	1246999	848826	2.39129e+06	0	0	0	0	0	0	614443	0	0	0	0	0	0	0	0	0	0	0	0	0	0	0	0	0	0	0	0
P3_B8_Sample_X3168404	22000000	2.22128e+06	32568.6	0	0	3.90802e+06	30743.3	0	0	0	0	0	5.95004e+06	18791.2	0	0	239773	0	0	568017	3488101	0	73505.8	0	0	0	0	0	193767	55388.4	0	0	0	0	0	0	0	0	0	0	0	0	5401.95	0	36508.7	0	91062	0	0
P1_C11_Sample_x3167358	0	616303	0	0	0	1.86531e+06	0	0	0	0	0	0	0	0	0	0	0	0	0	0	0	0	235879	0	36440.3	0	0	0	0	0	0	0	0	0	0	0	0	0	0	0	0	0	0	0	0	0	0	0	0
P4_B8_Sample_x3157268	0	1.70395e+06	35734	206927	0	2145185	0	0	0	0	0	0	1.43238e+06	0	0	0	0	102319	950481	519926	837143	1.84853e+06	0	0	0	0	366683	105192	152034	36841.5	0	0	1647.68	0	62318.6	0	16713.4	0	0	0	0	0	0	47527.3	0	0	0	0	0
P4_C7_Sample_x3164702	0	0	0	0	0	0	0	0	0	603814	0	0	0	13053.4	0	0	0	0	0	57828.8	0	0	0	0	0	0	0	0	0	0	0	0	0	0	0	0	0	0	0	0	0	0	0	0	0	0	0	0	0
P4_F7_Sample_X3158629	0	14000000	141747	0	5553979	14400000	44503.1	0	1695931	202676	0	0	2304370	116328	0	0	0	0	693305	1.10714e+06	504349	2397325	641223	0	0	0	91172.6	0	308461	0	0	0	9809.27	0	0	209156	0	0	0	0	0	0	0	0	0	0	0	0	0
P3_H4_Sample_X3157364	0	19400000	44485.9	0	2.00876e+06	11800000	47186.7	0	570285	305566	0	0	3.96015e+06	1279712	0	0	77970.2	19547.7	189737	843045	3.20045e+06	3.01986e+06	246168	0	0	355066	112064	0	0	301676	0	0	0	0	10372.7	0	6389.69	0	0	0	0	0	0	56154.7	59151.3	0	0	0	0
P3_G1_Sample_x3158948	0	0	0	0	0	0	0	0	0	0	0	0	0	0	0	0	0	0	0	212162	121905	0	0	0	0	0	0	0	0	6234.93	0	0	0	0	0	0	0	0	0	0	0	0	0	0	0	0	0	0	0
P4_G6_Sample_x3160411	0	0	0	0	0	0	0	0	0	0	0	0	0	0	0	0	0	0	0	0	0	0	0	0	0	0	0	0	0	0	0	0	0	0	0	0	0	0	0	0	0	0	0	0	0	0	0	0	0
P4_H7_Sample_X3161574	0	656236	0	147566	0	911605	0	0	0	0	0	0	0	0	0	0	0	44770.2	0	86331.2	50640.9	0	0	0	0	0	0	0	0	0	0	0	0	0	0	0	0	0	0	0	0	0	2111.03	0	0	23996.8	0	0	0
P1_F7_Sample_X3159373	0	0	29533.7	0	0	0	0	0	0	404490	0	0	0	0	0	0	0	0	0	654101	80000.7	0	0	0	45917.1	49996.8	0	0	0	0	0	0	0	0	0	0	0	0	0	0	0	0	0	0	0	0	0	0	0
P4_A2_Sample_X3168483	0	0	0	118801	0	0	0	0	418425	0	0	0	0	0	0	0	0	36474.4	0	0	0	0	0	0	0	0	0	0	0	0	0	0	0	0	0	0	0	0	0	0	0	0	1735.62	0	0	0	0	0	0
P2_D9_Sample_X3159042	0	0	0	890363	2.13947e+06	0	0	0	459425	0	0	0	0	0	0	0	0	0	0	56026.5	0	0	0	0	0	0	0	0	0	0	0	0	0	0	0	234211	0	0	0	0	0	0	0	0	0	0	0	0	0
P2_H11_Sample_X3157058	0	2649509	72069.3	454396	2.51909e+06	4.301e+06	19666.4	14828.3	3.46034e+06	181468	0	0	3.26447e+06	23851.1	0	0	79723.7	10961.1	3366062	1.45121e+06	1.87795e+06	0	245617	0	197770	0	1886143	147182	334556	190435	0	0	0	2890.23	392186	0	22976.5	0	0	0	0	0	0	3428.76	0	0	0	0	0
P1_G2_Sample_x3156238	0	3371827	315801	1.28653e+06	0	18500000	54280.9	0	0	135882	0	0	4.79527e+06	28635.2	0	0	320289	50249.6	0	6611233	2.94942e+06	0	52038	0	138705	177537	0	0	2105579	113487	0	0	14032.5	0	0	0	34137.5	0	0	0	40927.5	0	17792.6	0	0	0	0	0	0
P1_A6_Sample_X3156373	0	6.33379e+06	53647.6	357593	0	8.36789e+06	42584.7	0	680180	115385	0	0	0	37894	0	51084.4	143260	0	0	0	38655.5	3227697	269244	0	91537.9	72368.9	0	0	0	0	0	0	0	0	9981.4	0	0	0	0	0	0	0	0	0	0	0	0	0	0
P3_D12_Sample_x3156721	0	0	0	0	0	0	0	54976.7	0	0	0	357343	0	0	0	0	0	0	0	38595.8	0	0	0	0	0	0	0	0	0	0	0	0	0	0	0	0	0	0	0	0	0	0	0	0	0	0	0	116686	0
P1_B9_Sample_X3157394	0	718822	25037.9	227881	0	1.5501e+06	0	0	750915	0	0	0	1.14659e+06	0	0	0	0	0	708459	257181	429708	0	0	0	0	0	192262	0	111433	0	0	0	0	0	3609.3	0	0	0	0	0	0	0	0	0	0	0	0	0	0
P1_F4_Sample_x3156177	0	987520	0	0	0	760213	0	0	0	113121	0	0	0	54291.2	0	0	0	0	0	50465.4	0	0	497021	0	89660.3	0	0	0	0	0	0	0	0	52978.6	0	0	0	0	0	0	0	0	0	0	0	0	0	0	0
P4_H3_Sample_X3161550	0	6.24243e+06	61167.4	0	0	7.49998e+06	51194.8	0	0	0	0	0	735127	40112.1	0	0	0	0	0	463613	528761	0	0	0	0	0	0	0	206753	3407.52	0	0	1106.22	0	0	0	0	0	0	0	0	0	0	0	0	0	0	0	0
P3_E5_Sample_X3155219	0	0	0	404777	0	0	0	29732	0	0	0	0	0	6330.2	0	3297.86	128783	113990	80445.6	53548.9	120487	0	267943	0	74422.2	43628.7	239485	0	0	0	0	0	944.111	2849.9	0	0	0	56122.3	0	0	0	0	27079.1	0	114673	0	43280.8	0	0
P3_H5_Sample_x3156091	0	0	0	97271.7	0	831846	0	0	0	0	0	0	0	0	0	0	0	0	0	97188.7	0	0	0	0	0	0	0	0	0	0	0	0	0	0	0	0	0	0	0	0	29942.1	0	0	0	0	0	0	0	0
P3_F7_Sample_X3150003	0	0	0	0	0	0	0	20104.5	0	0	0	0	0	0	0	0	77523	0	0	54428.3	0	1.7675e+06	871614	0	0	0	0	0	0	0	0	0	0	0	0	0	0	0	282357	0	0	0	0	0	42903.2	0	0	0	0
P1_E4_Sample_X3156040	0	4906727	70674.3	0	1.18552e+06	12600000	31323.8	0	712430	0	0	0	1.13626e+06	26218	0	0	54211.6	0	94297.2	496490	512559	0	46213.4	0	0	32491.3	36298.5	0	273108	37615.1	0	0	0	0	0	0	14690.1	0	0	0	9231.6	0	0	0	0	0	0	0	0
P1_H6_Sample_x3154669	0	0	0	181563	0	0	0	0	0	0	0	0	0	0	0	0	0	0	0	0	0	0	331439	0	0	0	0	0	0	0	0	0	1954.74	0	0	0	0	0	0	0	0	0	14702.7	0	0	0	0	0	0
P3_B5_Sample_x3154992	0	0	0	134741	0	0	0	0	1.07042e+06	0	0	0	0	0	0	0	0	0	0	55371.1	58532.8	0	0	0	0	37657.2	0	0	0	0	0	0	0	0	0	0	0	0	0	0	0	0	0	0	0	0	0	0	0
P1_G6_Sample_X3152549	0	0	0	0	0	1.08227e+06	0	0	0	0	0	0	0	0	0	0	48412.9	32854.1	155614	0	51745.4	0	0	0	31892.9	0	38005.6	0	0	0	0	0	0	16464.4	0	0	0	0	0	0	0	0	0	0	0	0	0	0	0
P4_G8_Sample_x3156417	0	0	0	0	0	0	0	0	0	0	0	0	0	0	0	0	0	0	0	0	0	0	0	0	0	0	0	0	0	0	0	0	0	0	0	0	0	0	0	0	0	0	0	0	0	0	0	0	0
P4_D7_Sample_x3161091	0	0	0	194820	0	0	0	0	338846	0	0	0	0	0	0	0	71280.8	9122.36	0	0	0	0	0	0	0	0	0	0	0	0	0	0	0	0	0	0	0	0	0	0	3683.71	0	0	0	0	0	0	0	0
P3_D9_Sample_X3157299	0	42900000	2.0656e+06	1.02203e+06	7533978	86500000	113673	66281.3	5036795	134045	79161.2	0	139000000	1.06564e+06	131870	0	232871	130527	13500000	39100000	45800000	1.97403e+06	2163990	0	4502.93	234858	4291392	2.2532e+06	10100000	352850	186342	0	1205.23	0	94067.9	0	14168.7	113513	760001	0	21383.8	0	7440.75	17998.3	366023	0	91913.1	0	0
P3_B7_Sample_x3161751	0	0	0	175680	0	362712	0	0	0	0	0	0	0	0	0	0	0	29282.2	0	47002.4	0	0	0	0	0	0	0	0	0	0	0	0	0	0	0	0	0	0	0	0	0	0	0	0	0	0	0	0	0
P1_C12_Sample_X3158004	20300000	0	22879.9	133215	0	649973	0	0	624070	0	0	0	1.46774e+06	0	0	0	0	0	254560	376201	917956	0	0	0	36186.5	0	115598	0	0	5769.07	0	0	0	0	0	0	0	0	0	0	0	0	0	0	0	0	0	0	0
P3_B6_Sample_x3158722	0	0	0	125848	0	0	0	0	0	0	0	0	0	0	0	0	0	0	0	0	0	0	0	0	0	0	0	0	0	0	0	0	0	0	0	0	0	0	0	0	0	0	0	0	0	0	0	0	0
P3_H6_Sample_X3159447	0	0	0	0	0	0	0	0	0	0	0	0	0	0	0	0	0	0	0	0	0	0	0	0	0	0	0	0	0	0	0	0	0	0	0	0	0	0	0	0	0	0	0	0	0	0	0	0	0
P4_B5_Sample_X3164880	0	1.29508e+06	39250	0	0	1563278	0	0	0	0	0	0	2.09685e+06	0	0	0	0	0	0	569421	1.45167e+06	0	0	0	0	0	0	0	181652	6541.89	0	0	0	0	0	0	0	0	0	0	0	0	0	0	0	0	0	0	0
P1_H10_Sample_X3172079	0	8597489	49283.5	653270	3.21956e+06	12200000	24663.9	0	1.1179e+06	716002	0	0	3.13241e+06	196221	0	0	0	31964.1	314240	1.15065e+06	1.92407e+06	2.58204e+06	515773	0	0	34396.6	106568	0	620444	2889.09	0	0	1293.23	0	8945.72	0	0	0	0	0	0	0	14581.9	0	0	0	0	0	0
P1_G9_Sample_X3170393	0	2.65788e+06	0	0	0	1.7318e+06	0	0	0	131761	0	0	0	88062.3	0	0	0	0	0	39876.2	0	0	0	0	0	0	0	0	0	0	0	0	0	0	0	0	0	0	0	0	0	0	0	0	72349	0	0	0	0
P1_E8_Sample_X3165226	0	11800000	126390	332727	1.31611e+06	32000000	244122	0	1.25274e+06	116853	0	0	11900000	162840	0	0	56455.2	12103.6	594845	1.52552e+06	3718516	0	438800	0	0	0	202887	17756.4	367671	74586.1	0	0	0	78275.3	0	0	0	0	0	0	0	0	0	0	0	0	0	0	0
P1_C2_Sample_X3167050	0	6978340	50151.7	149199	5.77336e+06	11200000	30134.9	0	5.37744e+06	0	0	0	3.28504e+06	34188.9	0	0	0	0	4.09639e+06	843159	1.97056e+06	1.57174e+06	0	0	0	0	1868590	88765.6	306519	11863.1	0	0	0	0	43281	0	0	0	735604	0	38457.5	0	5973.37	0	44599.6	13834.9	0	0	0
P2_A6_Sample_X3165523	9278076	27400000	119934	222837	23600000	23900000	392590	0	21700000	197823	0	0	2.2426e+06	776563	0	0	144769	17767.2	4.71183e+06	557575	1768480	1.67603e+06	296320	0	0	38680.2	2.52153e+06	101146	301706	0	0	130990	3068.32	0	26040.1	0	0	0	0	0	0	0	0	5732.68	0	0	0	0	0
P1_H3_Sample_X3167950	0	19600000	133927	473217	7337077	44500000	242463	0	5.92142e+06	115498	0	0	3.18817e+06	188683	0	0	85540.6	0	2.74719e+06	1.18913e+06	2.46456e+06	0	486170	0	0	0	857328	9128.39	439739	18314.2	0	0	0	0	23731.7	0	0	0	0	0	6864.2	0	0	0	0	0	0	0	0
P3_C4_Sample_X3164504	0	1012549	57544.8	172120	0	1.33829e+06	0	0	492274	0	0	0	0	0	0	0	68353.3	0	0	720272	181582	2758734	0	0	0	0	0	0	346099	9816.41	0	0	0	0	0	0	7078.62	0	1.28565e+06	21949.8	0	0	0	0	0	0	0	0	0
P1_G3_Sample_X3167088	0	8.3619e+06	85674.2	621234	13000000	25700000	131933	0	3946186	0	0	0	8476096	30621.7	0	0	74194.4	83446.4	14300000	1.2742e+06	5.98024e+06	0	0	0	0	28202	4.85316e+06	88304.2	594645	210222	0	0	0	0	256821	0	0	0	0	0	0	0	0	0	110136	0	0	0	0
P1_D9_Sample_X3165029	0	0	0	472359	0	0	0	0	0	0	0	0	0	0	0	0	73678.6	18062.4	0	0	0	0	0	0	0	0	0	0	0	0	0	0	0	0	0	0	0	0	0	0	67534.9	0	13850.7	0	0	0	0	0	0
P3_D5_Sample_X3163040	0	0	20881.8	0	0	735662	0	0	0	0	0	0	0	0	0	0	66058.3	0	0	286228	0	0	0	0	0	0	0	0	106018	4810.7	0	117977	0	0	0	0	0	0	0	0	57446.8	0	2.35215e+06	0	0	31267.4	0	0	0
P2_G11_Sample_X3166835	0	14600000	72839.2	314791	1.89818e+06	30400000	38178.2	0	1.51067e+06	0	0	0	19900000	128658	0	0	0	0	1.33296e+06	1.252e+06	8937166	0	0	0	0	0	739718	54590.3	302134	165537	0	0	0	0	23233.2	0	4069.78	0	0	0	0	0	0	0	0	0	0	0	0
P4_C9_Sample_X3148813	0	10700000	46301.9	0	0	7.71677e+06	27771	0	628198	0	0	0	0	0	0	0	0	0	0	101286	392634	1.31584e+06	0	0	0	0	37822.7	0	0	10882.5	0	0	0	31850.1	10130.8	0	0	0	0	0	0	0	0	0	0	0	0	0	0
P4_F3_Sample_x3140299	0	6681834	84321.4	0	1.91588e+06	7493686	22450.1	0	636868	0	0	0	0	0	0	0	0	0	347901	929354	135079	0	0	0	147303	0	150876	32477.1	293561	0	0	0	17321.4	0	0	0	0	0	0	0	0	0	0	0	0	0	0	0	110972
P4_H8_Sample_X3168086	0	0	0	0	0	0	0	0	0	0	0	0	0	0	0	0	0	0	0	0	0	0	0	0	0	0	0	0	0	0	0	0	0	0	0	0	0	0	0	0	0	0	0	0	0	0	0	0	0
P1_C4_Sample_x3156557	0	768999	29599.3	1.61189e+06	0	1.70317e+06	0	0	0	321845	0	0	1.69449e+06	35196.2	0	4395.1	0	86971.5	0	716845	669626	1.75858e+06	0	177586	146207	48270.8	0	0	0	21956.1	0	0	7632.44	0	0	0	0	0	1448571	0	54889.2	0	21885.7	0	0	0	0	0	0
P2_E4_Sample_x3157411	0	15600000	103187	164303	0	19300000	67570.7	0	0	0	0	0	1.11159e+06	18657	0	0	0	0	0	1.2466e+06	857164	0	1023330	0	37592	0	29618.1	0	593854	35813.6	0	0	0	0	0	0	0	0	0	0	0	0	35345.7	0	0	0	0	0	0
P4_D5_Sample_X3143542	0	900440	13727.7	493389	0	1.01393e+06	14493.9	0	689388	78064.1	0	0	0	4686.12	0	13543.3	0	71396.8	88244.6	0	129534	0	0	0	139449	29866.3	35493.9	0	0	0	0	0	3830.69	2102.33	0	0	0	0	0	0	99357.4	0	36741.8	0	0	6695.24	0	0	0
P1_F2_Sample_x3144136	0	21600000	171218	0	2.98702e+06	40600000	134592	0	1.58738e+06	0	0	0	2.37829e+06	20312.1	0	0	0	0	2.05868e+06	1188057	1.09054e+06	0	0	0	0	0	1.4802e+06	0	803387	4884.07	0	0	0	0	11546.6	0	0	0	0	0	0	0	0	0	0	0	0	0	0
P1_F6_Sample_X3145145	0	5.15046e+06	93131.4	202500	19900000	15800000	78417.6	0	3.63616e+06	0	0	0	0	23604.8	0	0	0	0	696913	800154	192248	2.87008e+06	0	0	120558	0	571169	13684.1	359635	0	0	0	0	4176.85	14491.6	0	0	0	0	0	0	0	0	0	48384.9	0	0	0	0
P4_F2_Sample_x3148613	0	0	0	1.40203e+06	2.14613e+06	1.21621e+06	0	0	1.25989e+06	0	0	0	916865	0	0	5908.29	81598.3	225922	1.82603e+06	149911	358327	0	0	0	75443.4	48198	900505	16327.9	0	0	0	0	9968.37	0	18590.8	161978	0	0	0	0	19775.4	0	30558.3	0	0	0	0	0	0
P3_D11_Sample_X3148257	0	4327669	36160.3	329293	0	8480790	31636.3	0	328235	0	0	0	2.26265e+06	39816	0	0	0	7715.09	0	576647	1.00648e+06	0	0	0	0	372425	0	0	253986	0	0	0	0	0	0	0	0	0	0	0	0	0	0	0	0	0	0	0	0
P3_A5_Sample_X3149703	0	940846	13831.2	0	0	1.42593e+06	0	0	0	0	0	0	0	0	0	0	65540.1	0	0	229700	189374	0	0	0	0	0	0	0	0	0	0	0	4260.52	0	5579.13	0	0	0	0	0	0	0	0	0	0	0	0	0	0
P2_A5_Sample_x3147538	0	12500000	170643	473920	6373686	26500000	147195	0	1676548	159192	0	0	1.5651e+06	36416.3	0	0	0	26188.8	4.1631e+06	940808	351763	4667415	897689	0	46680.1	34575.9	603411	43283.8	441531	0	0	0	4153.65	0	13287.7	0	0	0	0	0	0	0	0	0	0	0	0	0	0
P4_G7_Sample_x3148482	0	3.96152e+06	18294.1	334126	0	0	0	50746	416857	0	0	257842	0	0	0	0	97981.8	0	0	42850.3	0	0	1.52138e+06	0	0	216672	0	0	0	0	0	0	0	5182.56	0	0	0	0	0	0	0	0	0	0	34942.5	0	0	0	0
P2_D3_Sample_x3148224	0	9574494	115028	501415	2.49514e+06	18100000	207417	0	2.05661e+06	543023	0	0	1.34286e+06	312702	0	0	0	35084.9	371365	1.29984e+06	763659	0	369172	0	63126.1	35940.4	155239	0	441048	0	0	0	5651.84	0	0	0	0	0	0	0	0	0	14842.6	0	0	0	0	0	0
P3_B10_Sample_X3146823	0	0	21751.7	170888	0	0	0	0	0	0	0	0	0	12772.2	0	0	69728.7	0	186617	312111	106259	0	349709	0	0	185537	135151	0	0	0	0	0	0	0	0	0	0	0	0	0	0	0	0	0	0	0	0	0	0
P4_D8_Sample_x3150365	0	0	0	168631	2831579	0	0	0	1896808	0	0	0	0	0	0	0	39838.1	0	1.55336e+06	143625	270137	0	0	0	0	0	672587	0	0	8675.55	0	0	0	0	54651.5	0	0	0	0	0	25858.6	0	2681.94	0	0	0	0	0	0
P3_C12_Sample_X3159277	0	793203	29907.4	373518	0	947165	0	23287.8	0	67652	0	0	602517	16095.8	0	0	61412.3	0	62091.2	582659	373798	0	267214	271750	0	107873	0	14056.6	0	13523.4	0	0	823.448	0	0	0	0	0	0	0	84904.8	0	0	0	0	0	59278.2	0	0
P2_B12_Sample_x3147840	0	8630811	55797.4	0	2.42535e+06	9991338	35007	0	581217	97050.7	0	0	0	31526.2	0	0	0	0	0	361766	98070.2	0	535156	0	37712.6	0	0	0	142860	0	0	0	0	0	0	0	0	0	0	0	0	0	0	0	0	0	0	0	0
P1_E6_Sample_X3145248	0	855745	18288.5	122650	0	1.2804e+06	0	0	316139	0	0	0	1.77202e+06	0	0	0	0	0	0	365901	1.15234e+06	0	0	0	0	0	0	0	0	0	0	0	0	0	0	0	0	0	0	0	0	0	0	28659.3	0	0	0	0	0
P2_B9_Sample_X3144759	0	2658522	0	255908	3.08166e+06	1.94137e+06	0	0	669461	0	0	239675	0	0	0	10063.1	0	424900	160518	0	0	4746779	400813	0	0	34089.2	0	0	0	0	0	0	0	0	0	0	0	0	0	0	0	0	0	0	0	0	0	114887	98379.5
P1_B6_Sample_x3144070	0	2.86184e+06	72715.8	0	3.28833e+06	14200000	71608.1	22173.1	1.65467e+06	217114	0	0	891310	203453	0	18439.1	0	24160.1	97576.2	332647	371765	0	0	0	58544.9	0	38031	0	129694	0	0	0	3234.8	0	12464	0	0	64704.7	0	0	0	0	1458.05	0	0	0	0	0	0
P3_B9_Sample_X3147350	0	0	0	536495	0	0	0	0	0	0	0	0	0	0	0	0	0	0	0	115054	18071.7	0	0	0	0	0	35458.9	0	0	0	0	0	0	4670.84	31848.5	0	0	0	0	0	0	0	0	0	0	0	0	0	0
P2_H12_Sample_X3149890	0	0	0	88963.4	0	0	55965.1	29944.8	428342	102685	0	0	0	10675.4	0	0	0	0	0	50154.5	67087.7	0	322349	0	0	27439.9	52871.4	0	0	0	0	0	4247.21	0	0	0	0	0	0	0	0	0	0	0	0	0	73923	0	0
P4_C2_Sample_X3146791	0	32100000	359550	362697	18300000	53700000	526273	0	22800000	271303	0	0	6.17145e+06	521669	0	0	41643.9	47583.8	10700000	1774663	2833950	0	196712	0	0	0	3.05774e+06	131969	670585	4729.26	0	0	3303.08	107593	28013.4	0	0	41644	0	0	0	0	0	2650.36	93778.1	0	0	0	0
P4_B7_Sample_x3149663	0	3848917	41283.3	0	0	4450207	15341	0	0	0	0	0	2.22262e+06	25445.9	0	0	0	0	0	965734	975628	0	0	0	0	0	0	0	415164	8602.96	0	0	0	0	0	0	0	0	0	0	0	0	0	0	0	0	0	0	0
P3_G8_Sample_X3147861	0	0	0	814560	0	0	0	0	597628	0	0	0	0	10228.9	0	0	215246	133203	0	31638.5	0	0	0	0	0	48981.5	0	0	0	0	0	0	0	0	0	0	0	0	277358	0	12514	0	10808.3	2358.1	0	8354.34	45725.8	0	0
P3_F6_Sample_X3146877	0	12300000	113135	640207	877753	18500000	56483.2	0	448777	0	0	0	1.1209e+06	0	0	0	64773.2	49848	858345	1.0675e+06	0	0	0	0	0	51111.9	781729	19303	283925	0	0	0	0	0	6288.69	0	0	0	0	0	0	0	3630.57	0	0	0	0	0	0
P1_H4_Sample_X3156507	0	2.67254e+06	0	0	0	4620419	12530.9	0	0	0	0	247311	579976	104786	0	0	0	0	0	67777.9	656906	0	1.0824e+06	0	37353.2	0	0	0	0	0	0	0	0	75858.4	0	0	0	0	0	0	0	0	0	0	0	0	0	0	0
P3_G7_Sample_X3158130	0	2.87925e+06	75267.1	144459	5928302	5373377	10504.1	0	1.50473e+06	0	0	0	1.46802e+06	0	0	0	0	0	1.72482e+06	891480	1217844	0	0	0	0	0	875376	0	260380	63402.4	0	0	0	0	112950	0	19218.3	0	0	0	0	0	0	3581.39	0	142340	0	0	0
P1_A12_Sample_X3155226	0	0	0	0	0	0	0	0	0	0	0	0	0	0	0	0	0	0	178693	0	0	0	0	0	0	0	27755.4	0	0	0	0	0	0	0	0	0	0	0	0	0	0	0	0	0	0	0	0	0	0
P1_B5_Sample_X3151860	0	2.1075e+06	51171.4	1.03515e+06	2.71918e+06	8191759	36766.7	0	801529	0	0	0	0	12952	0	0	59268.4	30544.5	1.02059e+06	374070	145648	4.07607e+06	696809	0	0	81321.3	162992	0	158906	0	0	0	0	0	0	0	0	0	0	0	0	0	5689.53	0	0	0	0	0	0
P1_G11_Sample_X3157950	0	2.36625e+06	0	184392	2234753	3.03102e+06	0	0	1.04008e+06	110053	0	0	0	46503.5	0	0	0	0	302845	0	62854.6	0	0	0	0	0	51924.9	0	0	0	0	0	0	0	0	0	0	0	0	0	0	0	0	0	0	0	0	0	0
P2_E12_Sample_X3159451	0	0	58841.4	413410	0	0	0	0	0	0	0	0	0	0	0	0	0	0	0	1.29817e+06	1.36352e+06	0	0	0	0	0	0	0	98649.5	12510.4	0	0	0	0	0	0	0	0	0	0	0	0	0	0	0	0	0	0	0
P2_H4_Sample_x3156404	0	5346058	21238.4	0	8399321	4.66328e+06	0	0	5.3323e+06	74871.1	0	0	0	113022	0	0	0	0	1.10819e+06	238224	0	0	499078	0	32319.4	24602.5	290784	0	0	0	0	0	3783.52	0	29337.6	0	0	0	0	0	0	0	0	0	0	0	0	0	0
P3_E7_Sample_X3150389	0	1.05659e+06	0	0	2.41119e+06	0	0	0	0	190940	0	0	0	12827.8	0	0	65673.8	0	72012.5	58332.5	0	1.53368e+06	0	0	0	341530	0	0	0	0	0	0	0	0	0	0	0	0	0	0	0	0	0	0	0	0	0	0	0
P3_C5_Sample_x3160658	0	8802622	408975	0	3450386	22600000	153017	0	2.00186e+06	868376	0	0	1.95948e+06	623542	0	0	82370.7	0	841291	2481844	841853	0	0	0	64350.9	0	236385	0	571648	37633.6	0	0	0	0	11691.8	0	0	0	0	0	0	0	0	0	0	0	0	0	0
P3_F12_Sample_x3152735	0	726033	14305.9	1.56476e+06	0	1.8496e+06	0	0	394014	0	0	0	0	0	0	27247	0	180460	0	0	235564	0	0	0	0	22312.9	0	0	0	0	0	0	9919.66	0	0	0	0	0	0	0	0	0	20356.5	4570.33	0	0	0	0	0
P2_E10_Sample_X3152613	0	0	0	127597	0	0	0	0	0	0	0	0	0	0	0	0	0	0	0	0	52242.4	0	0	0	0	0	0	0	0	0	0	0	0	0	0	0	0	0	0	0	0	0	0	0	0	0	0	0	0
P2_A12_Sample_X3146540	0	1.04567e+06	0	0	0	1.08672e+06	0	0	0	0	0	0	0	0	0	0	0	0	0	51052.8	0	0	0	0	0	0	0	0	0	0	0	0	0	0	0	0	0	0	0	0	0	0	0	0	0	0	0	0	0
P1_E3_Sample_x3149712	0	1.99685e+06	0	795358	0	0	0	0	556653	148638	0	236986	0	135358	0	0	0	0	0	75777.8	0	3.26016e+06	639984	0	0	43073.2	0	0	0	0	0	0	14060.4	0	0	0	0	64762.9	0	0	0	0	0	0	42090.8	0	0	0	0
P3_F10_Sample_X3150464	0	2.01527e+06	46454.9	0	0	3.14354e+06	0	0	0	0	0	0	564593	20072.5	0	0	0	0	99455	307778	0	0	0	0	0	0	0	0	139277	0	0	0	0	0	0	199064	0	0	0	0	0	0	0	0	0	0	0	0	0
P4_A6_Sample_X3149264	0	1.74816e+06	89627	148773	0	2949720	6398	0	481171	0	0	0	5.36686e+06	0	0	0	0	31971.6	0	1.36384e+06	3.20161e+06	0	0	0	0	27042.6	0	0	275130	305348	0	0	0	0	0	0	84427.3	0	0	0	45634.5	0	0	78601.8	0	0	0	0	0
P3_B2_Sample_X3157028	0	4.4096e+06	20092.6	756256	1.65405e+06	4758579	12318.8	50144.4	1.28092e+06	0	0	0	0	0	0	1733.62	0	62748.6	91319.6	312853	210905	3588753	1.23132e+06	0	58617.6	0	0	0	0	0	167179	0	23859.6	0	0	0	0	0	0	0	0	0	16262.7	0	232882	0	0	0	0
P3_D8_Sample_x3160357	0	0	0	501732	0	0	0	0	593137	0	0	0	0	0	0	0	0	173470	0	68727.8	0	0	0	0	0	0	0	0	0	0	0	0	0	0	0	0	0	0	0	0	18952.2	0	8224.73	0	0	0	0	0	0
P3_A7_Sample_X3148264	0	0	0	0	0	0	0	0	0	0	0	0	0	0	0	0	0	0	0	0	0	0	0	0	0	0	0	0	0	0	0	0	0	0	0	0	0	0	0	0	0	0	0	0	0	0	0	0	0
P2_E7_Sample_x3159112	0	0	0	367342	0	0	0	0	388958	0	0	0	0	0	0	0	50976.1	18372.8	0	69032.4	0	0	701410	0	0	0	0	0	0	0	0	0	0	0	0	0	0	0	0	0	28161.9	0	6023.98	0	0	0	35679.4	0	0
P3_E1_Sample_x3151913	0	48100000	235200	0	2.31043e+06	33200000	547209	0	946486	0	0	0	3.06102e+06	0	0	0	0	0	1.96462e+06	636874	2.88239e+06	0	357744	0	0	41572.1	2.77996e+06	128094	368632	65111.4	0	0	0	0	111652	0	0	0	0	0	0	0	0	27637.7	0	0	0	0	0
P1_C10_Sample_x3148972	0	0	0	126611	0	0	0	0	681645	0	0	0	0	0	0	0	0	0	0	0	0	0	0	0	0	0	0	0	0	0	0	0	0	0	0	0	0	0	0	476.461	12594.3	0	0	0	0	0	0	0	0
P2_E11_Sample_x3148887	0	19000000	343456	0	0	20700000	59557.1	0	0	252740	0	0	2.28815e+06	0	0	0	0	0	0	7053965	935949	2.26105e+06	701196	0	67626.1	26723.4	0	0	1.09636e+06	3004.53	0	0	1443.68	0	0	0	0	0	0	0	0	0	0	0	0	0	0	0	0
P2_E8_Sample_x3144618	0	996577	20653.2	0	0	1.1677e+06	0	0	0	0	0	0	1.29942e+06	0	0	0	0	0	0	449242	785030	0	0	0	0	0	0	0	0	12487.5	0	0	0	0	0	0	0	0	0	0	0	0	0	0	0	0	0	0	0
P2_B10_Sample_X3144677	0	2.63576e+06	76582.4	0	0	11100000	26622.1	0	318086	0	0	0	853747	12809.5	0	0	0	0	0	1.01348e+06	289538	0	0	0	0	0	0	0	374289	18015.5	0	0	6485.4	0	0	0	0	0	0	0	0	0	0	0	0	0	0	0	0
P1_B11_Sample_x3159338	0	0	0	200536	0	0	0	0	0	0	0	0	0	0	0	0	0	61398.9	0	0	0	0	0	0	0	0	0	0	0	0	0	0	0	0	0	0	0	0	0	0	0	0	0	0	0	0	0	0	0
P1_D10_Sample_X3145052	0	0	14922.2	104688	0	4702347	0	0	882140	0	0	0	0	0	0	0	0	0	0	253778	426875	0	0	0	0	46357	0	0	144398	9732.29	0	0	0	0	0	0	0	0	0	0	0	0	0	0	0	0	0	0	0
P3_H11_Sample_x3140845	0	38000000	640672	368308	2.30054e+06	74700000	123200	25947.8	861310	2.88325e+06	260017	0	7698642	3.50671e+06	0	0	110622	141225	572795	4686201	9125120	0	517478	0	0	83308.9	208141	87288.5	3.02695e+06	315101	0	0	0	0	0	872291	0	0	0	0	72374.3	0	0	0	58191.2	0	0	0	0
P1_G7_Sample_X3148665	0	0	0	405076	0	0	0	0	0	0	0	0	0	0	0	0	93203.6	132012	0	0	0	0	0	0	49731	0	0	0	0	0	0	0	0	0	0	0	0	0	0	0	0	0	13833.4	0	0	0	0	0	0
P1_B7_Sample_X3146854	0	759634	0	322355	0	934970	0	0	0	0	0	0	0	0	0	0	194532	0	0	0	0	0	1.07701e+06	313666	0	149661	0	0	0	0	0	0	0	0	0	0	0	0	0	0	30538.9	0	0	0	0	0	0	0	37201.3
P2_H8_Sample_X3140903	0	20100000	201226	208544	26300000	22900000	272765	0	5350248	334360	0	0	2.87289e+06	500825	0	0	58940.8	0	3391907	1.11862e+06	1.53835e+06	0	268365	0	38037.1	56580	1.43883e+06	91885.6	679027	10522.8	0	175629	1113.08	0	10965.4	0	0	0	0	0	9087.19	0	0	0	0	0	0	0	0
P2_F3_Sample_X3139986	0	0	0	469258	0	0	0	0	0	0	0	0	0	27969.2	0	0	0	0	0	48423.6	468310	0	0	0	0	38132.1	0	0	0	0	0	0	0	0	0	0	0	0	0	0	35364.7	0	6110.86	4359.9	0	0	0	0	0
P1_B4_Sample_X3145431	0	60600000	868921	397688	19800000	93700000	839326	37637.5	3.66068e+06	140536	156907	408593	12200000	318975	0	0	485712	40583.8	8915753	7859263	5766969	4.63841e+06	25319.1	0	0	316822	2.96821e+06	58796.9	3.32034e+06	18547.9	0	0	0	0	28190.9	0	0	0	168485	0	0	0	0	0	288528	0	50079.4	0	0
P2_B11_Sample_X3142513	0	38100000	409545	0	4747177	33300000	641535	39840.9	3280713	585395	0	0	5.37441e+06	12382.3	0	0	98879	29370.6	5653647	5.78647e+06	1.80147e+06	0	456547	0	120041	55187.1	1.33753e+06	25238.2	2.08738e+06	0	0	0	0	0	0	0	0	0	0	0	9663.24	0	0	0	84492.7	0	0	0	0
P3_C2_Sample_X3143758	0	2.16729e+06	0	0	1.81666e+06	2.52328e+06	0	0	759725	119555	0	570749	0	34940.9	0	0	162248	0	202752	0	0	2.00481e+06	856084	0	105215	24998.7	0	0	0	0	0	0	0	0	0	0	0	0	0	0	47006.3	0	1595.02	0	0	0	0	0	0
P1_F5_Sample_X3144117	0	0	0	269184	0	0	0	0	435866	0	0	0	0	0	0	0	186490	0	0	0	0	0	0	0	0	0	0	0	0	0	0	0	0	0	0	0	0	0	0	0	0	0	0	0	0	0	0	0	0
P1_E10_Sample_X3149941	0	0	0	88266.9	0	0	0	0	0	0	0	0	0	0	0	0	0	0	0	0	0	0	0	0	0	0	0	0	0	0	0	0	0	0	0	0	0	0	0	0	0	0	3594.56	0	0	0	0	0	0
P1_H11_Sample_X3145275	0	3.76064e+06	0	101491	0	5031216	0	0	0	0	0	261627	0	127518	0	0	75696.9	0	0	36493.7	109259	0	437796	0	0	37273.7	0	0	0	0	0	0	817.518	0	0	0	0	0	0	0	5902.11	0	0	0	0	0	82278.2	0	0
P2_C1_Sample_x3156747	0	0	0	0	0	0	0	0	0	0	0	0	0	0	0	0	0	0	0	0	0	0	0	0	0	0	0	0	0	0	0	0	0	0	0	0	0	0	0	0	0	0	0	0	0	0	0	0	0
P3_C8_Sample_X3154878	0	0	0	145137	0	0	0	0	418888	0	0	0	0	0	0	0	0	0	0	62876.8	0	0	0	0	0	0	0	0	0	0	0	0	0	6994.71	0	0	0	0	0	0	0	0	1759.11	0	0	0	0	0	0
P1_D11_Sample_X3149920	0	1.14791e+06	0	719100	0	2.49124e+06	0	0	0	0	0	0	649736	13537.7	0	0	0	0	0	136790	0	0	0	0	0	0	0	0	0	0	0	0	2058.18	0	0	0	0	0	0	0	0	0	1779.86	0	0	0	0	0	0
P1_E12_Sample_X3139655	0	0	28536.9	166820	0	0	0	0	0	0	0	0	0	19977.4	0	0	0	0	0	566414	0	0	255264	0	0	84355.2	28200.5	0	138265	0	0	0	0	0	14672.8	0	0	0	0	0	0	0	0	0	0	0	0	0	0
P1_H5_Sample_X3154973	0	0	0	0	0	0	0	0	0	0	0	0	0	0	0	0	0	0	0	0	0	0	0	0	0	0	0	0	0	0	0	0	0	0	0	0	0	0	0	0	0	0	0	0	0	0	0	0	0
P1_F10_Sample_X3155201	0	3507054	44034.1	254715	2.68061e+06	8.38442e+06	31550.9	0	1658460	93571.9	0	0	2.62224e+06	30239.9	0	0	0	0	2.00432e+06	838458	969464	0	309817	0	0	0	845362	83935.5	520739	0	0	0	0	0	0	0	0	0	0	0	0	0	0	0	0	0	0	0	0
P3_H10_Sample_X3140493	0	0	0	0	0	0	0	0	0	0	0	0	0	0	0	0	0	0	0	0	30110.9	0	0	0	0	0	0	0	0	0	0	0	0	14220.2	0	0	0	0	0	0	0	0	0	0	0	0	0	0	0
P1_E5_Sample_x3155593	0	0	23065.8	146149	0	0	0	0	0	0	0	0	0	0	0	0	0	0	0	603879	230225	0	0	0	0	84902.3	0	0	140477	7110.94	0	0	0	0	0	0	0	0	354448	0	0	0	0	0	0	0	0	0	0
P2_H6_Sample_X3140924	0	0	0	854571	0	0	8481.18	0	479231	0	0	0	0	0	0	6403.46	50999.4	129208	0	0	0	0	0	0	0	0	0	0	0	0	0	0	2885.16	0	3800.66	0	0	0	0	0	0	0	5910.39	0	37075.3	0	0	0	0
P3_G6_Sample_X3147936	0	0	24699.8	0	0	0	0	0	0	0	0	0	0	0	0	0	0	0	0	486556	319659	0	0	0	0	0	0	0	0	0	0	0	0	0	0	0	0	0	355579	0	0	0	0	0	0	0	0	0	0
P1_F9_Sample_X3143799	0	0	0	560597	0	0	0	0	556190	0	0	0	0	0	0	0	136653	94721.8	0	157547	47409.1	0	382830	215878	0	28600.5	0	0	0	0	0	0	0	0	0	0	0	0	1.06417e+06	1245.79	0	0	10362.2	0	0	0	0	0	0
P1_D5_Sample_X3140410	0	7.38933e+06	0	0	2.48308e+06	14300000	62317.6	0	1.44148e+06	91180.9	0	0	3.81639e+06	652475	0	0	0	0	160078	0	889222	0	808959	0	0	0	53372.3	0	0	16183.3	0	0	0	0	0	0	0	0	0	0	0	0	0	0	0	0	0	0	0
P3_E10_Sample_x3137731	0	20600000	1.01674e+06	130750	0	38000000	73834.3	0	0	997884	0	0	51000000	124368	0	0	157650	0	55588.8	17700000	36000000	0	0	0	0	129630	0	47135.9	4724313	2.06409e+06	0	0	0	0	3191.18	0	430954	91898.1	216323	0	0	130652	0	58853.3	131306	0	0	0	0
P4_C5_Sample_X3143069	0	6575976	18991.6	111976	0	5325325	29572	0	0	165937	0	0	0	80859.6	0	0	0	51116.1	0	362087	131436	0	294394	0	48999.1	0	0	0	137835	0	0	0	0	0	0	0	0	0	0	0	0	0	0	0	0	0	0	0	0
P4_F6_Sample_X3144000	0	4.57838e+06	0	0	3.1471e+06	2.57969e+06	0	0	1537936	0	0	0	0	33950.7	0	0	0	0	517973	0	56880.6	1.46462e+06	782409	0	0	0	122581	0	0	0	0	0	0	3657.36	0	0	0	0	0	0	0	0	0	0	0	0	0	0	0
P4_E3_Sample_X3143566	0	0	0	0	0	0	0	0	0	0	0	0	0	0	0	0	0	0	0	0	0	0	0	0	0	0	0	0	0	0	0	0	0	0	0	0	0	0	0	0	0	0	0	0	0	0	0	0	0
P4_D2_Sample_X3139038	0	19300000	317676	517538	67000000	28800000	107025	0	11700000	1.60673e+06	0	0	2463534	1.83179e+06	0	0	105602	0	692680	4.68076e+06	2.77013e+06	0	0	0	0	28123.2	658163	17875.8	611176	100525	0	0	25517.4	0	21964.6	0	0	0	0	0	0	0	0	0	0	0	0	0	0
P1_A2_Sample_X3143593	0	13100000	141969	222706	5.03141e+06	38100000	243501	0	3.20159e+06	889853	0	0	6015153	603110	0	0	0	22254.3	6466414	1.36983e+06	1.90111e+06	0	0	0	32312.3	0	1.53984e+06	14061.4	818375	61945.6	0	0	0	0	125397	0	0	0	0	0	0	0	0	0	251575	0	0	0	0
P2_C4_Sample_X3145194	0	33200000	238882	168919	0	57200000	360464	0	0	237761	0	245956	1.32037e+06	1.66573e+06	0	0	0	9512.6	0	824450	2.97818e+06	0	111584	0	38183.8	20351.4	0	13077.2	311393	3038.36	0	0	0	0	0	0	7630.73	0	0	0	0	0	0	0	55939.5	0	0	0	0
P2_F5_Sample_x3144049	0	4.7098e+06	83671.8	0	0	10000000	12860	0	0	0	0	0	5.14198e+06	12188	0	0	160854	0	0	970631	2.76529e+06	0	0	0	0	0	0	0	397713	4471.17	0	0	0	0	0	0	0	0	0	0	0	0	0	0	0	0	0	0	0
P1_A5_Sample_X3140920	0	9193520	52362.9	0	4.61497e+06	10100000	51714	0	4.66373e+06	382981	0	337748	0	97342.9	0	0	136166	0	687256	68415.6	0	0	0	0	0	0	110539	0	116892	0	0	0	0	0	12191.7	0	0	0	0	0	0	0	0	0	0	0	0	0	0
P3_C7_Sample_X3154708	0	0	0	0	0	0	0	0	0	0	0	0	0	0	0	0	0	0	0	32871.1	0	0	0	0	0	0	0	0	0	0	0	0	0	0	0	0	0	0	0	0	0	0	0	0	0	0	0	0	0
P2_F8_Sample_x3162162	0	4.152e+06	96821	130098	0	5336288	33471	0	0	0	0	0	4.36835e+06	11977.5	0	0	154260	0	196048	797620	1663018	0	0	0	0	0	64902.4	0	298453	25614.4	0	0	0	0	3680.79	0	0	0	0	0	0	0	5583.08	3887.6	0	0	0	0	0
P2_H10_Sample_x3162111	0	7249344	58785	108319	0	4.70979e+06	17435	0	291490	0	0	0	743517	16740.8	0	0	0	33233.2	0	428593	218420	0	1586069	0	133064	34352.3	0	0	128095	0	252425	0	5524.52	0	0	0	0	0	0	0	23437.9	0	17681.7	0	0	0	165013	0	0
P3_F2_Sample_X3168063	0	0	0	0	0	266390	0	0	0	81885.1	0	0	0	0	0	0	0	0	0	54681.4	0	0	0	0	0	0	0	0	0	0	0	0	0	0	0	0	0	0	0	0	0	0	0	0	0	0	0	0	0
P2_A11_Sample_x3144610	0	0	0	506410	0	0	0	0	0	0	0	0	0	0	0	0	0	61994.6	0	0	0	0	0	0	0	0	0	0	0	0	0	0	0	0	0	0	0	0	0	0	0	0	4741.43	0	0	0	0	0	0
P4_E1_Sample_X3162056	0	0	0	256245	0	0	0	43332.4	0	0	0	0	0	0	0	0	142595	104340	0	36353.2	0	0	0	0	0	22653.8	0	0	0	0	0	0	1436.29	0	0	0	0	0	0	0	0	0	16801.2	0	0	0	37669.9	0	0
P1_E11_Sample_X3144228	0	6.8891e+06	45687.3	120322	0	21100000	48274.6	0	0	662549	0	0	8498531	1722670	0	0	0	0	84106	982741	9430567	0	0	0	0	0	80026.2	13295.3	240950	460523	0	0	0	0	0	0	55131.5	0	0	0	0	0	0	201045	0	0	0	0	0
P3_B4_Sample_x3160605	16900000	1.3923e+06	19877.1	0	0	2.54559e+06	0	36122.5	0	292755	0	1.4168e+06	0	0	0	0	65769.6	53816.9	0	92429.2	0	0	345490	0	54436.3	32123.4	0	0	0	0	0	0	0	0	0	176671	0	19221.4	0	1133.88	0	0	0	0	0	0	0	0	0
P4_G3_Sample_X3144020	0	2677250	64337.4	101851	26700000	2030037	0	31721.6	1.71343e+06	1.58829e+06	0	2.28276e+06	669479	578084	0	0	230203	0	2.74412e+06	968333	543528	0	294245	165700	158966	25646.2	2.52711e+06	0	0	0	0	0	111979	0	0	365894	0	0	0	0	0	0	30900.1	0	0	0	0	0	0
P4_A5_Sample_X3144272	0	637648	0	298975	0	964047	0	0	0	83682.1	0	0	0	0	0	0	0	22237.6	112736	0	21921.1	1.94276e+06	245988	0	62086.1	0	36568.2	0	0	0	0	0	4443.8	0	0	428285	0	0	0	0	0	0	5682.56	0	0	0	0	0	0
P2_A4_Sample_X3161821	0	1.32546e+06	0	0	0	2.2338e+06	0	0	0	0	0	0	0	42308.9	0	0	0	0	75624.9	0	35404.1	0	0	0	0	0	29207.8	0	0	0	0	0	0	0	0	0	0	0	0	0	0	0	0	0	0	0	0	0	0
P4_H1_Sample_x3161085	0	1.71101e+06	9000.33	0	0	1.26166e+06	0	0	0	0	0	0	795717	0	0	0	0	0	0	228967	588013	0	0	0	0	0	0	0	0	7822.65	0	0	0	0	0	0	0	0	0	0	0	0	0	0	0	0	0	0	0
P1_D12_Sample_x3151014	0	0	0	0	0	1.14857e+06	0	0	0	103363	0	0	0	0	0	0	0	0	0	0	0	0	0	0	85765.6	0	0	0	0	0	0	0	0	0	0	0	0	0	0	0	0	0	0	0	0	0	0	0	0
P3_A11_Sample_x3161302	0	1397951	69627.2	0	0	3.15559e+06	0	0	0	227954	0	0	0	183767	0	0	0	0	0	204296	88959.1	0	0	0	0	0	0	0	0	0	0	0	0	0	0	0	0	0	0	0	0	0	0	0	0	0	0	0	0
P2_B5_Sample_X3152461	0	0	32358.7	528895	1541879	0	0	0	744181	0	0	0	983293	17236.3	0	0	0	55487.8	1.06688e+06	634334	806429	0	417087	0	0	25520.2	175446	0	112492	0	0	0	0	0	0	439162	0	0	0	0	0	0	2946.33	0	0	0	0	0	0
P4_H6_Sample_X3163494	0	2.06336e+06	52121.5	101780	0	3.56072e+06	0	0	0	0	0	0	6.71062e+06	13638.5	0	0	0	0	262987	984707	2.72693e+06	0	0	0	0	21164.4	121647	18695.8	185396	4880.66	193030	0	29547.6	0	0	0	0	0	0	0	0	0	0	0	0	0	0	0	0
P4_C1_Sample_x3157920	17300000	5426595	142256	214551	0	13300000	27620.9	40305.9	541485	0	0	0	3.50814e+06	0	0	0	77869.5	49038.5	1.07237e+06	1.68947e+06	870496	0	678824	0	83096.1	48142	294621	9242.21	601840	6164.7	203286	0	3843.28	0	0	0	0	0	0	0	17776.6	0	0	0	58074.1	0	0	0	0
P4_H2_Sample_X3161252	0	0	0	0	0	827197	0	0	0	0	0	0	0	0	0	0	0	0	0	140596	0	0	0	0	0	0	0	0	0	0	0	0	0	0	0	0	0	0	0	0	0	0	0	0	0	0	0	0	0
P3_H12_Sample_x3148134	13400000	0	0	379189	0	0	0	0	368064	0	0	0	0	0	0	0	125281	106959	0	74027.2	148089	0	0	0	0	56720.5	0	0	0	4330.26	0	0	0	0	0	0	0	0	0	0	0	0	7605.15	0	0	0	0	0	0
P3_A2_Sample_X3157971	18900000	611503	36714.2	196598	0	673475	0	0	320879	0	0	0	1.52893e+06	0	0	0	154593	93614.4	0	626314	394126	0	0	0	0	25053.8	0	0	106892	4593.36	0	0	0	0	0	0	0	0	0	0	0	136328	4658.92	0	0	0	62070.9	0	0
P2_F12_Sample_X3148431	0	1.79017e+06	48378.3	0	0	3448551	0	0	0	0	0	0	1.95584e+06	0	0	0	0	0	0	790713	1.02466e+06	0	0	0	0	0	0	0	195260	18367.8	0	0	0	0	0	0	0	0	0	0	0	0	0	0	0	0	0	0	0
P4_A9_Sample_X3148474	0	0	0	190487	0	0	0	0	0	0	0	0	0	0	0	0	0	34050.4	0	0	0	0	0	0	40152.6	0	0	0	0	0	0	0	0	0	0	0	0	0	0	0	0	0	2143.96	0	0	0	0	0	0
P4_E8_Sample_X3161499	0	0	0	0	0	0	0	0	0	0	0	0	0	0	0	0	0	0	0	0	0	0	0	0	0	0	0	0	0	0	0	0	0	0	0	0	0	0	0	0	0	0	0	0	0	0	0	0	0
P1_H2_Sample_X3159441	0	4.47711e+06	73019.8	0	0	14300000	16373.3	0	1.15669e+06	0	0	0	5.14397e+06	15731.5	0	0	123634	0	0	459703	2.21853e+06	0	0	0	0	58996.2	0	0	347724	301637	0	0	0	0	0	0	105720	0	0	0	0	0	0	12181.9	0	0	0	0	0
P4_B6_Sample_X3146047	0	5.28008e+06	121913	367821	0	5714655	106029	42002	0	0	0	0	987485	0	0	0	0	26009.4	0	742840	543205	0	0	0	26844.8	0	0	0	613363	0	0	149265	0	0	42811	0	0	0	0	0	6354.72	0	2495.45	0	0	0	0	0	0
P4_D9_Sample_X3148553	0	610069	13399.1	147473	5504041	1.12549e+06	0	0	2.74191e+06	0	0	0	697628	0	0	0	83911.7	0	2693472	216679	478440	0	0	0	0	0	1.09252e+06	15243	0	6378.06	0	0	0	0	85896.5	0	0	0	0	0	35319.3	0	0	0	0	0	0	0	0
P2_F4_Sample_x3158708	26500000	28500000	315617	0	20700000	26000000	513421	0	3069093	1.26283e+06	0	0	7.58195e+06	8.03787e+06	0	0	0	0	753261	1.36144e+06	3.44629e+06	0	0	0	27090.5	65679.4	246083	58367.7	537709	0	0	0	2659.93	0	0	0	4508.9	0	0	0	0	0	0	0	48450.2	0	0	0	0
P1_B2_Sample_x3151907	0	5620910	102577	230840	1.71081e+06	11200000	46237.2	0	1092092	303969	0	0	0	0	0	0	56909	0	1.29501e+06	1.58554e+06	95013.3	0	0	0	0	0	275363	0	770672	0	0	0	0	0	0	0	0	0	0	0	12790.6	0	0	0	0	0	0	0	0
P3_C6_Sample_X3158952	0	918946	14155.2	0	0	724588	0	0	0	0	0	0	829239	0	0	0	0	0	0	73495.8	781960	0	0	0	0	0	0	0	0	0	0	0	0	0	0	0	0	0	0	0	0	0	0	0	0	0	0	0	0
P2_H1_Sample_x3165511	0	0	0	0	0	0	0	0	0	0	0	0	0	0	0	0	0	0	0	0	0	0	0	0	0	0	0	0	0	3166.38	0	0	0	0	0	0	0	0	0	0	0	0	0	0	0	0	0	0	0
P4_B9_Sample_x3150364	0	1576679	18270	0	0	1.20767e+06	0	0	0	0	0	0	631896	0	0	0	0	0	334542	240731	322219	1.35907e+06	0	0	0	0	140575	39296.1	0	9502.28	0	0	0	0	22423.4	0	5403.38	0	0	0	0	0	0	0	0	0	0	0	0
P2_B8_Sample_x3162102	0	0	0	161134	0	0	0	0	0	0	0	0	0	0	0	0	0	46877.2	0	0	0	0	0	0	71385.1	0	72342.3	0	0	0	0	0	0	63207	7512.54	0	0	0	0	0	12252.7	0	0	2842.94	0	0	0	0	0
P1_D3_Sample_X3147482	0	3.33601e+06	43930.3	0	0	1.66773e+06	0	19685.6	0	410074	0	412178	0	0	0	0	0	0	0	835482	0	3.1449e+06	335006	0	0	31715.2	0	0	0	0	0	0	0	0	0	0	0	0	0	0	0	0	0	0	0	0	0	0	0
P2_H3_Sample_X3160426	0	5663705	18516.1	138094	0	4.06477e+06	10146.4	26739.6	391338	283265	0	920701	618824	513859	0	0	0	0	0	0	151418	3.41147e+06	2.20766e+06	0	75757.9	109354	0	0	0	0	0	0	0	0	0	0	0	0	0	0	11627.3	0	0	0	90280.3	0	0	0	86772.4
P2_F9_Sample_X3160773	0	5760076	116886	0	0	11400000	248868	0	0	0	0	0	3.40772e+06	315194	0	0	0	7737.29	0	1.13921e+06	3.84427e+06	3.0017e+06	0	0	0	0	20070.1	12715	182083	103595	0	0	13363.6	0	0	0	6305.43	0	1.057e+06	97299.3	0	0	0	3842.68	0	0	0	0	0
P2_E9_Sample_X3168244	0	9014077	70989.1	138701	4.20852e+06	10100000	48589.3	0	1.15098e+06	121943	0	0	1.06052e+06	110347	0	0	127581	0	520137	422782	348049	0	0	0	0	0	138713	15396.9	233446	0	0	0	0	0	0	0	0	0	0	0	0	0	0	0	0	0	0	0	0
P4_D6_Sample_X3162200	0	6.7968e+06	19617.2	0	0	6.85645e+06	10845.5	0	0	0	0	0	746001	0	0	0	0	0	0	424591	378730	7.66483e+06	0	0	0	0	0	0	176811	63026.6	0	0	0	0	0	0	11541.5	0	1.23066e+06	2040.11	0	0	0	0	0	0	0	0	0
P4_A8_Sample_X3155959	0	0	0	120098	0	0	0	0	0	0	0	0	0	0	0	0	0	0	0	43209.4	0	0	0	0	74074.7	0	0	0	0	0	0	0	0	0	0	0	0	0	0	0	0	0	0	0	0	0	0	0	0
P1_F12_Sample_X3157997	0	0	0	102547	0	0	0	0	0	0	0	0	0	0	0	0	0	0	0	0	0	0	0	0	0	21119.7	0	0	0	0	0	0	5965.62	0	0	0	0	0	0	0	0	0	0	0	0	0	0	0	0
P2_F1_Sample_X3149464	0	0	0	0	0	0	0	0	0	0	0	0	0	0	0	0	0	0	0	0	0	0	0	0	0	0	0	0	0	0	0	0	0	0	0	0	0	0	0	0	0	0	0	0	0	0	0	0	0
P3_G10_Sample_X3145412	0	1.03616e+06	16522.2	425416	0	1.68581e+06	72766.3	0	0	0	0	0	0	105392	0	0	0	231255	0	356471	131045	0	0	0	0	26629.4	0	0	151310	0	0	0	3630.96	0	0	0	0	0	0	0	0	0	7572.84	0	0	0	35398.3	0	0
P4_B3_Sample_X3161416	0	2.58705e+06	33229.1	0	0	6.46032e+06	0	0	0	0	0	0	2.00549e+06	0	0	0	0	0	185818	472621	1.10936e+06	0	0	0	0	0	109297	0	179590	38865	0	0	0	0	4045.65	0	0	0	0	0	0	0	0	0	0	0	0	0	0
P2_B7_Sample_X3163198	0	1.68149e+06	19835.5	0	0	1.80097e+06	0	0	0	310610	0	0	0	0	0	0	0	0	0	545674	0	0	0	0	83015.4	0	0	0	487618	0	0	0	0	0	0	0	0	0	0	0	0	0	0	0	0	0	0	0	0
P1_A9_Sample_X3161292	0	0	0	0	0	1.30208e+06	0	0	0	0	0	0	0	0	0	0	0	0	0	0	0	0	0	0	0	0	0	0	0	0	0	0	76755.9	0	0	0	0	0	0	0	0	0	0	2246.53	0	0	0	0	0
P2_D8_Sample_X3159818	0	7.61925e+06	34686.6	358263	7912904	12100000	41421.7	0	4.57949e+06	90421.7	0	0	1.36564e+06	77050.2	0	0	0	0	2.32797e+06	325959	312313	0	0	0	0	0	312165	0	174844	0	0	0	6684.65	0	0	0	0	0	0	0	0	0	0	0	0	0	0	0	0
P3_A10_Sample_X3145232	0	934928	32518.1	136641	0	1.42943e+06	0	0	0	0	0	0	570458	0	0	0	70689.6	0	142077	549057	0	0	0	0	0	0	32660.3	9991.91	209949	0	0	0	0	0	0	0	0	0	0	0	0	0	0	0	0	0	0	0	0
P1_H12_Sample_X3160521	0	0	0	0	0	0	0	0	0	0	0	0	0	0	0	0	0	0	0	158244	0	0	0	0	0	18620.6	0	0	0	0	0	0	0	0	0	0	0	0	0	0	0	0	0	0	0	0	0	0	0
P1_D6_Sample_X3145480	0	1.712e+06	117130	232456	880941	3357551	11956.4	43199.5	0	239065	0	0	11000000	120764	0	0	0	83635.1	92839.5	2.41413e+06	4123511	0	342838	0	0	38186.1	27406.8	0	198220	76855.4	0	0	863.534	0	0	0	10719.6	0	0	0	0	0	9175.57	0	45207.5	0	0	0	0
P2_A9_Sample_x3160627	0	0	0	668839	0	0	0	0	0	0	0	0	0	0	0	0	0	97856.6	0	41423.3	0	0	0	0	0	0	0	0	0	0	0	0	5415.35	0	0	0	0	0	0	0	0	0	8304.91	0	0	0	0	0	0
P3_E12_Sample_X3146836	0	2.2724e+06	25922.3	0	0	1.71856e+06	0	22625.8	0	126894	0	0	0	0	0	0	103349	0	0	110218	0	0	286592	0	135793	0	29012.1	0	0	0	0	0	0	0	0	0	0	0	0	0	0	0	0	0	0	0	0	0	0
P1_B8_Sample_X3150217	0	7092873	245158	107911	0	32900000	106590	0	2.69462e+06	171689	0	0	1.71995e+06	137479	0	0	0	0	1.80118e+06	1.26623e+06	1.23421e+06	0	0	0	0	32950.3	855970	12599.2	784296	2909.34	0	0	0	0	31449.5	0	0	0	0	0	0	0	0	0	0	0	0	0	0
P1_C5_Sample_X3145225	0	13900000	234135	144921	0	34900000	135804	0	1.07446e+06	215486	0	0	16500000	190331	0	0	91118.5	57051.6	0	3428056	8370528	2.92413e+06	439138	0	0	37460.5	0	0	1.48319e+06	499085	0	0	2758.1	0	0	0	52379.3	0	0	0	0	0	155824	0	0	0	0	0	0
P1_H8_Sample_X3158938	0	0	0	276079	0	0	0	0	0	0	0	0	0	0	0	0	0	44687.1	0	98998.3	0	0	223640	184242	130057	36268.9	0	0	0	0	0	0	1740.87	0	0	0	0	0	0	0	95266.7	0	25505.3	0	0	0	81993.2	0	0
P1_E7_Sample_X3148182	0	0	0	148353	0	0	23296.3	0	0	0	0	0	0	0	0	0	0	0	0	0	0	0	0	0	90651	0	0	0	0	0	0	0	27987.5	0	0	0	0	0	0	0	0	0	0	0	0	0	0	0	0
P4_E2_Sample_X3152104	0	1285121	40901	260173	0	2.19883e+06	0	88644.9	368339	0	0	0	1.9965e+06	30844.9	153316	0	291566	40949	0	321105	714722	0	909213	160062	80506.8	35264.1	0	0	165709	0	472542	124439	5412.91	0	0	0	0	165323	168121	36849	16696.3	212427	52018.8	0	75770.9	0	191525	0	0
P2_B1_Sample_X3154987	0	5.50738e+06	68717.6	0	0	12700000	36724	0	0	97178.7	0	0	1907564	0	0	0	0	0	0	659981	1078952	0	0	0	0	0	30623.2	0	199714	10952.1	0	0	0	0	0	0	0	0	0	0	0	0	0	0	0	0	0	0	0
P3_H7_Sample_x3150346	0	0	0	127179	0	0	0	0	0	0	0	0	888974	0	0	0	0	52848.5	259175	32164.8	1.70499e+06	0	0	0	0	0	297757	160299	0	0	0	0	0	0	0	0	0	0	0	0	0	0	0	0	0	0	0	0	0
P3_C1_Sample_X3160974	0	0	0	0	0	0	0	0	0	0	0	0	0	0	0	0	0	0	0	0	0	0	0	0	0	0	0	0	0	0	0	0	0	0	0	0	0	0	0	0	0	0	0	0	0	0	0	0	0
P3_H1_Sample_x3157101	0	0	0	0	0	0	0	0	0	0	0	0	0	0	0	0	0	0	84321.9	46079	121915	0	0	0	0	0	47728.2	22002.5	0	0	0	0	0	0	0	0	0	0	0	0	0	0	0	0	0	0	0	0	0
P2_C5_Sample_x3159712	0	1.48461e+06	0	0	0	842083	0	0	0	0	0	0	0	16801.8	0	0	0	0	0	0	0	0	0	0	0	0	0	0	0	0	0	0	0	0	0	0	0	0	0	0	0	0	0	0	0	0	0	0	0
P2_D5_Sample_x3151481	0	22200000	326139	417050	1.70419e+06	30700000	144371	0	684685	0	0	0	1.12394e+06	20135.7	0	0	0	0	0	3.26077e+06	907078	0	0	0	37990	26632.9	31203.3	0	603247	5674.81	0	0	0	0	0	0	0	0	0	0	0	0	6134.44	0	0	0	0	0	0
P2_A8_Sample_x3144123	0	7.66981e+06	32034.5	0	9849705	12200000	42274.7	0	6.2323e+06	276327	0	0	0	131023	0	0	0	0	738181	634444	266116	0	449055	0	72012.6	0	191898	0	419229	0	0	0	2791.56	0	0	0	0	0	0	0	0	0	0	0	0	0	0	0	0
P4_A3_Sample_X3151898	0	1.34159e+06	23656.4	0	0	2.68551e+06	0	0	0	0	0	0	1.47438e+06	0	0	0	0	0	0	379591	533347	0	0	0	0	0	0	0	106674	24528.6	0	0	0	0	0	0	0	0	0	0	0	0	0	0	0	0	0	0	0
P2_D11_Sample_X3139931	0	0	0	0	0	806437	0	0	0	0	0	0	0	0	0	0	0	0	103135	31751.8	20684.4	0	0	0	0	0	111930	0	0	0	0	0	0	0	0	0	0	0	0	0	0	0	0	0	0	0	0	0	0
P4_G5_Sample_X3152233	0	0	0	0	0	0	0	0	0	0	0	0	0	0	0	0	0	0	0	0	0	0	0	0	0	0	0	0	0	0	0	0	0	0	0	0	0	0	0	0	0	0	0	0	0	0	0	0	0
P3_G12_Sample_X3160677	0	5141709	356068	313370	0	5255126	7010.66	27274.9	0	0	0	0	9373980	16089	0	0	101284	69750.7	0	6.97059e+06	3.29112e+06	0	0	0	38649.1	95740.2	0	0	1.00291e+06	1.03176e+06	0	0	1942.77	0	0	0	243248	0	0	0	58621.3	0	47586.6	99072.9	0	0	0	0	0
P1_G5_Sample_X3143754	0	20200000	296353	905435	0	37000000	207358	0	0	883674	0	0	5.66229e+06	319210	0	8208.17	0	71637.1	85705.3	4606550	1.5109e+06	1.57265e+06	0	0	0	49095.1	0	0	1483047	11935	0	0	14943	0	0	0	0	0	0	0	10704.1	0	11181	0	0	0	0	0	0
P1_A11_Sample_X3160588	0	4440613	85184.8	0	0	6.72397e+06	38083.3	0	1.02757e+06	0	0	0	0	0	0	0	0	0	416383	1.11394e+06	192917	0	0	0	0	0	97446.2	0	515875	0	0	0	0	0	0	0	0	0	0	0	0	0	0	0	0	0	0	0	0
P2_G10_Sample_x3157309	0	27400000	360711	822612	3422747	25400000	557096	0	2361128	0	0	0	3.1736e+06	0	0	0	132492	0	6.35068e+06	2865123	1734548	0	103676	0	47933.3	82180.7	5.72876e+06	131072	2.26967e+06	13176	0	0	0	0	72504.8	0	0	0	0	0	0	0	13039.6	0	35999.1	0	0	0	0
P1_F8_Sample_X3157032	0	14400000	237199	0	0	22100000	118133	0	0	0	0	0	1.31306e+06	0	0	0	0	0	0	995219	689836	0	0	0	0	21880.2	73007.5	0	631666	0	0	0	46477.3	0	0	0	0	0	0	0	0	0	0	0	0	0	0	0	0
P1_C9_Sample_X3156237	0	0	0	0	0	0	0	0	524622	320450	0	0	0	0	0	0	0	0	222540	0	0	3329524	1129372	0	134482	0	49940.1	0	0	0	0	0	0	0	0	0	0	0	0	0	53238.3	0	0	0	0	0	0	0	0
P4_F8_Sample_x3156518	17600000	0	0	141268	0	835258	0	0	0	0	0	0	1.36155e+06	38685.4	0	0	0	76624.7	0	0	1.12542e+06	0	0	0	0	34913.8	65450.2	0	0	2824.92	0	0	0	0	0	0	0	0	0	0	0	0	1925.74	0	0	0	0	0	0
P1_A4_Sample_X3156294	0	8670033	45901.9	258565	3.81358e+06	13300000	51298.2	0	2.06306e+06	193959	0	612534	572777	84937.6	0	0	0	28955.8	1.25113e+06	402959	312942	0	995420	0	157533	20668.1	244283	0	174016	0	0	0	5234.58	0	4546.38	0	0	0	0	0	0	0	0	0	52801.8	0	0	0	55061.6
P2_G12_Sample_X3159505	0	0	0	152180	0	0	0	0	0	0	0	0	0	0	0	0	71697.8	0	0	0	0	0	0	0	49408.8	0	0	0	0	0	0	0	0	0	0	0	0	0	0	0	0	0	0	0	0	0	0	0	0
P2_C10_Sample_X3156146	0	14000000	34310.5	0	0	17500000	84660.3	0	0	119801	0	0	1.69703e+06	152292	0	0	0	0	0	251932	404432	0	0	0	0	0	0	0	137912	6809.36	0	0	0	0	0	363640	0	0	0	0	0	0	0	0	0	0	0	0	0
P4_D3_Sample_x3152455	0	0	27123.4	210308	0	0	0	0	872481	0	0	0	701992	0	0	0	0	65177.9	1.22126e+06	285668	330436	0	0	0	0	0	498583	12351.8	0	0	0	0	0	0	8034.47	0	0	0	0	0	0	0	4421.97	0	0	0	0	0	0
P3_B12_Sample_x3152474	0	1.84182e+06	31245.9	161226	0	3.62166e+06	0	0	0	0	0	0	0	18139.2	0	23592.8	66653.3	0	0	287018	45096.1	3.5204e+06	2.63449e+06	0	100827	60394.2	38827.1	0	101614	0	0	0	0	0	19475.3	0	0	0	0	0	0	0	0	0	0	0	0	0	0
P2_F10_Sample_x3156089	0	0	0	960710	0	0	0	0	946033	0	0	0	0	0	0	0	243591	138887	0	0	0	0	0	0	0	33236.1	0	0	0	0	0	0	4953.94	0	0	0	0	0	0	0	13980.2	0	7473.87	0	0	0	0	0	0
P1_D4_Sample_x3159698	0	3.12643e+06	0	172150	0	5.9753e+06	10694.2	0	2.46197e+06	0	0	0	621547	46475.3	0	0	0	0	0	0	86739.8	1.49811e+06	637515	196479	41421.3	22318.3	0	0	0	0	0	0	23859.7	0	0	185459	0	0	0	0	0	0	0	0	0	0	0	0	0
P2_C11_Sample_X3159681	0	8.17695e+06	46130.4	0	0	6.86893e+06	10979.8	72993.3	0	685031	0	0	775141	377274	0	37714.3	277502	16075.5	0	893293	14404.6	0	542071	0	79254.3	0	0	0	451040	0	0	119030	3881.78	0	0	0	0	0	0	0	0	0	29391.7	0	0	0	53970.3	0	0
P4_D1_Sample_X3143600	0	0	0	0	0	0	0	0	0	0	0	0	0	0	0	0	0	0	0	0	0	0	0	0	0	0	0	0	0	0	0	0	0	0	0	0	0	0	0	0	0	0	0	0	0	0	0	0	0
P3_A9_Sample_X3150293	0	31800000	377135	0	0	44200000	149939	0	0	0	108548	0	8496692	19841.7	0	0	49942.7	0	258924	5323298	1.23536e+06	0	296230	0	0	46427.7	28482.2	0	1.69376e+06	2682.65	0	0	0	0	0	0	0	0	0	0	35649.3	0	0	0	0	0	0	0	0
P1_B10_Sample_X3144441	0	1.75473e+06	0	0	2.08832e+06	0	0	0	536172	515722	0	0	0	155168	0	0	0	0	0	69434.4	0	0	0	0	94847.1	0	0	0	0	0	0	0	0	0	0	0	0	0	0	0	4500.7	0	0	0	0	0	0	0	0
P3_F11_Sample_X3159618	0	2815442	190994	437227	5.6773e+06	4.50984e+06	27545.8	0	2.28177e+06	348170	0	0	0	40652.8	0	0	0	38268.7	327310	3.02773e+06	522259	0	0	0	0	52681.2	211757	0	371413	0	0	0	9726.75	0	0	0	0	0	0	1507.02	10691.4	0	5423.96	0	0	0	0	0	0
P2_C8_Sample_X3161102	0	20100000	400020	534144	0	14800000	210459	67944.9	0	0	0	0	3.61922e+06	43197.3	0	0	0	0	950196	1.9976e+06	1.41269e+06	6.74849e+06	1.65924e+06	0	79808.5	39540.9	286880	0	483132	1.37444e+06	98029.8	0	969.811	3925.48	570718	0	519653	24294.8	3.99551e+06	0	63464.9	0	9807.94	300909	0	0	58837.8	0	0
P4_C8_Sample_x3147149	0	9599909	50849.2	0	0	8.00907e+06	29136.6	0	659206	0	0	0	0	0	0	0	0	0	0	127773	329721	0	0	0	0	0	39966	0	0	5727.82	0	0	0	59890.4	0	0	0	0	0	0	0	0	0	0	0	0	0	0	0
P1_B3_Sample_x3147464	0	5.81319e+06	86206.8	0	1.28237e+06	0	0	35088.7	0	766509	0	0	0	0	0	0	440628	0	0	1.37924e+06	0	0	0	0	0	0	0	0	0	0	0	0	0	0	0	362618	0	0	0	0	0	0	0	0	0	0	0	0	0
P1_G4_Sample_X3152400	0	0	0	431490	0	171902	0	29508.8	377703	0	0	0	0	0	0	0	0	0	0	0	0	0	591356	0	0	0	0	0	0	0	0	0	0	0	0	0	0	0	0	0	0	161536	4424.8	0	0	0	0	0	0
P3_A4_Sample_x3159302	0	4.06482e+06	199673	372583	3120226	13000000	52530.2	0	2.64957e+06	0	0	0	4.59434e+06	49131.4	0	0	0	16928.2	2.05353e+06	3.44494e+06	3.27391e+06	0	0	0	0	41547.9	1.55184e+06	19421.1	701343	50586.1	0	0	0	0	39318.7	0	0	0	0	0	0	0	0	0	51297	0	0	0	0
P2_A1_Sample_x3160553	0	0	0	0	0	0	0	0	0	0	0	0	0	0	0	0	0	0	0	0	0	0	0	0	63198.5	0	0	0	0	0	0	0	0	0	0	0	0	0	0	0	0	0	0	0	0	0	0	0	0
P1_G12_Sample_x3160965	0	0	0	1.5016e+06	0	0	0	0	0	0	0	0	0	0	0	0	0	112831	0	0	0	0	0	0	62396.3	24888	0	0	0	0	0	0	0	0	0	0	0	0	0	0	0	0	4211.41	0	0	0	0	0	0
P3_D1_Sample_X3143439	0	5811820	27547.1	0	9883567	5978256	20972.2	0	985827	104049	0	0	0	42242.3	0	0	0	0	231989	522843	0	0	0	0	0	26811.1	45997.6	0	0	0	0	0	0	0	0	0	0	0	0	0	0	0	0	0	0	0	0	0	0
P1_D2_Sample_x3151121	0	0	0	0	0	893184	0	0	0	0	0	0	0	0	0	0	0	0	0	70283.6	0	0	0	0	54025	0	0	0	0	0	0	0	0	0	0	0	0	0	0	0	58292.7	0	0	0	0	0	0	0	0
[truncated: 51 more columns]

## Sheet: S3e
filename	MS_670	MS_1030	MS_6449	MS_717	MS_894	MS_453	MS_3590	MS_6872	MS_1191	MS_4169	MS_5010	MS_1341	MS_2942	MS_4813	MS_9355	MS_3517	MS_7760	MS_2118	MS_2112	MS_6466	MS_8239	MS_243	MS_1526	MS_1109	MS_2936	MS_5981	MS_5279	MS_4449	MS_7579	MS_9944	MS_13162	MS_8475	MS_5106	MS_8386	MS_8541	MS_877	MS_10867	MS_15189	MS_972	MS_9095	MS_9008	MS_10855	MS_5534	MS_12717	MS_4361	MS_12600	MS_14651	MS_18006	MS_5683
compound	Putrescine-C2:0	Cadaverine-C2:0	Cadaverine-C2:0	Histamine-C2:0	Histamine-C2:0	Cadaverine-C3:0	Putrescine-C4:0	2-aminovaleric acid-C2:0	Histamine-C3:0	N-acetylputrescine-C2:0	N-acetylputrescine-C2:0	N-acetylputrescine-C2:0	Putrescine-C5:0	Putrescine-C5:0	Alanine/Sarcosine-C5:0	Aspartic acid-C2:0	Tyramine-C2:0	Histamine-C4:0	Histamine-C4:0	N-acetylcadaverine-C2:0	Cadaverine-C5:0	Spermidine-C2:0	Lysine-C2:0	Glutamic acid-C2:0	Threonine/homoserine-C4:0	Dopamine-C2:0	Histamine-C5:0	Histamine-C5:0	N-acetylcadaverine-C3:0	Cadaverine-C6:0	Leucine-C4:0	Methionine-C3:0	Spermidine-C5:0	Histamine-C6:0	Histamine-C6:0	3-methylhistidine-C2:0	Cadaverine-C7:0	Leucine-C5:0	Spermidine-C4:0	Spermidine-C4:0	Serotonin-C2:0	Methionine-C4:0	Tyrosine-C2:0	Cadaverine-C8:0	Lysine-C5:0	5-methoxytryptamine-C2:0	Phenylalanine-C4:0	Tyramine-C6:0	L-DOPA-C2:0
p-values	0.531064	0.00292795	0.00687108	0.330776	0.0686415	0.00887405	0.0402834	0.0347267	0.365765	0.166447	0.0199068	0.266749	0.00654761	0.0401977	0.946218	0.278942	0.114677	0.328394	0.0975698	0.0425365	0.00727705	0.214213	0.594119	0.449086	0.891526	0.253514	0.2841	0.041589	0.0109369	0.00074284	0.272785	0.208903	0.151954	0.662566	0.31385	0.246967	0.00109644	0.311148	0.673442	0.305566	0.826521	0.601559	0.803895	0.394785	0.0024425	0.458045	0.896185	0.606726	0.15514
adjusted p-values	0.758663	0.0731988	0.103958	0.624106	0.326864	0.110926	0.227645	0.227645	0.677343	0.536927	0.180971	0.617608	0.103958	0.227645	0.962663	0.617608	0.477819	0.624106	0.424217	0.227645	0.103958	0.595353	0.798323	0.724333	0.953389	0.613869	0.617608	0.227645	0.121521	0.054822	0.617608	0.595353	0.536927	0.839889	0.624106	0.613869	0.054822	0.624106	0.839889	0.624106	0.918357	0.798323	0.913517	0.690198	0.0731988	0.727056	0.953389	0.798323	0.536927
P2_B4_Sample_x3148644	0	0	0	0	0	0	0	0	0	0	0	0	0	0	0	0	0	0	0	36778.2	0	0	0	0	0	0	0	0	0	0	0	0	0	0	0	0	0	0	0	0	0	0	0	0	0	0	0	0	0
P4_F6_Sample_X3144000	0	4.57838e+06	0	0	3.1471e+06	2.57969e+06	0	0	1537936	0	0	0	0	33950.7	0	0	0	0	517973	0	56880.6	1.46462e+06	782409	0	0	0	122581	0	0	0	0	0	0	3657.36	0	0	0	0	0	0	0	0	0	0	0	0	0	0	0
P2_D11_Sample_X3139931	0	0	0	0	0	806437	0	0	0	0	0	0	0	0	0	0	0	0	103135	31751.8	20684.4	0	0	0	0	0	111930	0	0	0	0	0	0	0	0	0	0	0	0	0	0	0	0	0	0	0	0	0	0
P1_A6_Sample_X3156373	0	6.33379e+06	53647.6	357593	0	8.36789e+06	42584.7	0	680180	115385	0	0	0	37894	0	51084.4	143260	0	0	0	38655.5	3227697	269244	0	91537.9	72368.9	0	0	0	0	0	0	0	0	9981.4	0	0	0	0	0	0	0	0	0	0	0	0	0	0
P2_H6_Sample_X3140924	0	0	0	854571	0	0	8481.18	0	479231	0	0	0	0	0	0	6403.46	50999.4	129208	0	0	0	0	0	0	0	0	0	0	0	0	0	0	2885.16	0	3800.66	0	0	0	0	0	0	0	5910.39	0	37075.3	0	0	0	0
P3_H11_Sample_x3140845	0	38000000	640672	368308	2.30054e+06	74700000	123200	25947.8	861310	2.88325e+06	260017	0	7698642	3.50671e+06	0	0	110622	141225	572795	4686201	9125120	0	517478	0	0	83308.9	208141	87288.5	3.02695e+06	315101	0	0	0	0	0	872291	0	0	0	0	72374.3	0	0	0	58191.2	0	0	0	0
P1_G7_Sample_X3148665	0	0	0	405076	0	0	0	0	0	0	0	0	0	0	0	0	93203.6	132012	0	0	0	0	0	0	49731	0	0	0	0	0	0	0	0	0	0	0	0	0	0	0	0	0	13833.4	0	0	0	0	0	0
P1_B7_Sample_X3146854	0	759634	0	322355	0	934970	0	0	0	0	0	0	0	0	0	0	194532	0	0	0	0	0	1.07701e+06	313666	0	149661	0	0	0	0	0	0	0	0	0	0	0	0	0	0	30538.9	0	0	0	0	0	0	0	37201.3
P2_H8_Sample_X3140903	0	20100000	201226	208544	26300000	22900000	272765	0	5350248	334360	0	0	2.87289e+06	500825	0	0	58940.8	0	3391907	1.11862e+06	1.53835e+06	0	268365	0	38037.1	56580	1.43883e+06	91885.6	679027	10522.8	0	175629	1113.08	0	10965.4	0	0	0	0	0	9087.19	0	0	0	0	0	0	0	0
P2_D8_Sample_X3159818	0	7.61925e+06	34686.6	358263	7912904	12100000	41421.7	0	4.57949e+06	90421.7	0	0	1.36564e+06	77050.2	0	0	0	0	2.32797e+06	325959	312313	0	0	0	0	0	312165	0	174844	0	0	0	6684.65	0	0	0	0	0	0	0	0	0	0	0	0	0	0	0	0
P1_B4_Sample_X3145431	0	60600000	868921	397688	19800000	93700000	839326	37637.5	3.66068e+06	140536	156907	408593	12200000	318975	0	0	485712	40583.8	8915753	7859263	5766969	4.63841e+06	25319.1	0	0	316822	2.96821e+06	58796.9	3.32034e+06	18547.9	0	0	0	0	28190.9	0	0	0	168485	0	0	0	0	0	288528	0	50079.4	0	0
P3_E5_Sample_X3155219	0	0	0	404777	0	0	0	29732	0	0	0	0	0	6330.2	0	3297.86	128783	113990	80445.6	53548.9	120487	0	267943	0	74422.2	43628.7	239485	0	0	0	0	0	944.111	2849.9	0	0	0	56122.3	0	0	0	0	27079.1	0	114673	0	43280.8	0	0
P2_C1_Sample_x3156747	0	0	0	0	0	0	0	0	0	0	0	0	0	0	0	0	0	0	0	0	0	0	0	0	0	0	0	0	0	0	0	0	0	0	0	0	0	0	0	0	0	0	0	0	0	0	0	0	0
P4_G8_Sample_x3156417	0	0	0	0	0	0	0	0	0	0	0	0	0	0	0	0	0	0	0	0	0	0	0	0	0	0	0	0	0	0	0	0	0	0	0	0	0	0	0	0	0	0	0	0	0	0	0	0	0
P1_F10_Sample_X3155201	0	3507054	44034.1	254715	2.68061e+06	8.38442e+06	31550.9	0	1658460	93571.9	0	0	2.62224e+06	30239.9	0	0	0	0	2.00432e+06	838458	969464	0	309817	0	0	0	845362	83935.5	520739	0	0	0	0	0	0	0	0	0	0	0	0	0	0	0	0	0	0	0	0
P3_H10_Sample_X3140493	0	0	0	0	0	0	0	0	0	0	0	0	0	0	0	0	0	0	0	0	30110.9	0	0	0	0	0	0	0	0	0	0	0	0	14220.2	0	0	0	0	0	0	0	0	0	0	0	0	0	0	0
P3_F7_Sample_X3150003	0	0	0	0	0	0	0	20104.5	0	0	0	0	0	0	0	0	77523	0	0	54428.3	0	1.7675e+06	871614	0	0	0	0	0	0	0	0	0	0	0	0	0	0	0	282357	0	0	0	0	0	42903.2	0	0	0	0
P1_E4_Sample_X3156040	0	4906727	70674.3	0	1.18552e+06	12600000	31323.8	0	712430	0	0	0	1.13626e+06	26218	0	0	54211.6	0	94297.2	496490	512559	0	46213.4	0	0	32491.3	36298.5	0	273108	37615.1	0	0	0	0	0	0	14690.1	0	0	0	9231.6	0	0	0	0	0	0	0	0
P2_A12_Sample_X3146540	0	1.04567e+06	0	0	0	1.08672e+06	0	0	0	0	0	0	0	0	0	0	0	0	0	51052.8	0	0	0	0	0	0	0	0	0	0	0	0	0	0	0	0	0	0	0	0	0	0	0	0	0	0	0	0	0
P1_E10_Sample_X3149941	0	0	0	88266.9	0	0	0	0	0	0	0	0	0	0	0	0	0	0	0	0	0	0	0	0	0	0	0	0	0	0	0	0	0	0	0	0	0	0	0	0	0	0	3594.56	0	0	0	0	0	0
P4_F3_Sample_x3140299	0	6681834	84321.4	0	1.91588e+06	7493686	22450.1	0	636868	0	0	0	0	0	0	0	0	0	347901	929354	135079	0	0	0	147303	0	150876	32477.1	293561	0	0	0	17321.4	0	0	0	0	0	0	0	0	0	0	0	0	0	0	0	110972
P2_C4_Sample_X3145194	0	33200000	238882	168919	0	57200000	360464	0	0	237761	0	245956	1.32037e+06	1.66573e+06	0	0	0	9512.6	0	824450	2.97818e+06	0	111584	0	38183.8	20351.4	0	13077.2	311393	3038.36	0	0	0	0	0	0	7630.73	0	0	0	0	0	0	0	55939.5	0	0	0	0
P4_D2_Sample_X3139038	0	19300000	317676	517538	67000000	28800000	107025	0	11700000	1.60673e+06	0	0	2463534	1.83179e+06	0	0	105602	0	692680	4.68076e+06	2.77013e+06	0	0	0	0	28123.2	658163	17875.8	611176	100525	0	0	25517.4	0	21964.6	0	0	0	0	0	0	0	0	0	0	0	0	0	0
P1_G5_Sample_X3143754	0	20200000	296353	905435	0	37000000	207358	0	0	883674	0	0	5.66229e+06	319210	0	8208.17	0	71637.1	85705.3	4606550	1.5109e+06	1.57265e+06	0	0	0	49095.1	0	0	1483047	11935	0	0	14943	0	0	0	0	0	0	0	10704.1	0	11181	0	0	0	0	0	0
P4_F2_Sample_x3148613	0	0	0	1.40203e+06	2.14613e+06	1.21621e+06	0	0	1.25989e+06	0	0	0	916865	0	0	5908.29	81598.3	225922	1.82603e+06	149911	358327	0	0	0	75443.4	48198	900505	16327.9	0	0	0	0	9968.37	0	18590.8	161978	0	0	0	0	19775.4	0	30558.3	0	0	0	0	0	0
P3_D11_Sample_X3148257	0	4327669	36160.3	329293	0	8480790	31636.3	0	328235	0	0	0	2.26265e+06	39816	0	0	0	7715.09	0	576647	1.00648e+06	0	0	0	0	372425	0	0	253986	0	0	0	0	0	0	0	0	0	0	0	0	0	0	0	0	0	0	0	0
P1_E8_Sample_X3165226	0	11800000	126390	332727	1.31611e+06	32000000	244122	0	1.25274e+06	116853	0	0	11900000	162840	0	0	56455.2	12103.6	594845	1.52552e+06	3718516	0	438800	0	0	0	202887	17756.4	367671	74586.1	0	0	0	78275.3	0	0	0	0	0	0	0	0	0	0	0	0	0	0	0
P1_C2_Sample_X3167050	0	6978340	50151.7	149199	5.77336e+06	11200000	30134.9	0	5.37744e+06	0	0	0	3.28504e+06	34188.9	0	0	0	0	4.09639e+06	843159	1.97056e+06	1.57174e+06	0	0	0	0	1868590	88765.6	306519	11863.1	0	0	0	0	43281	0	0	0	735604	0	38457.5	0	5973.37	0	44599.6	13834.9	0	0	0
P2_A6_Sample_X3165523	9278076	27400000	119934	222837	23600000	23900000	392590	0	21700000	197823	0	0	2.2426e+06	776563	0	0	144769	17767.2	4.71183e+06	557575	1768480	1.67603e+06	296320	0	0	38680.2	2.52153e+06	101146	301706	0	0	130990	3068.32	0	26040.1	0	0	0	0	0	0	0	0	5732.68	0	0	0	0	0
P4_G7_Sample_x3148482	0	3.96152e+06	18294.1	334126	0	0	0	50746	416857	0	0	257842	0	0	0	0	97981.8	0	0	42850.3	0	0	1.52138e+06	0	0	216672	0	0	0	0	0	0	0	5182.56	0	0	0	0	0	0	0	0	0	0	34942.5	0	0	0	0
P3_B10_Sample_X3146823	0	0	21751.7	170888	0	0	0	0	0	0	0	0	0	12772.2	0	0	69728.7	0	186617	312111	106259	0	349709	0	0	185537	135151	0	0	0	0	0	0	0	0	0	0	0	0	0	0	0	0	0	0	0	0	0	0
P1_G2_Sample_x3156238	0	3371827	315801	1.28653e+06	0	18500000	54280.9	0	0	135882	0	0	4.79527e+06	28635.2	0	0	320289	50249.6	0	6611233	2.94942e+06	0	52038	0	138705	177537	0	0	2105579	113487	0	0	14032.5	0	0	0	34137.5	0	0	0	40927.5	0	17792.6	0	0	0	0	0	0
P2_E9_Sample_X3168244	0	9014077	70989.1	138701	4.20852e+06	10100000	48589.3	0	1.15098e+06	121943	0	0	1.06052e+06	110347	0	0	127581	0	520137	422782	348049	0	0	0	0	0	138713	15396.9	233446	0	0	0	0	0	0	0	0	0	0	0	0	0	0	0	0	0	0	0	0
P1_G3_Sample_X3167088	0	8.3619e+06	85674.2	621234	13000000	25700000	131933	0	3946186	0	0	0	8476096	30621.7	0	0	74194.4	83446.4	14300000	1.2742e+06	5.98024e+06	0	0	0	0	28202	4.85316e+06	88304.2	594645	210222	0	0	0	0	256821	0	0	0	0	0	0	0	0	0	110136	0	0	0	0
P1_D9_Sample_X3165029	0	0	0	472359	0	0	0	0	0	0	0	0	0	0	0	0	73678.6	18062.4	0	0	0	0	0	0	0	0	0	0	0	0	0	0	0	0	0	0	0	0	0	0	67534.9	0	13850.7	0	0	0	0	0	0
P2_C6_Sample_X3152303	0	27800000	458537	0	3.03902e+06	42500000	165518	0	2.75271e+06	0	0	0	3.71225e+06	20328.4	0	0	0	35375.7	4.34579e+06	5393738	3.35576e+06	0	0	0	0	38576	4665170	1223599	1560379	162200	0	0	0	0	1.0348e+06	0	9565.22	0	0	0	0	0	0	0	0	0	0	0	0
P2_G11_Sample_X3166835	0	14600000	72839.2	314791	1.89818e+06	30400000	38178.2	0	1.51067e+06	0	0	0	19900000	128658	0	0	0	0	1.33296e+06	1.252e+06	8937166	0	0	0	0	0	739718	54590.3	302134	165537	0	0	0	0	23233.2	0	4069.78	0	0	0	0	0	0	0	0	0	0	0	0
P3_B7_Sample_x3161751	0	0	0	175680	0	362712	0	0	0	0	0	0	0	0	0	0	0	29282.2	0	47002.4	0	0	0	0	0	0	0	0	0	0	0	0	0	0	0	0	0	0	0	0	0	0	0	0	0	0	0	0	0
P3_D9_Sample_X3157299	0	42900000	2.0656e+06	1.02203e+06	7533978	86500000	113673	66281.3	5036795	134045	79161.2	0	139000000	1.06564e+06	131870	0	232871	130527	13500000	39100000	45800000	1.97403e+06	2163990	0	4502.93	234858	4291392	2.2532e+06	10100000	352850	186342	0	1205.23	0	94067.9	0	14168.7	113513	760001	0	21383.8	0	7440.75	17998.3	366023	0	91913.1	0	0
P4_H3_Sample_X3161550	0	6.24243e+06	61167.4	0	0	7.49998e+06	51194.8	0	0	0	0	0	735127	40112.1	0	0	0	0	0	463613	528761	0	0	0	0	0	0	0	206753	3407.52	0	0	1106.22	0	0	0	0	0	0	0	0	0	0	0	0	0	0	0	0
P3_E10_Sample_x3137731	0	20600000	1.01674e+06	130750	0	38000000	73834.3	0	0	997884	0	0	51000000	124368	0	0	157650	0	55588.8	17700000	36000000	0	0	0	0	129630	0	47135.9	4724313	2.06409e+06	0	0	0	0	3191.18	0	430954	91898.1	216323	0	0	130652	0	58853.3	131306	0	0	0	0
P3_C4_Sample_X3164504	0	1012549	57544.8	172120	0	1.33829e+06	0	0	492274	0	0	0	0	0	0	0	68353.3	0	0	720272	181582	2758734	0	0	0	0	0	0	346099	9816.41	0	0	0	0	0	0	7078.62	0	1.28565e+06	21949.8	0	0	0	0	0	0	0	0	0
P2_G3_Sample_X3145946	0	6061252	98320.2	49889	12200000	8.03987e+06	117334	0	4.04491e+06	0	0	0	2.50634e+06	17566.4	0	0	458462	0	1.42115e+06	810768	1.72524e+06	0	0	0	0	27505.6	1247968	288305	306284	151477	0	0	0	0	42762	0	0	0	0	0	0	0	0	0	0	0	0	116587	0
P1_H6_Sample_x3154669	0	0	0	181563	0	0	0	0	0	0	0	0	0	0	0	0	0	0	0	0	0	0	331439	0	0	0	0	0	0	0	0	0	1954.74	0	0	0	0	0	0	0	0	0	14702.7	0	0	0	0	0	0
P1_G6_Sample_X3152549	0	0	0	0	0	1.08227e+06	0	0	0	0	0	0	0	0	0	0	48412.9	32854.1	155614	0	51745.4	0	0	0	31892.9	0	38005.6	0	0	0	0	0	0	16464.4	0	0	0	0	0	0	0	0	0	0	0	0	0	0	0
P2_D12_Sample_X3148282	0	9631768	114281	199400	0	11700000	58596.3	0	0	0	0	0	0	0	0	0	0	0	0	752825	123691	0	0	0	0	0	27515.7	0	291490	0	0	0	0	0	0	0	0	0	0	0	0	0	4819.76	16546	0	0	0	0	0
P2_B1_Sample_X3154987	0	5.50738e+06	68717.6	0	0	12700000	36724	0	0	97178.7	0	0	1907564	0	0	0	0	0	0	659981	1078952	0	0	0	0	0	30623.2	0	199714	10952.1	0	0	0	0	0	0	0	0	0	0	0	0	0	0	0	0	0	0	0
P1_A10_Sample_X3152879	0	0	0	222231	0	747502	0	0	0	0	0	0	0	0	0	0	0	0	145498	169919	0	0	0	0	48979.5	0	46653.2	0	0	0	0	0	0	0	7696.89	0	0	0	0	0	0	0	0	0	0	0	0	0	0
P3_B1_Sample_x3157679	0	5.24008e+06	20978.8	0	0	5594433	0	0	0	99292.3	0	606322	0	0	0	0	0	0	0	73166.9	0	0	0	0	0	0	0	0	0	0	0	0	0	0	0	0	0	0	0	0	0	0	0	0	0	0	0	0	0
P2_C9_Sample_X3165576	0	697980	0	1.04642e+06	0	1.57507e+06	0	0	508586	0	0	0	0	0	0	0	0	121810	0	72729.6	56448.5	0	0	0	0	34933.8	0	0	0	0	0	0	92731.7	0	0	0	0	0	0	0	0	0	11091.9	0	0	0	0	0	0
P4_B1_Sample_X3158092	0	12600000	119901	121211	6.46188e+06	12800000	86859.7	0	6382155	0	0	0	1.93533e+06	58320.4	0	0	63630.5	0	1957125	1.68706e+06	1.53778e+06	1.52714e+06	0	0	0	0	1.276e+06	12038.5	781705	8554.09	0	208490	6502.67	0	22372.5	0	0	0	0	0	0	0	0	0	0	0	0	0	0
P3_G12_Sample_X3160677	0	5141709	356068	313370	0	5255126	7010.66	27274.9	0	0	0	0	9373980	16089	0	0	101284	69750.7	0	6.97059e+06	3.29112e+06	0	0	0	38649.1	95740.2	0	0	1.00291e+06	1.03176e+06	0	0	1942.77	0	0	0	243248	0	0	0	58621.3	0	47586.6	99072.9	0	0	0	0	0
P2_D10_Sample_x3149969	0	2.04943e+06	0	0	0	3.44643e+06	0	0	651523	0	0	0	2.5273e+06	0	0	0	0	0	0	182830	3.30553e+06	0	0	0	0	0	0	0	0	1.54852e+06	0	0	0	0	0	0	47068.7	0	0	0	13863.2	0	0	0	0	0	0	0	0
P3_C1_Sample_X3160974	0	0	0	0	0	0	0	0	0	0	0	0	0	0	0	0	0	0	0	0	0	0	0	0	0	0	0	0	0	0	0	0	0	0	0	0	0	0	0	0	0	0	0	0	0	0	0	0	0
P3_F9_Sample_x3162216	0	0	0	0	0	0	0	0	0	0	0	0	0	0	0	0	0	0	0	32753.9	0	0	0	0	0	0	0	0	0	0	0	0	0	0	0	0	0	0	0	0	0	0	0	0	0	0	0	0	0
P3_E9_Sample_X3156296	0	12700000	357005	0	8487207	35200000	236787	0	2.74502e+06	0	0	0	2497871	16735.2	0	0	0	0	296009	1.47281e+06	1.14284e+06	0	0	0	93484.8	0	277624	0	519914	24938.4	0	0	0	202200	0	0	0	0	0	0	32310.2	0	0	0	76891.2	44689.1	0	0	0
P2_A9_Sample_x3160627	0	0	0	668839	0	0	0	0	0	0	0	0	0	0	0	0	0	97856.6	0	41423.3	0	0	0	0	0	0	0	0	0	0	0	0	5415.35	0	0	0	0	0	0	0	0	0	8304.91	0	0	0	0	0	0
P2_G6_Sample_X3150089	0	737330	0	0	0	1.08087e+06	0	0	0	0	0	0	881206	0	0	0	0	0	0	0	627547	0	0	0	0	24034.2	0	0	0	32572.4	0	0	0	0	0	0	6710.69	0	0	0	0	0	0	0	0	0	0	0	0
P3_E11_Sample_X3164390	0	7.28575e+06	56366.4	0	4127803	18000000	44087.2	0	1.17473e+06	0	0	0	1.28648e+06	0	0	0	0	0	147417	248360	439136	0	250767	0	0	0	69907	0	99860.3	6284.76	0	0	0	209700	0	0	0	0	0	0	0	0	0	0	0	0	0	0	0
P1_C6_Sample_X3167536	0	748497	23435.7	430104	0	929254	0	0	0	0	0	0	4.30319e+06	15022.8	0	0	87341.5	103818	0	466107	3.50449e+06	0	0	0	0	48189.9	0	0	0	0	0	0	6471.76	0	0	0	0	0	0	0	0	0	12015.9	0	0	0	0	0	0
P2_G9_Sample_x3161641	0	0	0	0	0	0	0	0	0	0	0	0	0	0	0	0	0	0	0	0	0	0	319589	0	0	0	0	0	0	0	0	0	0	0	0	0	0	0	0	0	113867	0	0	0	0	0	46655.4	0	0
P4_B3_Sample_X3161416	0	2.58705e+06	33229.1	0	0	6.46032e+06	0	0	0	0	0	0	2.00549e+06	0	0	0	0	0	185818	472621	1.10936e+06	0	0	0	0	0	109297	0	179590	38865	0	0	0	0	4045.65	0	0	0	0	0	0	0	0	0	0	0	0	0	0
P2_B7_Sample_X3163198	0	1.68149e+06	19835.5	0	0	1.80097e+06	0	0	0	310610	0	0	0	0	0	0	0	0	0	545674	0	0	0	0	83015.4	0	0	0	487618	0	0	0	0	0	0	0	0	0	0	0	0	0	0	0	0	0	0	0	0
P3_B11_Sample_x3157350	0	1.95925e+06	121676	556837	1.19823e+06	3.79315e+06	16856.7	0	884406	112494	0	0	3.51273e+06	68303.8	1.34844e+06	0	190205	84373.8	277165	2.39916e+06	4421531	0	354972	144657	52735.1	59179.3	169546	44095.2	227456	19647.2	0	0	2636.32	0	0	0	0	0	0	0	0	0	16712.2	0	45988.2	0	0	0	0
P3_D6_Sample_X3148030	0	0	0	106108	0	0	0	0	0	0	0	0	0	0	0	0	0	0	0	40461.7	0	0	0	0	0	0	0	0	0	0	0	0	0	0	0	0	0	0	0	0	0	0	0	0	0	0	0	0	0
P2_C8_Sample_X3161102	0	20100000	400020	534144	0	14800000	210459	67944.9	0	0	0	0	3.61922e+06	43197.3	0	0	0	0	950196	1.9976e+06	1.41269e+06	6.74849e+06	1.65924e+06	0	79808.5	39540.9	286880	0	483132	1.37444e+06	98029.8	0	969.811	3925.48	570718	0	519653	24294.8	3.99551e+06	0	63464.9	0	9807.94	300909	0	0	58837.8	0	0
P1_D8_Sample_X3149693	0	23600000	843887	0	2.01633e+06	31200000	146974	97464.4	305950	7.87053e+06	0	0	1.63758e+06	1.25166e+06	0	0	0	0	0	11200000	973578	4.56015e+06	368052	0	65634.5	51064.8	0	0	2.09622e+06	17421.5	0	0	0	0	0	0	0	0	0	0	0	0	0	0	120146	0	0	0	0
P4_E6_Sample_X3142698	0	8968013	69555.7	140054	5279468	19800000	67429.6	0	1.03641e+06	96456.7	0	0	570465	181424	0	0	0	0	0	319243	366834	1.73478e+06	0	0	70189.1	112314	0	12031.9	181716	0	96994.7	0	8791.65	0	0	0	0	0	0	0	35392.8	0	5242.99	0	0	0	0	0	0
P3_A9_Sample_X3150293	0	31800000	377135	0	0	44200000	149939	0	0	0	108548	0	8496692	19841.7	0	0	49942.7	0	258924	5323298	1.23536e+06	0	296230	0	0	46427.7	28482.2	0	1.69376e+06	2682.65	0	0	0	0	0	0	0	0	0	0	35649.3	0	0	0	0	0	0	0	0
P1_D6_Sample_X3145480	0	1.712e+06	117130	232456	880941	3357551	11956.4	43199.5	0	239065	0	0	11000000	120764	0	0	0	83635.1	92839.5	2.41413e+06	4123511	0	342838	0	0	38186.1	27406.8	0	198220	76855.4	0	0	863.534	0	0	0	10719.6	0	0	0	0	0	9175.57	0	45207.5	0	0	0	0
P2_D6_Sample_x3147123	0	29900000	195655	375740	13600000	49400000	355569	20243	3.52185e+06	1219035	0	0	6.531e+06	2.38874e+06	0	7281.07	131710	56011.3	111572	2918971	4504075	3574319	328592	0	89555.1	32422.8	3013968	22714.7	679504	19811.5	0	0	7334.98	0	27737.7	110971	0	0	0	0	0	0	12569.4	0	0	0	0	0	0
P2_G1_Sample_x3152227	0	1.52105e+06	22890.4	0	0	1.08814e+06	0	0	0	182264	0	0	0	71656.7	0	0	0	0	0	0	80669.3	0	0	0	0	0	0	0	0	0	0	0	0	0	0	0	0	0	0	0	0	0	0	0	0	0	0	0	0
P2_E5_Sample_x3148183	17600000	5030225	208163	169141	0	23100000	99784.9	0	0	875465	0	0	6284222	347812	0	0	0	79848.1	0	4.14774e+06	2.68985e+06	1.48344e+06	1.21133e+06	0	106944	127196	0	0	863614	111206	0	0	2738.24	0	0	0	18557.8	0	0	0	0	0	8065.78	0	0	0	0	0	0
P3_D7_Sample_X3150253	0	5.66893e+06	47952.1	0	0	7743146	0	0	0	0	0	0	740884	44257.5	0	0	0	0	0	456831	197238	0	0	0	0	0	0	0	165119	0	0	0	0	0	0	0	0	0	0	0	0	0	0	0	0	0	0	0	0
P3_F1_Sample_X3148056	0	11600000	174915	287926	30100000	17300000	76915.4	0	8662957	0	0	0	2.65718e+06	6050.57	0	0	79199.3	44115.5	2.07254e+06	912113	227437	0	0	0	0	24571.2	146204	49096.6	271719	4733.33	0	0	0	0	0	0	0	0	0	0	0	0	11586.9	0	0	0	0	0	0
P2_C3_Sample_x3149382	0	0	0	0	0	0	0	0	0	0	0	0	0	0	0	0	0	0	0	0	0	0	0	0	39494.5	0	0	0	0	0	0	0	0	1950.73	0	0	0	0	0	0	0	0	0	0	0	0	0	0	0
P3_C9_Sample_X3143677	0	3.16215e+06	53730.7	361693	0	3.6145e+06	41647.4	0	563911	0	0	0	941071	94434.1	0	0	0	0	347985	274915	471098	0	0	0	66329.7	0	500601	0	0	13153.4	0	0	0	0	0	0	8117.88	0	0	0	0	0	0	5216.02	0	0	0	0	0
P3_A12_Sample_X3148348	0	0	0	0	1.82289e+06	0	0	0	1.15285e+06	0	0	0	0	0	0	0	0	0	1.83977e+06	0	0	0	0	0	0	0	1.2264e+06	67275	0	9599.43	0	0	0	0	418016	0	0	0	0	0	0	0	0	0	0	0	0	0	0
P1_D7_Sample_X3148352	0	24300000	116483	1.06284e+06	27500000	22700000	402841	0	4.58701e+06	386762	0	0	5.2826e+06	429153	0	3895.43	0	190214	5165674	742050	1.29942e+06	2684067	0	0	84812.7	26512.5	643184	33472.4	292535	22523.1	0	0	8144.69	0	13991.8	133522	6960.03	0	0	0	0	0	20809.9	29080.4	0	0	0	0	0
P4_G5_Sample_X3152233	0	0	0	0	0	0	0	0	0	0	0	0	0	0	0	0	0	0	0	0	0	0	0	0	0	0	0	0	0	0	0	0	0	0	0	0	0	0	0	0	0	0	0	0	0	0	0	0	0
P4_E5_Sample_X3148047	0	553189	59168.9	0	28400000	1.04749e+06	0	38382.4	2.13442e+06	475801	0	0	0	14226.9	0	0	98924.5	0	2.69233e+06	1448046	19297.3	3.13109e+06	865448	0	1.08829e+06	101420	884905	0	191643	0	0	0	3045.54	60427.6	3853.58	0	0	0	0	0	0	0	0	0	322603	0	0	0	0
P2_F11_Sample_x3163255	0	0	0	0	0	0	0	0	0	0	0	0	0	10673.4	0	0	74422.4	0	0	0	0	0	0	0	0	0	0	0	0	0	0	0	0	0	0	0	33791.1	0	457258	1440.94	20196.7	0	22052.8	7407.81	0	0	0	0	0
P1_A7_Sample_x3149938	0	5.4402e+06	102605	382712	0	10000000	73852	0	0	0	0	0	2.13352e+06	43566.1	0	0	0	0	0	555401	900744	0	0	0	0	0	0	0	308751	111809	0	0	0	0	19553.8	0	67866.9	0	492270	4087.8	39640.5	0	0	36195.5	0	0	0	0	0
P3_H9_Sample_X3148692	0	7.57167e+06	60620	0	12900000	15100000	88687.5	0	6346791	0	0	0	956781	60118.2	0	0	0	0	894425	520908	482428	0	0	0	40729.3	23050.2	287311	16808.9	311671	0	0	0	0	0	0	0	0	0	0	0	0	0	0	0	0	0	0	0	0
P4_A3_Sample_X3151898	0	1.34159e+06	23656.4	0	0	2.68551e+06	0	0	0	0	0	0	1.47438e+06	0	0	0	0	0	0	379591	533347	0	0	0	0	0	0	0	106674	24528.6	0	0	0	0	0	0	0	0	0	0	0	0	0	0	0	0	0	0	0
P1_E9_Sample_X3149648	0	1625765	15393.3	357902	0	1.68875e+06	0	0	1.02654e+06	0	0	0	0	0	0	0	0	41077	0	451836	162524	4.16127e+06	49001.4	0	113543	38742.4	0	0	121553	2445.33	0	0	361.866	0	0	0	0	0	333260	0	0	0	8166.64	0	0	10362.1	0	0	0
P1_G9_Sample_X3170393	0	2.65788e+06	0	0	0	1.7318e+06	0	0	0	131761	0	0	0	88062.3	0	0	0	0	0	39876.2	0	0	0	0	0	0	0	0	0	0	0	0	0	0	0	0	0	0	0	0	0	0	0	0	72349	0	0	0	0
P4_B5_Sample_X3164880	0	1.29508e+06	39250	0	0	1563278	0	0	0	0	0	0	2.09685e+06	0	0	0	0	0	0	569421	1.45167e+06	0	0	0	0	0	0	0	181652	6541.89	0	0	0	0	0	0	0	0	0	0	0	0	0	0	0	0	0	0	0
P3_F2_Sample_X3168063	0	0	0	0	0	266390	0	0	0	81885.1	0	0	0	0	0	0	0	0	0	54681.4	0	0	0	0	0	0	0	0	0	0	0	0	0	0	0	0	0	0	0	0	0	0	0	0	0	0	0	0	0
P4_H5_Sample_X3157111	0	1.25485e+06	0	0	0	1046755	0	0	0	0	0	0	0	0	0	0	0	0	0	45020.7	39335.4	0	0	0	0	0	0	0	0	0	0	0	0	0	0	0	0	0	0	0	0	0	0	0	0	0	0	0	0
P3_H4_Sample_X3157364	0	19400000	44485.9	0	2.00876e+06	11800000	47186.7	0	570285	305566	0	0	3.96015e+06	1279712	0	0	77970.2	19547.7	189737	843045	3.20045e+06	3.01986e+06	246168	0	0	355066	112064	0	0	301676	0	0	0	0	10372.7	0	6389.69	0	0	0	0	0	0	56154.7	59151.3	0	0	0	0
P3_G1_Sample_x3158948	0	0	0	0	0	0	0	0	0	0	0	0	0	0	0	0	0	0	0	212162	121905	0	0	0	0	0	0	0	0	6234.93	0	0	0	0	0	0	0	0	0	0	0	0	0	0	0	0	0	0	0
P4_G6_Sample_x3160411	0	0	0	0	0	0	0	0	0	0	0	0	0	0	0	0	0	0	0	0	0	0	0	0	0	0	0	0	0	0	0	0	0	0	0	0	0	0	0	0	0	0	0	0	0	0	0	0	0
P4_B6_Sample_X3146047	0	5.28008e+06	121913	367821	0	5714655	106029	42002	0	0	0	0	987485	0	0	0	0	26009.4	0	742840	543205	0	0	0	26844.8	0	0	0	613363	0	0	149265	0	0	42811	0	0	0	0	0	6354.72	0	2495.45	0	0	0	0	0	0
P4_D9_Sample_X3148553	0	610069	13399.1	147473	5504041	1.12549e+06	0	0	2.74191e+06	0	0	0	697628	0	0	0	83911.7	0	2693472	216679	478440	0	0	0	0	0	1.09252e+06	15243	0	6378.06	0	0	0	0	85896.5	0	0	0	0	0	35319.3	0	0	0	0	0	0	0	0
P4_F1_Sample_x3148381	0	3.15974e+06	218987	1.48565e+06	8389438	6073010	22091.9	0	3.72787e+06	324557	0	0	1.24746e+06	58516.3	0	0	130687	39125.2	1.39536e+06	653484	387087	0	1.70351e+06	152930	159504	59263.2	219350	11986.9	298017	0	0	0	4255.7	0	0	213982	0	0	0	0	0	0	2491.99	0	0	0	0	0	0
P2_E11_Sample_x3148887	0	19000000	343456	0	0	20700000	59557.1	0	0	252740	0	0	2.28815e+06	0	0	0	0	0	0	7053965	935949	2.26105e+06	701196	0	67626.1	26723.4	0	0	1.09636e+06	3004.53	0	0	1443.68	0	0	0	0	0	0	0	0	0	0	0	0	0	0	0	0
P4_C1_Sample_x3157920	17300000	5426595	142256	214551	0	13300000	27620.9	40305.9	541485	0	0	0	3.50814e+06	0	0	0	77869.5	49038.5	1.07237e+06	1.68947e+06	870496	0	678824	0	83096.1	48142	294621	9242.21	601840	6164.7	203286	0	3843.28	0	0	0	0	0	0	0	17776.6	0	0	0	58074.1	0	0	0	0
P1_C10_Sample_x3148972	0	0	0	126611	0	0	0	0	681645	0	0	0	0	0	0	0	0	0	0	0	0	0	0	0	0	0	0	0	0	0	0	0	0	0	0	0	0	0	0	476.461	12594.3	0	0	0	0	0	0	0	0
P2_F6_Sample_X3168487	0	0	0	112230	0	0	0	0	0	0	0	0	0	0	0	0	0	58399.1	0	0	0	0	0	0	0	0	0	0	0	0	0	0	0	0	0	0	0	0	0	0	0	0	0	0	0	0	0	0	0
P3_F10_Sample_X3150464	0	2.01527e+06	46454.9	0	0	3.14354e+06	0	0	0	0	0	0	564593	20072.5	0	0	0	0	99455	307778	0	0	0	0	0	0	0	0	139277	0	0	0	0	0	0	199064	0	0	0	0	0	0	0	0	0	0	0	0	0
P1_E3_Sample_x3149712	0	1.99685e+06	0	795358	0	0	0	0	556653	148638	0	236986	0	135358	0	0	0	0	0	75777.8	0	3.26016e+06	639984	0	0	43073.2	0	0	0	0	0	0	14060.4	0	0	0	0	64762.9	0	0	0	0	0	0	42090.8	0	0	0	0
P3_E6_Sample_X3165529	0	18100000	88287.3	229375	3.58427e+06	18600000	108312	0	1.53637e+06	0	0	0	1.01141e+06	0	0	0	66158.4	0	0	689036	3145955	0	455664	0	0	0	59097.2	0	416319	93200.1	0	0	0	0	1566.77	0	0	0	0	0	0	0	0	0	0	5954.11	0	0	0
P2_E10_Sample_X3152613	0	0	0	127597	0	0	0	0	0	0	0	0	0	0	0	0	0	0	0	0	52242.4	0	0	0	0	0	0	0	0	0	0	0	0	0	0	0	0	0	0	0	0	0	0	0	0	0	0	0	0
P2_G7_Sample_X3167024	0	0	0	0	0	0	0	0	0	0	0	0	769599	0	0	0	120705	28594	0	51612.4	385760	0	0	0	0	16359.8	0	0	0	34636.2	0	0	0	0	0	453168	5215.13	0	0	0	263101	0	0	0	0	0	0	0	0
P2_H4_Sample_x3156404	0	5346058	21238.4	0	8399321	4.66328e+06	0	0	5.3323e+06	74871.1	0	0	0	113022	0	0	0	0	1.10819e+06	238224	0	0	499078	0	32319.4	24602.5	290784	0	0	0	0	0	3783.52	0	29337.6	0	0	0	0	0	0	0	0	0	0	0	0	0	0
P4_F5_Sample_X3167400	0	0	0	0	0	0	0	29409	355561	0	0	0	0	14271.3	0	0	57979.3	0	0	0	0	2.26976e+06	371174	0	167532	0	0	0	0	0	0	0	0	0	0	0	0	0	0	0	0	0	9263.25	0	0	0	43024.6	0	0
P2_A5_Sample_x3147538	0	12500000	170643	473920	6373686	26500000	147195	0	1676548	159192	0	0	1.5651e+06	36416.3	0	0	0	26188.8	4.1631e+06	940808	351763	4667415	897689	0	46680.1	34575.9	603411	43283.8	441531	0	0	0	4153.65	0	13287.7	0	0	0	0	0	0	0	0	0	0	0	0	0	0
P4_A9_Sample_X3148474	0	0	0	190487	0	0	0	0	0	0	0	0	0	0	0	0	0	34050.4	0	0	0	0	0	0	40152.6	0	0	0	0	0	0	0	0	0	0	0	0	0	0	0	0	0	2143.96	0	0	0	0	0	0
P4_E8_Sample_X3161499	0	0	0	0	0	0	0	0	0	0	0	0	0	0	0	0	0	0	0	0	0	0	0	0	0	0	0	0	0	0	0	0	0	0	0	0	0	0	0	0	0	0	0	0	0	0	0	0	0
P4_H1_Sample_x3161085	0	1.71101e+06	9000.33	0	0	1.26166e+06	0	0	0	0	0	0	795717	0	0	0	0	0	0	228967	588013	0	0	0	0	0	0	0	0	7822.65	0	0	0	0	0	0	0	0	0	0	0	0	0	0	0	0	0	0	0
P1_B2_Sample_x3151907	0	5620910	102577	230840	1.71081e+06	11200000	46237.2	0	1092092	303969	0	0	0	0	0	0	56909	0	1.29501e+06	1.58554e+06	95013.3	0	0	0	0	0	275363	0	770672	0	0	0	0	0	0	0	0	0	0	0	12790.6	0	0	0	0	0	0	0	0
P1_F9_Sample_X3143799	0	0	0	560597	0	0	0	0	556190	0	0	0	0	0	0	0	136653	94721.8	0	157547	47409.1	0	382830	215878	0	28600.5	0	0	0	0	0	0	0	0	0	0	0	0	1.06417e+06	1245.79	0	0	10362.2	0	0	0	0	0	0
P4_E3_Sample_X3143566	0	0	0	0	0	0	0	0	0	0	0	0	0	0	0	0	0	0	0	0	0	0	0	0	0	0	0	0	0	0	0	0	0	0	0	0	0	0	0	0	0	0	0	0	0	0	0	0	0
P1_A5_Sample_X3140920	0	9193520	52362.9	0	4.61497e+06	10100000	51714	0	4.66373e+06	382981	0	337748	0	97342.9	0	0	136166	0	687256	68415.6	0	0	0	0	0	0	110539	0	116892	0	0	0	0	0	12191.7	0	0	0	0	0	0	0	0	0	0	0	0	0	0
P1_D5_Sample_X3140410	0	7.38933e+06	0	0	2.48308e+06	14300000	62317.6	0	1.44148e+06	91180.9	0	0	3.81639e+06	652475	0	0	0	0	160078	0	889222	0	808959	0	0	0	53372.3	0	0	16183.3	0	0	0	0	0	0	0	0	0	0	0	0	0	0	0	0	0	0	0
P2_A11_Sample_x3144610	0	0	0	506410	0	0	0	0	0	0	0	0	0	0	0	0	0	61994.6	0	0	0	0	0	0	0	0	0	0	0	0	0	0	0	0	0	0	0	0	0	0	0	0	4741.43	0	0	0	0	0	0
P1_E11_Sample_X3144228	0	6.8891e+06	45687.3	120322	0	21100000	48274.6	0	0	662549	0	0	8498531	1722670	0	0	0	0	84106	982741	9430567	0	0	0	0	0	80026.2	13295.3	240950	460523	0	0	0	0	0	0	55131.5	0	0	0	0	0	0	201045	0	0	0	0	0
P4_G3_Sample_X3144020	0	2677250	64337.4	101851	26700000	2030037	0	31721.6	1.71343e+06	1.58829e+06	0	2.28276e+06	669479	578084	0	0	230203	0	2.74412e+06	968333	543528	0	294245	165700	158966	25646.2	2.52711e+06	0	0	0	0	0	111979	0	0	365894	0	0	0	0	0	0	30900.1	0	0	0	0	0	0
P4_H7_Sample_X3161574	0	656236	0	147566	0	911605	0	0	0	0	0	0	0	0	0	0	0	44770.2	0	86331.2	50640.9	0	0	0	0	0	0	0	0	0	0	0	0	0	0	0	0	0	0	0	0	0	2111.03	0	0	23996.8	0	0	0
P1_D10_Sample_X3145052	0	0	14922.2	104688	0	4702347	0	0	882140	0	0	0	0	0	0	0	0	0	0	253778	426875	0	0	0	0	46357	0	0	144398	9732.29	0	0	0	0	0	0	0	0	0	0	0	0	0	0	0	0	0	0	0
P4_H6_Sample_X3163494	0	2.06336e+06	52121.5	101780	0	3.56072e+06	0	0	0	0	0	0	6.71062e+06	13638.5	0	0	0	0	262987	984707	2.72693e+06	0	0	0	0	21164.4	121647	18695.8	185396	4880.66	193030	0	29547.6	0	0	0	0	0	0	0	0	0	0	0	0	0	0	0	0
P2_E8_Sample_x3144618	0	996577	20653.2	0	0	1.1677e+06	0	0	0	0	0	0	1.29942e+06	0	0	0	0	0	0	449242	785030	0	0	0	0	0	0	0	0	12487.5	0	0	0	0	0	0	0	0	0	0	0	0	0	0	0	0	0	0	0
P4_C2_Sample_X3146791	0	32100000	359550	362697	18300000	53700000	526273	0	22800000	271303	0	0	6.17145e+06	521669	0	0	41643.9	47583.8	10700000	1774663	2833950	0	196712	0	0	0	3.05774e+06	131969	670585	4729.26	0	0	3303.08	107593	28013.4	0	0	41644	0	0	0	0	0	2650.36	93778.1	0	0	0	0
P2_F9_Sample_X3160773	0	5760076	116886	0	0	11400000	248868	0	0	0	0	0	3.40772e+06	315194	0	0	0	7737.29	0	1.13921e+06	3.84427e+06	3.0017e+06	0	0	0	0	20070.1	12715	182083	103595	0	0	13363.6	0	0	0	6305.43	0	1.057e+06	97299.3	0	0	0	3842.68	0	0	0	0	0
P2_H3_Sample_X3160426	0	5663705	18516.1	138094	0	4.06477e+06	10146.4	26739.6	391338	283265	0	920701	618824	513859	0	0	0	0	0	0	151418	3.41147e+06	2.20766e+06	0	75757.9	109354	0	0	0	0	0	0	0	0	0	0	0	0	0	0	11627.3	0	0	0	90280.3	0	0	0	86772.4
P1_D3_Sample_X3147482	0	3.33601e+06	43930.3	0	0	1.66773e+06	0	19685.6	0	410074	0	412178	0	0	0	0	0	0	0	835482	0	3.1449e+06	335006	0	0	31715.2	0	0	0	0	0	0	0	0	0	0	0	0	0	0	0	0	0	0	0	0	0	0	0
P2_G5_Sample_X3166616	0	36300000	472607	94068.6	1.18464e+06	76100000	429519	0	809090	419383	118904	0	9459490	15043.6	0	0	109793	0	1.36142e+06	3.99804e+06	2.96582e+06	0	0	0	26781.3	33390.7	500660	0	2.09791e+06	10234	0	0	0	0	0	0	0	0	0	0	0	0	3008.14	0	0	0	0	0	0
P4_C6_Sample_X3160537	0	0	0	137937	0	0	0	0	0	0	0	0	0	0	0	0	68600.2	45086.8	0	40765.7	0	0	179030	0	0	23015.4	0	0	0	0	0	0	0	0	0	0	0	0	0	0	0	0	0	0	0	41056	0	0	0
P1_G8_Sample_X3156371	0	0	16200.5	0	1.12783e+06	1.26698e+06	0	0	1.28452e+06	0	0	0	1887566	0	0	0	0	0	1.66443e+06	307379	2545092	0	0	0	80307.6	0	1.97334e+06	95514.6	0	0	0	0	0	0	4079.72	0	0	0	0	0	0	0	0	0	0	0	0	0	0
P2_E12_Sample_X3159451	0	0	58841.4	413410	0	0	0	0	0	0	0	0	0	0	0	0	0	0	0	1.29817e+06	1.36352e+06	0	0	0	0	0	0	0	98649.5	12510.4	0	0	0	0	0	0	0	0	0	0	0	0	0	0	0	0	0	0	0
P3_B2_Sample_X3157028	0	4.4096e+06	20092.6	756256	1.65405e+06	4758579	12318.8	50144.4	1.28092e+06	0	0	0	0	0	0	1733.62	0	62748.6	91319.6	312853	210905	3588753	1.23132e+06	0	58617.6	0	0	0	0	0	167179	0	23859.6	0	0	0	0	0	0	0	0	0	16262.7	0	232882	0	0	0	0
P1_A11_Sample_X3160588	0	4440613	85184.8	0	0	6.72397e+06	38083.3	0	1.02757e+06	0	0	0	0	0	0	0	0	0	416383	1.11394e+06	192917	0	0	0	0	0	97446.2	0	515875	0	0	0	0	0	0	0	0	0	0	0	0	0	0	0	0	0	0	0	0
P1_H2_Sample_X3159441	0	4.47711e+06	73019.8	0	0	14300000	16373.3	0	1.15669e+06	0	0	0	5.14397e+06	15731.5	0	0	123634	0	0	459703	2.21853e+06	0	0	0	0	58996.2	0	0	347724	301637	0	0	0	0	0	0	105720	0	0	0	0	0	0	12181.9	0	0	0	0	0
P2_C11_Sample_X3159681	0	8.17695e+06	46130.4	0	0	6.86893e+06	10979.8	72993.3	0	685031	0	0	775141	377274	0	37714.3	277502	16075.5	0	893293	14404.6	0	542071	0	79254.3	0	0	0	451040	0	0	119030	3881.78	0	0	0	0	0	0	0	0	0	29391.7	0	0	0	53970.3	0	0
P3_D2_Sample_X3162461	0	17800000	136890	0	8501750	15700000	86594.2	0	2.69656e+06	0	0	0	1.9837e+06	52339.1	0	0	0	0	1.54565e+06	1.55462e+06	1.08815e+06	0	0	0	0	0	815866	0	675510	61943.8	0	0	24111.9	0	89505	0	0	0	0	0	0	0	0	0	0	0	0	0	0
P3_F12_Sample_x3152735	0	726033	14305.9	1.56476e+06	0	1.8496e+06	0	0	394014	0	0	0	0	0	0	27247	0	180460	0	0	235564	0	0	0	0	22312.9	0	0	0	0	0	0	9919.66	0	0	0	0	0	0	0	0	0	20356.5	4570.33	0	0	0	0	0
P2_D9_Sample_X3159042	0	0	0	890363	2.13947e+06	0	0	0	459425	0	0	0	0	0	0	0	0	0	0	56026.5	0	0	0	0	0	0	0	0	0	0	0	0	0	0	0	234211	0	0	0	0	0	0	0	0	0	0	0	0	0
P4_D6_Sample_X3162200	0	6.7968e+06	19617.2	0	0	6.85645e+06	10845.5	0	0	0	0	0	746001	0	0	0	0	0	0	424591	378730	7.66483e+06	0	0	0	0	0	0	176811	63026.6	0	0	0	0	0	0	11541.5	0	1.23066e+06	2040.11	0	0	0	0	0	0	0	0	0
P3_A4_Sample_x3159302	0	4.06482e+06	199673	372583	3120226	13000000	52530.2	0	2.64957e+06	0	0	0	4.59434e+06	49131.4	0	0	0	16928.2	2.05353e+06	3.44494e+06	3.27391e+06	0	0	0	0	41547.9	1.55184e+06	19421.1	701343	50586.1	0	0	0	0	39318.7	0	0	0	0	0	0	0	0	0	51297	0	0	0	0
P1_H4_Sample_X3156507	0	2.67254e+06	0	0	0	4620419	12530.9	0	0	0	0	247311	579976	104786	0	0	0	0	0	67777.9	656906	0	1.0824e+06	0	37353.2	0	0	0	0	0	0	0	0	75858.4	0	0	0	0	0	0	0	0	0	0	0	0	0	0	0
P3_B6_Sample_x3158722	0	0	0	125848	0	0	0	0	0	0	0	0	0	0	0	0	0	0	0	0	0	0	0	0	0	0	0	0	0	0	0	0	0	0	0	0	0	0	0	0	0	0	0	0	0	0	0	0	0
P1_G11_Sample_X3157950	0	2.36625e+06	0	184392	2234753	3.03102e+06	0	0	1.04008e+06	110053	0	0	0	46503.5	0	0	0	0	302845	0	62854.6	0	0	0	0	0	51924.9	0	0	0	0	0	0	0	0	0	0	0	0	0	0	0	0	0	0	0	0	0	0
P1_B3_Sample_x3147464	0	5.81319e+06	86206.8	0	1.28237e+06	0	0	35088.7	0	766509	0	0	0	0	0	0	440628	0	0	1.37924e+06	0	0	0	0	0	0	0	0	0	0	0	0	0	0	0	362618	0	0	0	0	0	0	0	0	0	0	0	0	0
P1_A4_Sample_X3156294	0	8670033	45901.9	258565	3.81358e+06	13300000	51298.2	0	2.06306e+06	193959	0	612534	572777	84937.6	0	0	0	28955.8	1.25113e+06	402959	312942	0	995420	0	157533	20668.1	244283	0	174016	0	0	0	5234.58	0	4546.38	0	0	0	0	0	0	0	0	0	52801.8	0	0	0	55061.6
P3_D8_Sample_x3160357	0	0	0	501732	0	0	0	0	593137	0	0	0	0	0	0	0	0	173470	0	68727.8	0	0	0	0	0	0	0	0	0	0	0	0	0	0	0	0	0	0	0	0	18952.2	0	8224.73	0	0	0	0	0	0
P3_E4_Sample_X3159973	0	2.38265e+06	70298.2	295218	0	4300964	0	0	0	0	0	0	4624541	15208.5	0	8131.67	0	5497.3	0	1.11194e+06	1.71797e+06	0	0	0	31263.1	0	0	0	294256	51974	0	0	0	0	0	0	7469.38	0	0	0	0	0	5350.7	2710.43	0	0	0	0	0
P3_C12_Sample_X3159277	0	793203	29907.4	373518	0	947165	0	23287.8	0	67652	0	0	602517	16095.8	0	0	61412.3	0	62091.2	582659	373798	0	267214	271750	0	107873	0	14056.6	0	13523.4	0	0	823.448	0	0	0	0	0	0	0	84904.8	0	0	0	0	0	59278.2	0	0
P4_A1_Sample_X3160366	0	0	0	153142	0	0	0	0	0	0	0	0	0	10921.2	0	0	0	0	0	54623.5	267857	0	0	0	0	0	0	0	0	0	0	0	0	2161.3	0	0	0	22769.6	0	0	0	0	0	6620.8	0	0	0	0	0
P3_H6_Sample_X3159447	0	0	0	0	0	0	0	0	0	0	0	0	0	0	0	0	0	0	0	0	0	0	0	0	0	0	0	0	0	0	0	0	0	0	0	0	0	0	0	0	0	0	0	0	0	0	0	0	0
P3_G7_Sample_X3158130	0	2.87925e+06	75267.1	144459	5928302	5373377	10504.1	0	1.50473e+06	0	0	0	1.46802e+06	0	0	0	0	0	1.72482e+06	891480	1217844	0	0	0	0	0	875376	0	260380	63402.4	0	0	0	0	112950	0	19218.3	0	0	0	0	0	0	3581.39	0	142340	0	0	0
P4_H2_Sample_X3161252	0	0	0	0	0	827197	0	0	0	0	0	0	0	0	0	0	0	0	0	140596	0	0	0	0	0	0	0	0	0	0	0	0	0	0	0	0	0	0	0	0	0	0	0	0	0	0	0	0	0
P1_G10_Sample_X3159113	0	0	13675.7	0	2.43392e+06	0	0	0	1.3164e+06	0	0	0	806091	0	0	0	0	0	1.74432e+06	193359	254001	0	0	0	0	0	386420	13756.9	0	0	0	0	0	0	17149.8	0	0	0	0	0	0	0	0	0	0	0	0	0	0
P2_F7_Sample_x3171534	0	534146	22014.6	236512	0	852163	0	0	875925	0	0	0	3.1601e+06	20145.1	0	0	155542	48172.6	1258138	311425	2896532	0	418771	0	0	0	728459	199186	0	0	0	0	0	0	0	0	0	0	0	0	0	0	11123.2	0	0	0	0	0	0
P4_G2_Sample_X3167390	0	0	0	0	0	0	0	19831.5	0	0	0	0	0	0	0	0	0	0	0	0	0	0	829904	0	0	0	0	0	0	0	128348	0	0	0	0	0	0	122118	505026	231800	0	0	0	0	0	0	0	0	0
P3_D4_Sample_x3148448	0	1.47156e+06	20790.9	376782	1418549	2.95621e+06	0	0	0	0	0	0	689110	0	0	0	87313.9	0	99848.3	0	251548	0	0	0	0	0	47426.4	22428.1	0	0	0	0	0	0	0	0	0	0	0	0	0	0	0	0	0	0	0	0	0
P4_C8_Sample_x3147149	0	9599909	50849.2	0	0	8.00907e+06	29136.6	0	659206	0	0	0	0	0	0	0	0	0	0	127773	329721	0	0	0	0	0	39966	0	0	5727.82	0	0	0	59890.4	0	0	0	0	0	0	0	0	0	0	0	0	0	0	0
P4_E7_Sample_X3157495	0	0	19629.8	232328	0	0	0	0	432158	0	0	0	861809	0	0	0	136644	9930.6	0	337797	574471	2.22691e+06	0	0	36482.2	28263.9	0	0	0	33102.9	0	0	0	0	0	0	5743.93	0	2.38544e+06	578.08	0	0	0	0	0	0	0	0	0
P1_H3_Sample_X3167950	0	19600000	133927	473217	7337077	44500000	242463	0	5.92142e+06	115498	0	0	3.18817e+06	188683	0	0	85540.6	0	2.74719e+06	1.18913e+06	2.46456e+06	0	486170	0	0	0	857328	9128.39	439739	18314.2	0	0	0	0	23731.7	0	0	0	0	0	6864.2	0	0	0	0	0	0	0	0
P1_F3_Sample_X3168692	0	2.32752e+06	0	140007	0	5.46226e+06	68744.1	0	0	0	0	758225	0	47035.3	333614	0	0	0	0	47741.6	138021	0	0	0	38418.9	0	24721.1	0	0	0	0	0	0	0	0	0	0	0	0	0	0	0	0	0	0	0	0	0	0
P4_A7_Sample_X3148726	0	2.52548e+06	23551.5	120469	0	4.73179e+06	0	0	0	0	0	0	1.27579e+06	0	0	0	0	0	0	115033	711974	0	0	0	0	0	0	0	104973	0	0	0	0	2814.98	0	0	0	0	0	0	0	0	0	0	0	0	0	0	0
P4_B2_Sample_X3146031	0	0	0	0	0	0	0	0	0	0	0	0	0	0	0	0	0	0	0	35775.9	74742.4	0	0	0	0	0	0	0	0	0	0	0	0	0	0	0	0	0	0	0	0	0	0	7716.74	0	0	0	0	0
P3_C10_Sample_X3155559	0	0	0	113007	0	0	0	0	377104	0	0	0	0	0	0	0	0	11206.4	0	60967.5	0	0	0	0	0	0	0	0	0	0	0	0	0	0	0	0	0	0	0	0	0	0	0	0	0	0	0	0	0
P2_D4_Sample_X3152833	0	1.34023e+06	19059.3	223420	0	1.84736e+06	0	0	0	0	0	0	0	16943	0	0	132073	0	160161	222649	0	0	796047	0	0	0	91456.8	0	0	0	0	0	0	0	0	0	0	0	0	0	0	0	4133.08	0	0	0	0	0	0
P3_G9_Sample_x3164537	0	1.81734e+06	48984.5	0	0	1.81167e+06	0	0	362606	633875	0	0	0	144752	0	0	0	0	0	227342	0	1.48906e+06	0	0	0	0	0	0	0	0	0	0	0	0	0	0	0	0	0	0	0	0	0	0	0	0	0	0	0
P1_F7_Sample_X3159373	0	0	29533.7	0	0	0	0	0	0	404490	0	0	0	0	0	0	0	0	0	654101	80000.7	0	0	0	45917.1	49996.8	0	0	0	0	0	0	0	0	0	0	0	0	0	0	0	0	0	0	0	0	0	0	0
P4_A2_Sample_X3168483	0	0	0	118801	0	0	0	0	418425	0	0	0	0	0	0	0	0	36474.4	0	0	0	0	0	0	0	0	0	0	0	0	0	0	0	0	0	0	0	0	0	0	0	0	1735.62	0	0	0	0	0	0
P3_E8_Sample_X3162159	0	1209145	17249.6	221647	1.26445e+06	1.74757e+06	0	0	1.02698e+06	0	0	0	0	0	0	0	0	0	113690	291742	0	0	0	0	0	39976.8	31331.7	0	119972	0	0	0	0	0	0	0	0	0	0	0	0	0	0	0	0	0	0	0	0
P2_F8_Sample_x3162162	0	4.152e+06	96821	130098	0	5336288	33471	0	0	0	0	0	4.36835e+06	11977.5	0	0	154260	0	196048	797620	1663018	0	0	0	0	0	64902.4	0	298453	25614.4	0	0	0	0	3680.79	0	0	0	0	0	0	0	5583.08	3887.6	0	0	0	0	0
P1_C7_Sample_X3163019	0	0	0	623701	0	0	0	0	357947	0	0	0	0	0	0	0	65117.6	13127.7	0	42669.4	0	0	0	0	0	0	0	0	0	0	0	0	3870.69	0	0	0	0	0	0	0	0	0	5708.06	0	0	0	0	0	0
P3_C11_Sample_X3167975	10600000	19800000	192802	95140.1	0	24200000	47590.6	0	0	1096538	0	0	1.81463e+06	943990	0	0	0	43813.3	0	1246999	848826	2.39129e+06	0	0	0	0	0	0	614443	0	0	0	0	0	0	0	0	0	0	0	0	0	0	0	0	0	0	0	0
P1_C12_Sample_X3158004	20300000	0	22879.9	133215	0	649973	0	0	624070	0	0	0	1.46774e+06	0	0	0	0	0	254560	376201	917956	0	0	0	36186.5	0	115598	0	0	5769.07	0	0	0	0	0	0	0	0	0	0	0	0	0	0	0	0	0	0	0
P2_C12_Sample_X3162149	0	1.23442e+06	20423.8	0	0	2.8199e+06	8173.18	0	0	0	0	0	2286390	0	0	0	0	0	0	207937	1.68127e+06	0	0	0	0	0	0	0	0	13674.8	0	0	0	3066.65	0	0	0	0	0	0	0	0	0	4331.09	0	0	0	0	0
P2_B8_Sample_x3162102	0	0	0	161134	0	0	0	0	0	0	0	0	0	0	0	0	0	46877.2	0	0	0	0	0	0	71385.1	0	72342.3	0	0	0	0	0	0	63207	7512.54	0	0	0	0	0	12252.7	0	0	2842.94	0	0	0	0	0
P1_C11_Sample_x3167358	0	616303	0	0	0	1.86531e+06	0	0	0	0	0	0	0	0	0	0	0	0	0	0	0	0	235879	0	36440.3	0	0	0	0	0	0	0	0	0	0	0	0	0	0	0	0	0	0	0	0	0	0	0	0
P3_H8_Sample_x3157719	0	0	0	158865	1.13977e+06	0	0	0	0	0	0	0	0	0	0	0	0	0	891191	59080	0	0	0	0	0	0	1.07495e+06	71686.5	0	0	0	0	0	0	72825.9	0	0	0	0	0	0	0	0	8259.47	0	10912.6	0	0	0
P1_C9_Sample_X3156237	0	0	0	0	0	0	0	0	524622	320450	0	0	0	0	0	0	0	0	222540	0	0	3329524	1129372	0	134482	0	49940.1	0	0	0	0	0	0	0	0	0	0	0	0	0	53238.3	0	0	0	0	0	0	0	0
P3_F8_Sample_X3148734	0	0	0	145982	0	0	15506.4	0	0	0	0	0	0	0	0	0	0	0	0	0	0	0	0	0	0	44785.6	37172.2	0	0	0	0	0	0	0	0	0	0	0	239792	0	0	0	0	0	0	0	0	0	0
P4_C7_Sample_x3164702	0	0	0	0	0	0	0	0	0	603814	0	0	0	13053.4	0	0	0	0	0	57828.8	0	0	0	0	0	0	0	0	0	0	0	0	0	0	0	0	0	0	0	0	0	0	0	0	0	0	0	0	0
P4_F8_Sample_x3156518	17600000	0	0	141268	0	835258	0	0	0	0	0	0	1.36155e+06	38685.4	0	0	0	76624.7	0	0	1.12542e+06	0	0	0	0	34913.8	65450.2	0	0	2824.92	0	0	0	0	0	0	0	0	0	0	0	0	1925.74	0	0	0	0	0	0
P1_F4_Sample_x3156177	0	987520	0	0	0	760213	0	0	0	113121	0	0	0	54291.2	0	0	0	0	0	50465.4	0	0	497021	0	89660.3	0	0	0	0	0	0	0	0	52978.6	0	0	0	0	0	0	0	0	0	0	0	0	0	0	0
P1_B9_Sample_X3157394	0	718822	25037.9	227881	0	1.5501e+06	0	0	750915	0	0	0	1.14659e+06	0	0	0	0	0	708459	257181	429708	0	0	0	0	0	192262	0	111433	0	0	0	0	0	3609.3	0	0	0	0	0	0	0	0	0	0	0	0	0	0
P3_D12_Sample_x3156721	0	0	0	0	0	0	0	54976.7	0	0	0	357343	0	0	0	0	0	0	0	38595.8	0	0	0	0	0	0	0	0	0	0	0	0	0	0	0	0	0	0	0	0	0	0	0	0	0	0	0	116686	0
P4_C3_Sample_X3165906	0	9697544	78732.9	0	0	8414514	73848.1	0	449410	0	0	0	929784	0	0	0	0	0	0	946276	644937	0	201464	0	0	0	51300.3	0	623067	0	0	0	0	11728.1	0	0	0	0	0	0	0	0	0	0	44331.4	0	0	0	0
P3_H5_Sample_x3156091	0	0	0	97271.7	0	831846	0	0	0	0	0	0	0	0	0	0	0	0	0	97188.7	0	0	0	0	0	0	0	0	0	0	0	0	0	0	0	0	0	0	0	0	29942.1	0	0	0	0	0	0	0	0
P2_C10_Sample_X3156146	0	14000000	34310.5	0	0	17500000	84660.3	0	0	119801	0	0	1.69703e+06	152292	0	0	0	0	0	251932	404432	0	0	0	0	0	0	0	137912	6809.36	0	0	0	0	0	363640	0	0	0	0	0	0	0	0	0	0	0	0	0
P4_D3_Sample_x3152455	0	0	27123.4	210308	0	0	0	0	872481	0	0	0	701992	0	0	0	0	65177.9	1.22126e+06	285668	330436	0	0	0	0	0	498583	12351.8	0	0	0	0	0	0	8034.47	0	0	0	0	0	0	0	4421.97	0	0	0	0	0	0
P1_B12_Sample_X3164179	0	3.23393e+06	40516.4	0	0	5.44066e+06	0	0	0	0	0	0	941320	0	0	0	0	0	0	551096	197625	2.53715e+06	0	0	0	46605.2	0	0	265004	0	0	0	0	0	0	0	0	0	374179	0	33442.7	0	0	0	0	0	0	0	0
P2_H10_Sample_x3162111	0	7249344	58785	108319	0	4.70979e+06	17435	0	291490	0	0	0	743517	16740.8	0	0	0	33233.2	0	428593	218420	0	1586069	0	133064	34352.3	0	0	128095	0	252425	0	5524.52	0	0	0	0	0	0	0	23437.9	0	17681.7	0	0	0	165013	0	0
P3_B12_Sample_x3152474	0	1.84182e+06	31245.9	161226	0	3.62166e+06	0	0	0	0	0	0	0	18139.2	0	23592.8	66653.3	0	0	287018	45096.1	3.5204e+06	2.63449e+06	0	100827	60394.2	38827.1	0	101614	0	0	0	0	0	19475.3	0	0	0	0	0	0	0	0	0	0	0	0	0	0
P2_F10_Sample_x3156089	0	0	0	960710	0	0	0	0	946033	0	0	0	0	0	0	0	243591	138887	0	0	0	0	0	0	0	33236.1	0	0	0	0	0	0	4953.94	0	0	0	0	0	0	0	13980.2	0	7473.87	0	0	0	0	0	0
P3_C6_Sample_X3158952	0	918946	14155.2	0	0	724588	0	0	0	0	0	0	829239	0	0	0	0	0	0	73495.8	781960	0	0	0	0	0	0	0	0	0	0	0	0	0	0	0	0	0	0	0	0	0	0	0	0	0	0	0	0
P3_B5_Sample_x3154992	0	0	0	134741	0	0	0	0	1.07042e+06	0	0	0	0	0	0	0	0	0	0	55371.1	58532.8	0	0	0	0	37657.2	0	0	0	0	0	0	0	0	0	0	0	0	0	0	0	0	0	0	0	0	0	0	0
P4_B8_Sample_x3157268	0	1.70395e+06	35734	206927	0	2145185	0	0	0	0	0	0	1.43238e+06	0	0	0	0	102319	950481	519926	837143	1.84853e+06	0	0	0	0	366683	105192	152034	36841.5	0	0	1647.68	0	62318.6	0	16713.4	0	0	0	0	0	0	47527.3	0	0	0	0	0
P3_B8_Sample_X3168404	22000000	2.22128e+06	32568.6	0	0	3.90802e+06	30743.3	0	0	0	0	0	5.95004e+06	18791.2	0	0	239773	0	0	568017	3488101	0	73505.8	0	0	0	0	0	193767	55388.4	0	0	0	0	0	0	0	0	0	0	0	0	5401.95	0	36508.7	0	91062	0	0
P4_C9_Sample_X3148813	0	10700000	46301.9	0	0	7.71677e+06	27771	0	628198	0	0	0	0	0	0	0	0	0	0	101286	392634	1.31584e+06	0	0	0	0	37822.7	0	0	10882.5	0	0	0	31850.1	10130.8	0	0	0	0	0	0	0	0	0	0	0	0	0	0
P2_E1_Sample_X3154344	0	0	0	0	0	0	0	0	0	0	0	0	0	0	0	0	0	0	0	0	0	0	0	0	0	0	0	0	0	0	0	0	0	0	0	0	0	0	0	0	0	0	0	0	0	0	0	0	0
P2_D1_Sample_X3152871	0	1.25149e+06	0	0	0	2.13645e+06	0	0	0	0	0	0	0	0	0	0	0	0	0	64511.2	153865	0	0	0	0	0	0	0	0	0	0	0	0	0	0	0	0	0	0	0	0	0	0	0	0	0	0	0	0
P2_A3_Sample_x3164137	0	0	0	116782	0	0	0	0	0	0	0	0	0	0	0	0	86271.7	0	0	0	0	0	0	0	0	0	0	0	0	0	0	0	0	0	0	0	0	0	0	0	0	0	0	0	0	0	0	0	0
P2_E3_Sample_X3148904	0	0	0	334089	0	0	0	0	0	0	0	0	0	0	0	0	0	0	0	221626	0	0	0	0	0	0	0	0	0	0	0	0	0	0	0	0	0	0	0	0	0	0	4531.75	0	0	0	0	0	0
P2_H11_Sample_X3157058	0	2649509	72069.3	454396	2.51909e+06	4.301e+06	19666.4	14828.3	3.46034e+06	181468	0	0	3.26447e+06	23851.1	0	0	79723.7	10961.1	3366062	1.45121e+06	1.87795e+06	0	245617	0	197770	0	1886143	147182	334556	190435	0	0	0	2890.23	392186	0	22976.5	0	0	0	0	0	0	3428.76	0	0	0	0	0
P3_F4_Sample_X3148489	0	1.11707e+06	0	269456	1.21078e+06	1.25124e+06	0	0	0	0	0	0	0	0	0	0	0	130194	0	130226	19980.5	0	0	0	78370.5	0	0	0	0	0	0	0	0	38483.4	0	0	0	0	0	0	0	0	0	0	0	9705.59	0	0	0
P2_H1_Sample_x3165511	0	0	0	0	0	0	0	0	0	0	0	0	0	0	0	0	0	0	0	0	0	0	0	0	0	0	0	0	0	3166.38	0	0	0	0	0	0	0	0	0	0	0	0	0	0	0	0	0	0	0
P4_D7_Sample_x3161091	0	0	0	194820	0	0	0	0	338846	0	0	0	0	0	0	0	71280.8	9122.36	0	0	0	0	0	0	0	0	0	0	0	0	0	0	0	0	0	0	0	0	0	0	3683.71	0	0	0	0	0	0	0	0
P3_G2_Sample_X3148765	0	10400000	35651.9	388577	40600000	10700000	14302.9	0	11000000	93601.5	0	446409	714170	156683	0	17880.8	273196	0	609723	444673	464335	1.45597e+06	355508	0	0	38558.8	188639	0	0	0	0	0	7988.8	0	0	0	0	0	0	0	0	0	0	0	0	0	0	0	0
P4_F7_Sample_X3158629	0	14000000	141747	0	5553979	14400000	44503.1	0	1695931	202676	0	0	2304370	116328	0	0	0	0	693305	1.10714e+06	504349	2397325	641223	0	0	0	91172.6	0	308461	0	0	0	9809.27	0	0	209156	0	0	0	0	0	0	0	0	0	0	0	0	0
P2_G10_Sample_x3157309	0	27400000	360711	822612	3422747	25400000	557096	0	2361128	0	0	0	3.1736e+06	0	0	0	132492	0	6.35068e+06	2865123	1734548	0	103676	0	47933.3	82180.7	5.72876e+06	131072	2.26967e+06	13176	0	0	0	0	72504.8	0	0	0	0	0	0	0	13039.6	0	35999.1	0	0	0	0
P3_A1_Sample_X3149762	0	0	0	0	0	0	0	0	0	0	0	0	0	0	0	0	0	0	0	0	0	0	0	0	0	0	0	0	0	0	0	0	0	0	0	0	0	0	0	0	0	0	0	0	0	0	0	0	0
P3_D5_Sample_X3163040	0	0	20881.8	0	0	735662	0	0	0	0	0	0	0	0	0	0	66058.3	0	0	286228	0	0	0	0	0	0	0	0	106018	4810.7	0	117977	0	0	0	0	0	0	0	0	57446.8	0	2.35215e+06	0	0	31267.4	0	0	0
P1_H9_Sample_X3150329	0	7207953	32813.7	1.19408e+06	14600000	12700000	46908.4	26630.1	1.54444e+06	243373	0	0	2.00514e+06	532932	0	0	0	0	2.09339e+06	369561	470555	0	1718662	0	0	55960.9	333588	0	0	0	0	0	5563.82	0	0	0	0	0	0	0	0	0	0	0	0	0	0	0	0
P1_H10_Sample_X3172079	0	8597489	49283.5	653270	3.21956e+06	12200000	24663.9	0	1.1179e+06	716002	0	0	3.13241e+06	196221	0	0	0	31964.1	314240	1.15065e+06	1.92407e+06	2.58204e+06	515773	0	0	34396.6	106568	0	620444	2889.09	0	0	1293.23	0	8945.72	0	0	0	0	0	0	0	14581.9	0	0	0	0	0	0
P4_H8_Sample_X3168086	0	0	0	0	0	0	0	0	0	0	0	0	0	0	0	0	0	0	0	0	0	0	0	0	0	0	0	0	0	0	0	0	0	0	0	0	0	0	0	0	0	0	0	0	0	0	0	0	0
P1_E2_Sample_x3164927	0	0	0	1.08922e+06	0	1114220	0	0	0	0	0	0	573348	0	0	12545.4	55117.1	107954	0	108869	409721	0	322587	0	0	53223.8	0	0	0	37672.4	0	0	3967.79	0	0	0	6465.04	0	0	0	0	0	15318.3	0	0	0	0	0	0
P1_G12_Sample_x3160965	0	0	0	1.5016e+06	0	0	0	0	0	0	0	0	0	0	0	0	0	112831	0	0	0	0	0	0	62396.3	24888	0	0	0	0	0	0	0	0	0	0	0	0	0	0	0	0	4211.41	0	0	0	0	0	0
P1_E6_Sample_X3145248	0	855745	18288.5	122650	0	1.2804e+06	0	0	316139	0	0	0	1.77202e+06	0	0	0	0	0	0	365901	1.15234e+06	0	0	0	0	0	0	0	0	0	0	0	0	0	0	0	0	0	0	0	0	0	0	28659.3	0	0	0	0	0
P3_F6_Sample_X3146877	0	12300000	113135	640207	877753	18500000	56483.2	0	448777	0	0	0	1.1209e+06	0	0	0	64773.2	49848	858345	1.0675e+06	0	0	0	0	0	51111.9	781729	19303	283925	0	0	0	0	0	6288.69	0	0	0	0	0	0	0	3630.57	0	0	0	0	0	0
P4_D1_Sample_X3143600	0	0	0	0	0	0	0	0	0	0	0	0	0	0	0	0	0	0	0	0	0	0	0	0	0	0	0	0	0	0	0	0	0	0	0	0	0	0	0	0	0	0	0	0	0	0	0	0	0
P2_B9_Sample_X3144759	0	2658522	0	255908	3.08166e+06	1.94137e+06	0	0	669461	0	0	239675	0	0	0	10063.1	0	424900	160518	0	0	4746779	400813	0	0	34089.2	0	0	0	0	0	0	0	0	0	0	0	0	0	0	0	0	0	0	0	0	0	114887	98379.5
P2_E4_Sample_x3157411	0	15600000	103187	164303	0	19300000	67570.7	0	0	0	0	0	1.11159e+06	18657	0	0	0	0	0	1.2466e+06	857164	0	1023330	0	37592	0	29618.1	0	593854	35813.6	0	0	0	0	0	0	0	0	0	0	0	0	35345.7	0	0	0	0	0	0
P4_D5_Sample_X3143542	0	900440	13727.7	493389	0	1.01393e+06	14493.9	0	689388	78064.1	0	0	0	4686.12	0	13543.3	0	71396.8	88244.6	0	129534	0	0	0	139449	29866.3	35493.9	0	0	0	0	0	3830.69	2102.33	0	0	0	0	0	0	99357.4	0	36741.8	0	0	6695.24	0	0	0
P1_B6_Sample_x3144070	0	2.86184e+06	72715.8	0	3.28833e+06	14200000	71608.1	22173.1	1.65467e+06	217114	0	0	891310	203453	0	18439.1	0	24160.1	97576.2	332647	371765	0	0	0	58544.9	0	38031	0	129694	0	0	0	3234.8	0	12464	0	0	64704.7	0	0	0	0	1458.05	0	0	0	0	0	0
P1_F2_Sample_x3144136	0	21600000	171218	0	2.98702e+06	40600000	134592	0	1.58738e+06	0	0	0	2.37829e+06	20312.1	0	0	0	0	2.05868e+06	1188057	1.09054e+06	0	0	0	0	0	1.4802e+06	0	803387	4884.07	0	0	0	0	11546.6	0	0	0	0	0	0	0	0	0	0	0	0	0	0
P2_F1_Sample_X3149464	0	0	0	0	0	0	0	0	0	0	0	0	0	0	0	0	0	0	0	0	0	0	0	0	0	0	0	0	0	0	0	0	0	0	0	0	0	0	0	0	0	0	0	0	0	0	0	0	0
P2_A1_Sample_x3160553	0	0	0	0	0	0	0	0	0	0	0	0	0	0	0	0	0	0	0	0	0	0	0	0	63198.5	0	0	0	0	0	0	0	0	0	0	0	0	0	0	0	0	0	0	0	0	0	0	0	0
P2_B10_Sample_X3144677	0	2.63576e+06	76582.4	0	0	11100000	26622.1	0	318086	0	0	0	853747	12809.5	0	0	0	0	0	1.01348e+06	289538	0	0	0	0	0	0	0	374289	18015.5	0	0	6485.4	0	0	0	0	0	0	0	0	0	0	0	0	0	0	0	0
P4_B7_Sample_x3149663	0	3848917	41283.3	0	0	4450207	15341	0	0	0	0	0	2.22262e+06	25445.9	0	0	0	0	0	965734	975628	0	0	0	0	0	0	0	415164	8602.96	0	0	0	0	0	0	0	0	0	0	0	0	0	0	0	0	0	0	0
P2_H9_Sample_x3152781	0	39700000	264313	0	15000000	29900000	138176	0	6136732	260784	0	0	1.98639e+06	211877	0	0	0	0	1.26403e+06	2.55546e+06	843016	0	0	0	0	0	295613	0	954785	9176.45	0	0	0	13399.9	0	0	0	0	0	0	0	0	0	0	0	0	0	0	0
P2_F5_Sample_x3144049	0	4.7098e+06	83671.8	0	0	10000000	12860	0	0	0	0	0	5.14198e+06	12188	0	0	160854	0	0	970631	2.76529e+06	0	0	0	0	0	0	0	397713	4471.17	0	0	0	0	0	0	0	0	0	0	0	0	0	0	0	0	0	0	0
P1_H11_Sample_X3145275	0	3.76064e+06	0	101491	0	5031216	0	0	0	0	0	261627	0	127518	0	0	75696.9	0	0	36493.7	109259	0	437796	0	0	37273.7	0	0	0	0	0	0	817.518	0	0	0	0	0	0	0	5902.11	0	0	0	0	0	82278.2	0	0
P1_B8_Sample_X3150217	0	7092873	245158	107911	0	32900000	106590	0	2.69462e+06	171689	0	0	1.71995e+06	137479	0	0	0	0	1.80118e+06	1.26623e+06	1.23421e+06	0	0	0	0	32950.3	855970	12599.2	784296	2909.34	0	0	0	0	31449.5	0	0	0	0	0	0	0	0	0	0	0	0	0	0
P2_H12_Sample_X3149890	0	0	0	88963.4	0	0	55965.1	29944.8	428342	102685	0	0	0	10675.4	0	0	0	0	0	50154.5	67087.7	0	322349	0	0	27439.9	52871.4	0	0	0	0	0	4247.21	0	0	0	0	0	0	0	0	0	0	0	0	0	73923	0	0
P2_F3_Sample_X3139986	0	0	0	469258	0	0	0	0	0	0	0	0	0	27969.2	0	0	0	0	0	48423.6	468310	0	0	0	0	38132.1	0	0	0	0	0	0	0	0	0	0	0	0	0	0	35364.7	0	6110.86	4359.9	0	0	0	0	0
P1_E12_Sample_X3139655	0	0	28536.9	166820	0	0	0	0	0	0	0	0	0	19977.4	0	0	0	0	0	566414	0	0	255264	0	0	84355.2	28200.5	0	138265	0	0	0	0	0	14672.8	0	0	0	0	0	0	0	0	0	0	0	0	0	0
P4_B9_Sample_x3150364	0	1576679	18270	0	0	1.20767e+06	0	0	0	0	0	0	631896	0	0	0	0	0	334542	240731	322219	1.35907e+06	0	0	0	0	140575	39296.1	0	9502.28	0	0	0	0	22423.4	0	5403.38	0	0	0	0	0	0	0	0	0	0	0	0
P2_A8_Sample_x3144123	0	7.66981e+06	32034.5	0	9849705	12200000	42274.7	0	6.2323e+06	276327	0	0	0	131023	0	0	0	0	738181	634444	266116	0	449055	0	72012.6	0	191898	0	419229	0	0	0	2791.56	0	0	0	0	0	0	0	0	0	0	0	0	0	0	0	0
P4_A5_Sample_X3144272	0	637648	0	298975	0	964047	0	0	0	83682.1	0	0	0	0	0	0	0	22237.6	112736	0	21921.1	1.94276e+06	245988	0	62086.1	0	36568.2	0	0	0	0	0	4443.8	0	0	428285	0	0	0	0	0	0	5682.56	0	0	0	0	0	0
P1_A2_Sample_X3143593	0	13100000	141969	222706	5.03141e+06	38100000	243501	0	3.20159e+06	889853	0	0	6015153	603110	0	0	0	22254.3	6466414	1.36983e+06	1.90111e+06	0	0	0	32312.3	0	1.53984e+06	14061.4	818375	61945.6	0	0	0	0	125397	0	0	0	0	0	0	0	0	0	251575	0	0	0	0
P2_B12_Sample_x3147840	0	8630811	55797.4	0	2.42535e+06	9991338	35007	0	581217	97050.7	0	0	0	31526.2	0	0	0	0	0	361766	98070.2	0	535156	0	37712.6	0	0	0	142860	0	0	0	0	0	0	0	0	0	0	0	0	0	0	0	0	0	0	0	0
P3_A5_Sample_X3149703	0	940846	13831.2	0	0	1.42593e+06	0	0	0	0	0	0	0	0	0	0	65540.1	0	0	229700	189374	0	0	0	0	0	0	0	0	0	0	0	4260.52	0	5579.13	0	0	0	0	0	0	0	0	0	0	0	0	0	0
P2_E7_Sample_x3159112	0	0	0	367342	0	0	0	0	388958	0	0	0	0	0	0	0	50976.1	18372.8	0	69032.4	0	0	701410	0	0	0	0	0	0	0	0	0	0	0	0	0	0	0	0	0	28161.9	0	6023.98	0	0	0	35679.4	0	0
P3_A7_Sample_X3148264	0	0	0	0	0	0	0	0	0	0	0	0	0	0	0	0	0	0	0	0	0	0	0	0	0	0	0	0	0	0	0	0	0	0	0	0	0	0	0	0	0	0	0	0	0	0	0	0	0
P2_D3_Sample_x3148224	0	9574494	115028	501415	2.49514e+06	18100000	207417	0	2.05661e+06	543023	0	0	1.34286e+06	312702	0	0	0	35084.9	371365	1.29984e+06	763659	0	369172	0	63126.1	35940.4	155239	0	441048	0	0	0	5651.84	0	0	0	0	0	0	0	0	0	14842.6	0	0	0	0	0	0
P4_A6_Sample_X3149264	0	1.74816e+06	89627	148773	0	2949720	6398	0	481171	0	0	0	5.36686e+06	0	0	0	0	31971.6	0	1.36384e+06	3.20161e+06	0	0	0	0	27042.6	0	0	275130	305348	0	0	0	0	0	0	84427.3	0	0	0	45634.5	0	0	78601.8	0	0	0	0	0
P3_C7_Sample_X3154708	0	0	0	0	0	0	0	0	0	0	0	0	0	0	0	0	0	0	0	32871.1	0	0	0	0	0	0	0	0	0	0	0	0	0	0	0	0	0	0	0	0	0	0	0	0	0	0	0	0	0
P2_B5_Sample_X3152461	0	0	32358.7	528895	1541879	0	0	0	744181	0	0	0	983293	17236.3	0	0	0	55487.8	1.06688e+06	634334	806429	0	417087	0	0	25520.2	175446	0	112492	0	0	0	0	0	0	439162	0	0	0	0	0	0	2946.33	0	0	0	0	0	0
P3_E7_Sample_X3150389	0	1.05659e+06	0	0	2.41119e+06	0	0	0	0	190940	0	0	0	12827.8	0	0	65673.8	0	72012.5	58332.5	0	1.53368e+06	0	0	0	341530	0	0	0	0	0	0	0	0	0	0	0	0	0	0	0	0	0	0	0	0	0	0	0
P2_F12_Sample_X3148431	0	1.79017e+06	48378.3	0	0	3448551	0	0	0	0	0	0	1.95584e+06	0	0	0	0	0	0	790713	1.02466e+06	0	0	0	0	0	0	0	195260	18367.8	0	0	0	0	0	0	0	0	0	0	0	0	0	0	0	0	0	0	0
P1_B5_Sample_X3151860	0	2.1075e+06	51171.4	1.03515e+06	2.71918e+06	8191759	36766.7	0	801529	0	0	0	0	12952	0	0	59268.4	30544.5	1.02059e+06	374070	145648	4.07607e+06	696809	0	0	81321.3	162992	0	158906	0	0	0	0	0	0	0	0	0	0	0	0	0	5689.53	0	0	0	0	0	0
P1_D12_Sample_x3151014	0	0	0	0	0	1.14857e+06	0	0	0	103363	0	0	0	0	0	0	0	0	0	0	0	0	0	0	85765.6	0	0	0	0	0	0	0	0	0	0	0	0	0	0	0	0	0	0	0	0	0	0	0	0
P4_D8_Sample_x3150365	0	0	0	168631	2831579	0	0	0	1896808	0	0	0	0	0	0	0	39838.1	0	1.55336e+06	143625	270137	0	0	0	0	0	672587	0	0	8675.55	0	0	0	0	54651.5	0	0	0	0	0	25858.6	0	2681.94	0	0	0	0	0	0
P3_H12_Sample_x3148134	13400000	0	0	379189	0	0	0	0	368064	0	0	0	0	0	0	0	125281	106959	0	74027.2	148089	0	0	0	0	56720.5	0	0	0	4330.26	0	0	0	0	0	0	0	0	0	0	0	0	7605.15	0	0	0	0	0	0
P1_B11_Sample_x3159338	0	0	0	200536	0	0	0	0	0	0	0	0	0	0	0	0	0	61398.9	0	0	0	0	0	0	0	0	0	0	0	0	0	0	0	0	0	0	0	0	0	0	0	0	0	0	0	0	0	0	0
P1_F12_Sample_X3157997	0	0	0	102547	0	0	0	0	0	0	0	0	0	0	0	0	0	0	0	0	0	0	0	0	0	21119.7	0	0	0	0	0	0	5965.62	0	0	0	0	0	0	0	0	0	0	0	0	0	0	0	0
P2_G12_Sample_X3159505	0	0	0	152180	0	0	0	0	0	0	0	0	0	0	0	0	71697.8	0	0	0	0	0	0	0	49408.8	0	0	0	0	0	0	0	0	0	0	0	0	0	0	0	0	0	0	0	0	0	0	0	0
P3_C5_Sample_x3160658	0	8802622	408975	0	3450386	22600000	153017	0	2.00186e+06	868376	0	0	1.95948e+06	623542	0	0	82370.7	0	841291	2481844	841853	0	0	0	64350.9	0	236385	0	571648	37633.6	0	0	0	0	11691.8	0	0	0	0	0	0	0	0	0	0	0	0	0	0
P4_A8_Sample_X3155959	0	0	0	120098	0	0	0	0	0	0	0	0	0	0	0	0	0	0	0	43209.4	0	0	0	0	74074.7	0	0	0	0	0	0	0	0	0	0	0	0	0	0	0	0	0	0	0	0	0	0	0	0
P1_D4_Sample_x3159698	0	3.12643e+06	0	172150	0	5.9753e+06	10694.2	0	2.46197e+06	0	0	0	621547	46475.3	0	0	0	0	0	0	86739.8	1.49811e+06	637515	196479	41421.3	22318.3	0	0	0	0	0	0	23859.7	0	0	185459	0	0	0	0	0	0	0	0	0	0	0	0	0
P1_F6_Sample_X3145145	0	5.15046e+06	93131.4	202500	19900000	15800000	78417.6	0	3.63616e+06	0	0	0	0	23604.8	0	0	0	0	696913	800154	192248	2.87008e+06	0	0	120558	0	571169	13684.1	359635	0	0	0	0	4176.85	14491.6	0	0	0	0	0	0	0	0	0	48384.9	0	0	0	0
P3_F11_Sample_X3159618	0	2815442	190994	437227	5.6773e+06	4.50984e+06	27545.8	0	2.28177e+06	348170	0	0	0	40652.8	0	0	0	38268.7	327310	3.02773e+06	522259	0	0	0	0	52681.2	211757	0	371413	0	0	0	9726.75	0	0	0	0	0	0	1507.02	10691.4	0	5423.96	0	0	0	0	0	0
P3_E1_Sample_x3151913	0	48100000	235200	0	2.31043e+06	33200000	547209	0	946486	0	0	0	3.06102e+06	0	0	0	0	0	1.96462e+06	636874	2.88239e+06	0	357744	0	0	41572.1	2.77996e+06	128094	368632	65111.4	0	0	0	0	111652	0	0	0	0	0	0	0	0	27637.7	0	0	0	0	0
P1_D2_Sample_x3151121	0	0	0	0	0	893184	0	0	0	0	0	0	0	0	0	0	0	0	0	70283.6	0	0	0	0	54025	0	0	0	0	0	0	0	0	0	0	0	0	0	0	0	58292.7	0	0	0	0	0	0	0	0
P1_A12_Sample_X3155226	0	0	0	0	0	0	0	0	0	0	0	0	0	0	0	0	0	0	178693	0	0	0	0	0	0	0	27755.4	0	0	0	0	0	0	0	0	0	0	0	0	0	0	0	0	0	0	0	0	0	0
P3_G6_Sample_X3147936	0	0	24699.8	0	0	0	0	0	0	0	0	0	0	0	0	0	0	0	0	486556	319659	0	0	0	0	0	0	0	0	0	0	0	0	0	0	0	0	0	355579	0	0	0	0	0	0	0	0	0	0
P4_C5_Sample_X3143069	0	6575976	18991.6	111976	0	5325325	29572	0	0	165937	0	0	0	80859.6	0	0	0	51116.1	0	362087	131436	0	294394	0	48999.1	0	0	0	137835	0	0	0	0	0	0	0	0	0	0	0	0	0	0	0	0	0	0	0	0
P3_A10_Sample_X3145232	0	934928	32518.1	136641	0	1.42943e+06	0	0	0	0	0	0	570458	0	0	0	70689.6	0	142077	549057	0	0	0	0	0	0	32660.3	9991.91	209949	0	0	0	0	0	0	0	0	0	0	0	0	0	0	0	0	0	0	0	0
P2_B3_Sample_x3147970	0	649271	0	0	1.82092e+06	1.0768e+06	0	0	723924	0	0	0	0	0	0	0	0	0	1.41367e+06	249367	80371.4	0	0	0	0	23060.1	589554	22951.1	0	0	0	0	0	0	73909	0	0	0	0	0	21874.5	0	0	0	0	0	0	0	0
P1_E7_Sample_X3148182	0	0	0	148353	0	0	23296.3	0	0	0	0	0	0	0	0	0	0	0	0	0	0	0	0	0	90651	0	0	0	0	0	0	0	27987.5	0	0	0	0	0	0	0	0	0	0	0	0	0	0	0	0
P2_E6_Sample_X3147775	0	1103828	0	363971	0	2.71649e+06	0	0	448468	0	0	0	0	0	0	0	0	0	89508.6	160379	0	0	500011	0	70224.9	37569.3	0	0	0	0	0	0	0	0	0	0	0	0	0	0	0	0	5548.42	0	0	0	0	0	0
P1_H7_Sample_X3148303	0	2.23364e+06	100613	246039	0	3.47994e+06	5037.56	25901.2	0	0	0	0	6669124	47174.4	0	0	0	55149.8	0	1.75293e+06	2.76624e+06	0	303545	0	32923.2	58313	0	0	357098	49848.9	0	0	1198.83	0	0	0	0	0	0	0	33372.2	0	6884.26	0	34989	0	0	0	0
P1_A8_Sample_x3147880	0	26100000	273253	373499	3554336	38500000	209596	0	1.57105e+06	0	0	0	1.62991e+06	0	0	0	74442.8	0	1.6675e+06	2.97751e+06	566648	0	739943	0	57882.6	36985.2	344034	0	857970	144079	0	0	2921.04	0	193578	0	7854.1	0	0	0	0	0	3601.01	0	0	0	0	0	0
P2_H5_Sample_x3150019	0	0	0	0	0	234690	15364	0	0	0	0	0	0	0	0	0	0	0	0	0	0	0	0	0	0	0	0	0	0	0	0	0	0	0	0	0	0	0	0	0	0	0	0	0	0	0	0	0	0
P3_A6_Sample_x3147873	0	25500000	420925	0	2.53293e+06	32300000	132369	0	354185	1.08241e+06	0	0	2.728e+06	71764.1	0	0	0	0	0	6967856	1377684	0	0	0	0	0	0	8953.2	899172	18032.3	0	0	0	0	0	0	0	0	0	0	0	0	0	0	36616.6	0	0	0	0
P3_E2_Sample_X3148175	0	3545649	26281.6	0	0	6031107	17269.8	0	455442	487057	0	0	0	0	0	0	0	0	130431	226157	136597	0	0	0	0	0	64793.5	0	0	0	0	0	0	0	0	0	0	0	0	0	0	0	18252.4	0	0	0	0	0	0
P4_G1_Sample_X3163074	0	2980919	16397	117775	0	2.07093e+06	0	0	1.20004e+06	0	0	887063	0	8801.43	0	0	0	0	0	348823	37409.2	0	598122	0	0	38367.1	0	0	0	0	0	0	0	0	0	0	0	0	0	0	0	0	0	0	0	0	0	0	0
P2_D7_Sample_x3148590	0	9946465	33243.5	0	8.15007e+06	5033348	50486.5	0	1.94845e+06	188673	0	0	0	63422	0	0	0	0	213752	464999	139617	1.43791e+06	643784	0	0	33449.9	45675	0	292875	0	0	0	9117.19	0	0	0	0	0	0	0	0	0	3023.29	0	0	0	0	0	0
P2_B6_Sample_x3149368	0	12300000	153961	1.03436e+06	18500000	19000000	204962	0	9452892	327478	0	0	16400000	504317	0	0	106095	83022.2	8644724	2115918	5499913	2.10728e+06	0	0	39325.9	45262.4	2.81949e+06	103353	999817	57903.5	0	0	1730.01	0	124690	0	0	0	1.83419e+06	0	8279.57	0	12044.8	0	0	0	0	0	0
P1_A3_Sample_x3152819	0	15900000	194935	670961	28100000	31300000	186937	0	4907377	104499	0	0	2.20009e+06	52020.3	0	0	0	43715.5	1.46114e+06	2.73442e+06	1.43268e+06	0	0	0	0	31960.5	535634	39838.3	880733	0	0	0	744.146	0	0	0	0	0	0	0	0	0	4404.3	0	0	0	0	0	0
P3_E12_Sample_X3146836	0	2.2724e+06	25922.3	0	0	1.71856e+06	0	22625.8	0	126894	0	0	0	0	0	0	103349	0	0	110218	0	0	286592	0	135793	0	29012.1	0	0	0	0	0	0	0	0	0	0	0	0	0	0	0	0	0	0	0	0	0	0
P3_G4_Sample_x3157227	0	1.07927e+06	0	0	0	1.55712e+06	0	0	977241	0	0	0	0	0	0	0	0	0	0	76704.7	234075	0	0	0	0	0	0	0	0	0	0	0	0	0	0	0	0	0	0	0	0	0	0	0	0	0	0	0	0
P2_C5_Sample_x3159712	0	1.48461e+06	0	0	0	842083	0	0	0	0	0	0	0	16801.8	0	0	0	0	0	0	0	0	0	0	0	0	0	0	0	0	0	0	0	0	0	0	0	0	0	0	0	0	0	0	0	0	0	0	0
P3_H1_Sample_x3157101	0	0	0	0	0	0	0	0	0	0	0	0	0	0	0	0	0	0	84321.9	46079	121915	0	0	0	0	0	47728.2	22002.5	0	0	0	0	0	0	0	0	0	0	0	0	0	0	0	0	0	0	0	0	0
P3_H7_Sample_x3150346	0	0	0	127179	0	0	0	0	0	0	0	0	888974	0	0	0	0	52848.5	259175	32164.8	1.70499e+06	0	0	0	0	0	297757	160299	0	0	0	0	0	0	0	0	0	0	0	0	0	0	0	0	0	0	0	0	0
P4_E2_Sample_X3152104	0	1285121	40901	260173	0	2.19883e+06	0	88644.9	368339	0	0	0	1.9965e+06	30844.9	153316	0	291566	40949	0	321105	714722	0	909213	160062	80506.8	35264.1	0	0	165709	0	472542	124439	5412.91	0	0	0	0	165323	168121	36849	16696.3	212427	52018.8	0	75770.9	0	191525	0	0
P3_D10_Sample_X3159933	0	2878203	42813	0	0	3861728	0	0	0	0	0	0	1.41535e+06	0	0	0	0	0	0	865682	486433	0	0	0	0	0	0	0	0	27471.2	0	0	0	0	0	0	0	0	501009	0	0	0	0	0	0	0	0	0	0
P1_H8_Sample_X3158938	0	0	0	276079	0	0	0	0	0	0	0	0	0	0	0	0	0	44687.1	0	98998.3	0	0	223640	184242	130057	36268.9	0	0	0	0	0	0	1740.87	0	0	0	0	0	0	0	95266.7	0	25505.3	0	0	0	81993.2	0	0
P1_C3_Sample_x3152328	0	0	20202.5	0	0	1.64325e+06	0	0	0	0	0	0	0	0	0	0	53199.3	0	0	0	35581.8	0	0	0	0	0	0	0	0	0	0	0	0	0	0	0	0	0	0	0	0	0	0	0	0	0	0	0	0
P1_H12_Sample_X3160521	0	0	0	0	0	0	0	0	0	0	0	0	0	0	0	0	0	0	0	158244	0	0	0	0	0	18620.6	0	0	0	0	0	0	0	0	0	0	0	0	0	0	0	0	0	0	0	0	0	0	0
P2_A7_Sample_X3159936	0	1.1143e+06	22693.5	115810	4.78081e+06	1.63838e+06	0	0	2.99028e+06	0	0	0	1.96747e+06	29433.6	0	0	67397.2	0	2.61769e+06	288134	869987	0	0	0	0	0	723784	85454.3	0	0	0	0	0	0	21812.1	0	0	0	260563	0	0	0	0	0	0	0	0	0	0
P2_A10_Sample_x3161799	0	2.88928e+06	107885	128638	0	7491573	14095.5	0	0	0	0	0	4.13185e+06	16734	0	0	0	0	0	595123	1.06196e+06	0	0	0	0	26085.9	0	0	335342	0	0	0	0	0	0	0	0	0	0	0	49973.4	0	0	0	0	0	0	0	0
P3_F5_Sample_x3164876	0	0	0	345930	0	0	0	0	413880	0	0	0	0	0	0	0	0	5906.52	0	37711.9	0	0	0	0	0	0	0	0	0	0	0	0	0	0	4058.7	0	0	0	0	0	0	0	0	2819.76	0	0	0	0	0
P1_A9_Sample_X3161292	0	0	0	0	0	1.30208e+06	0	0	0	0	0	0	0	0	0	0	0	0	0	0	0	0	0	0	0	0	0	0	0	0	0	0	76755.9	0	0	0	0	0	0	0	0	0	0	2246.53	0	0	0	0	0
P2_D5_Sample_x3151481	0	22200000	326139	417050	1.70419e+06	30700000	144371	0	684685	0	0	0	1.12394e+06	20135.7	0	0	0	0	0	3.26077e+06	907078	0	0	0	37990	26632.9	31203.3	0	603247	5674.81	0	0	0	0	0	0	0	0	0	0	0	0	6134.44	0	0	0	0	0	0
P1_B10_Sample_X3144441	0	1.75473e+06	0	0	2.08832e+06	0	0	0	536172	515722	0	0	0	155168	0	0	0	0	0	69434.4	0	0	0	0	94847.1	0	0	0	0	0	0	0	0	0	0	0	0	0	0	0	4500.7	0	0	0	0	0	0	0	0
P3_G8_Sample_X3147861	0	0	0	814560	0	0	0	0	597628	0	0	0	0	10228.9	0	0	215246	133203	0	31638.5	0	0	0	0	0	48981.5	0	0	0	0	0	0	0	0	0	0	0	0	277358	0	12514	0	10808.3	2358.1	0	8354.34	45725.8	0	0
P1_C8_Sample_X3145594	0	2.22057e+06	162156	0	0	6.90342e+06	54802.8	32481	385686	0	0	0	6.64904e+06	44667.2	0	0	65919.8	33504.5	0	3.38134e+06	1.86811e+06	0	371395	0	0	58746.5	0	0	1.18326e+06	7304.86	0	0	0	0	0	175573	0	0	0	0	60925.2	0	4307.68	17391	41591	0	0	0	0
P1_C5_Sample_X3145225	0	13900000	234135	144921	0	34900000	135804	0	1.07446e+06	215486	0	0	16500000	190331	0	0	91118.5	57051.6	0	3428056	8370528	2.92413e+06	439138	0	0	37460.5	0	0	1.48319e+06	499085	0	0	2758.1	0	0	0	52379.3	0	0	0	0	0	155824	0	0	0	0	0	0
P3_C8_Sample_X3154878	0	0	0	145137	0	0	0	0	418888	0	0	0	0	0	0	0	0	0	0	62876.8	0	0	0	0	0	0	0	0	0	0	0	0	0	6994.71	0	0	0	0	0	0	0	0	1759.11	0	0	0	0	0	0
P3_C2_Sample_X3143758	0	2.16729e+06	0	0	1.81666e+06	2.52328e+06	0	0	759725	119555	0	570749	0	34940.9	0	0	162248	0	202752	0	0	2.00481e+06	856084	0	105215	24998.7	0	0	0	0	0	0	0	0	0	0	0	0	0	0	47006.3	0	1595.02	0	0	0	0	0	0
P1_D11_Sample_X3149920	0	1.14791e+06	0	719100	0	2.49124e+06	0	0	0	0	0	0	649736	13537.7	0	0	0	0	0	136790	0	0	0	0	0	0	0	0	0	0	0	0	2058.18	0	0	0	0	0	0	0	0	0	1779.86	0	0	0	0	0	0
P2_G4_Sample_X3144104	0	12300000	104889	0	5376927	46700000	273650	0	3.79466e+06	0	0	0	2.04925e+06	35111.5	0	0	119649	0	2353543	784707	1.59059e+06	0	564795	0	50859.2	0	1.37931e+06	0	408160	334922	0	0	81111.6	0	246933	0	120124	0	0	0	0	0	0	7821.05	0	0	0	0	0
P1_G4_Sample_X3152400	0	0	0	431490	0	171902	0	29508.8	377703	0	0	0	0	0	0	0	0	0	0	0	0	0	591356	0	0	0	0	0	0	0	0	0	0	0	0	0	0	0	0	0	0	161536	4424.8	0	0	0	0	0	0
P1_H5_Sample_X3154973	0	0	0	0	0	0	0	0	0	0	0	0	0	0	0	0	0	0	0	0	0	0	0	0	0	0	0	0	0	0	0	0	0	0	0	0	0	0	0	0	0	0	0	0	0	0	0	0	0
P1_F5_Sample_X3144117	0	0	0	269184	0	0	0	0	435866	0	0	0	0	0	0	0	186490	0	0	0	0	0	0	0	0	0	0	0	0	0	0	0	0	0	0	0	0	0	0	0	0	0	0	0	0	0	0	0	0
P1_E5_Sample_x3155593	0	0	23065.8	146149	0	0	0	0	0	0	0	0	0	0	0	0	0	0	0	603879	230225	0	0	0	0	84902.3	0	0	140477	7110.94	0	0	0	0	0	0	0	0	354448	0	0	0	0	0	0	0	0	0	0
P3_G5_Sample_x3139960	0	0	0	0	0	664586	0	0	0	0	0	0	0	0	0	0	0	0	215437	206100	81118.5	0	0	0	0	0	47843.9	0	147604	0	0	0	0	0	0	0	0	0	0	0	0	0	0	0	0	0	0	0	0
P2_B11_Sample_X3142513	0	38100000	409545	0	4747177	33300000	641535	39840.9	3280713	585395	0	0	5.37441e+06	12382.3	0	0	98879	29370.6	5653647	5.78647e+06	1.80147e+06	0	456547	0	120041	55187.1	1.33753e+06	25238.2	2.08738e+06	0	0	0	0	0	0	0	0	0	0	0	9663.24	0	0	0	84492.7	0	0	0	0
P3_H2_Sample_x3140420	0	0	0	81235.1	1.11038e+06	0	0	0	0	244077	0	0	0	0	0	0	0	0	0	40609.5	0	0	0	0	0	0	0	5233.67	0	0	0	0	0	0	0	0	0	0	0	0	0	0	0	0	0	0	0	0	0
P3_D1_Sample_X3143439	0	5811820	27547.1	0	9883567	5978256	20972.2	0	985827	104049	0	0	0	42242.3	0	0	0	0	231989	522843	0	0	0	0	0	26811.1	45997.6	0	0	0	0	0	0	0	0	0	0	0	0	0	0	0	0	0	0	0	0	0	0
P3_A8_Sample_X3144044	0	0	0	0	0	0	0	0	0	0	0	0	0	0	0	0	0	0	0	198546	0	0	0	0	0	0	0	0	0	0	0	0	0	0	0	0	0	0	0	0	0	0	0	0	0	0	0	0	0
P3_G11_Sample_X3143561	0	0	0	175059	0	0	0	0	322068	0	0	0	0	0	0	0	0	0	0	0	27853.6	0	0	0	0	0	0	0	0	0	0	0	0	0	0	0	0	36661.6	0	0	0	0	0	0	0	0	0	0	0
P2_G8_Sample_X3146815	0	0	0	0	0	0	0	0	0	0	0	0	0	0	0	0	58220.3	0	0	0	0	0	413282	0	0	0	0	0	0	0	0	0	0	0	0	0	0	0	0	0	0	0	0	0	0	0	0	0	0
P3_G10_Sample_X3145412	0	1.03616e+06	16522.2	425416	0	1.68581e+06	72766.3	0	0	0	0	0	0	105392	0	0	0	231255	0	356471	131045	0	0	0	0	26629.4	0	0	151310	0	0	0	3630.96	0	0	0	0	0	0	0	0	0	7572.84	0	0	0	35398.3	0	0
P1_C4_Sample_x3156557	0	768999	29599.3	1.61189e+06	0	1.70317e+06	0	0	0	321845	0	0	1.69449e+06	35196.2	0	4395.1	0	86971.5	0	716845	669626	1.75858e+06	0	177586	146207	48270.8	0	0	0	21956.1	0	0	7632.44	0	0	0	0	0	1448571	0	54889.2	0	21885.7	0	0	0	0	0	0
[truncated: 51 more columns]

## Sheet: S3f
Variable	metadata	Coefficient	SE	N	P_Value	qval	Class
Alanine/Sarcosine-C5:0	rnlog10_plasma	0.010847	0.024406	203	0.657205	0.912784	Alanine/Sarcosine
Arginine-C15:0	rnlog10_plasma	0.002676	0.134758	203	0.984177	0.999997	Arginine
Arginine-C18:0	rnlog10_plasma	-0.00448	0.090698	203	0.960617	0.999997	Arginine
Arginine-C18:1	rnlog10_plasma	-0.05813	0.089468	203	0.516628	0.853809	Arginine
Arginine-C5:0	rnlog10_plasma	0.09704	0.10702	203	0.36563	0.76173	Arginine
Aspartic acid-C2:0	rnlog10_plasma	0.076178	0.064832	203	0.241496	0.689987	Aspartic acid
Cadaverine-C10:0	rnlog10_plasma	0.056519	0.091382	203	0.536953	0.853809	Cadaverine
Cadaverine-C16:0	rnlog10_plasma	-0.01465	0.043966	203	0.739258	0.924073	Cadaverine
Cadaverine-C18:0	rnlog10_plasma	-0.06969	0.04716	203	0.141131	0.64289	Cadaverine
Cadaverine-C2:0...14	rnlog10_plasma	0.166585	0.161378	203	0.303239	0.731216	Cadaverine
Cadaverine-C2:0...15	rnlog10_plasma	0.225167	0.153794	203	0.144759	0.64289	Cadaverine
Cadaverine-C3:0	rnlog10_plasma	0.130108	0.217437	203	0.550306	0.853809	Cadaverine
Cadaverine-C5:0	rnlog10_plasma	0.17881	0.226828	203	0.431463	0.814081	Cadaverine
Cadaverine-C6:0	rnlog10_plasma	0.156553	0.168794	203	0.354848	0.76173	Cadaverine
Cadaverine-C7:0	rnlog10_plasma	0.040577	0.066481	203	0.542842	0.853809	Cadaverine
Cadaverine-C8:0	rnlog10_plasma	0.03147	0.083902	203	0.707999	0.923712	Cadaverine
Dopamine-C2:0	rnlog10_plasma	-0.01811	0.098747	203	0.8547	0.989072	Dopamine
Glutamic acid-C2:0	rnlog10_plasma	0.025604	0.018647	203	0.171244	0.64289	Glutamic acid
Histamine-C10:0	rnlog10_plasma	0.177643	0.072895	203	0.015686	0.624556	Histamine
Histamine-C12:0	rnlog10_plasma	0.099957	0.098691	203	0.312366	0.731216	Histamine
Histamine-C15:0	rnlog10_plasma	-0.08914	0.068033	203	0.191594	0.64289	Histamine
Histamine-C16:0	rnlog10_plasma	-0.04747	0.066767	203	0.477895	0.853384	Histamine
Histamine-C18:1	rnlog10_plasma	-0.15472	0.10977	203	0.160237	0.64289	Histamine
Histamine-C18:2	rnlog10_plasma	-0.08209	0.087481	203	0.349201	0.76173	Histamine
Histamine-C2:0...29	rnlog10_plasma	0.138468	0.136863	203	0.312889	0.731216	Histamine
Histamine-C2:0...30	rnlog10_plasma	0.142176	0.126586	203	0.262711	0.707879	Histamine
Histamine-C3:0	rnlog10_plasma	0.095592	0.130886	203	0.466029	0.847325	Histamine
Histamine-C4:0...32	rnlog10_plasma	0.265489	0.14236	203	0.063652	0.64289	Histamine
Histamine-C4:0...33	rnlog10_plasma	0.185498	0.179711	203	0.303224	0.731216	Histamine
Histamine-C5:0...34	rnlog10_plasma	0.185571	0.184667	203	0.316176	0.731216	Histamine
Histamine-C5:0...35	rnlog10_plasma	0.107168	0.122265	203	0.381795	0.76359	Histamine
Histamine-C6:0...36	rnlog10_plasma	-0.01368	0.083084	203	0.869356	0.989072	Histamine
Histamine-C6:0...37	rnlog10_plasma	0.258324	0.159772	203	0.107511	0.64289	Histamine
Histidine-C5:0	rnlog10_plasma	0.245584	0.176601	203	0.165896	0.64289	Histidine
L-DOPA-C2:0	rnlog10_plasma	-0.01471	0.018027	203	0.415554	0.814081	LDOPA
Leucine-C14:0	rnlog10_plasma	-0.00838	0.115434	203	0.942168	0.999997	Leucine
Leucine-C16:0	rnlog10_plasma	0.015794	0.03428	203	0.645479	0.909126	Leucine
Leucine-C18:1...42	rnlog10_plasma	-0.0549	0.086427	203	0.52598	0.853809	Leucine
Leucine-C18:1...43	rnlog10_plasma	0.009674	0.030405	203	0.750696	0.926785	Leucine
Leucine-C18:2	rnlog10_plasma	-0.05783	0.046871	203	0.218755	0.68361	Leucine
Leucine-C4:0	rnlog10_plasma	-0.00438	0.012227	203	0.720496	0.923712	Leucine
Leucine-C5:0	rnlog10_plasma	0.0667	0.035966	203	0.065125	0.64289	Leucine
Leucine-C7:0	rnlog10_plasma	0.003227	0.004978	203	0.51795	0.853809	Leucine
Leucine-C9:4	rnlog10_plasma	-0.09067	0.080716	203	0.262664	0.707879	Leucine
Lysine-C16:0	rnlog10_plasma	-0.04232	0.034291	203	0.218575	0.68361	Lysine
Lysine-C18:1	rnlog10_plasma	-0.07065	0.05904	203	0.232885	0.684955	Lysine
Lysine-C18:2	rnlog10_plasma	-0.22963	0.105848	203	0.031228	0.624556	Lysine
Lysine-C2:0	rnlog10_plasma	-0.13507	0.171111	203	0.430822	0.814081	Lysine
Lysine-C5:0	rnlog10_plasma	0.085213	0.050547	203	0.093387	0.64289	Lysine
Methionine-C16:0	rnlog10_plasma	-0.027	0.041169	203	0.512697	0.853809	Methionine
Methionine-C18:2	rnlog10_plasma	-0.01417	0.038455	203	0.712859	0.923712	Methionine
Methionine-C3:0	rnlog10_plasma	0.002347	0.014008	203	0.867083	0.989072	Methionine
Methionine-C9:4	rnlog10_plasma	-0.01239	0.084341	203	0.883336	0.992513	Methionine
N-acetylcadaverine-C18:1	rnlog10_plasma	-0.01535	0.026534	203	0.563514	0.853809	Nacetylcadaverine
N-acetylcadaverine-C2:0	rnlog10_plasma	0.242003	0.182841	203	0.187166	0.64289	Nacetylcadaverine
N-acetylcadaverine-C3:0	rnlog10_plasma	0.179856	0.116789	203	0.125137	0.64289	Nacetylcadaverine
N-acetylcadaverine-C7:0	rnlog10_plasma	0.004588	0.091417	203	0.960021	0.999997	Nacetylcadaverine
N-acetylputrescine-C2:0...63	rnlog10_plasma	0.193752	0.109373	203	0.078008	0.64289	Nacetylputrescine
N-acetylputrescine-C2:0...64	rnlog10_plasma	0.008138	0.031895	203	0.798868	0.962491	Nacetylputrescine
N-acetylputrescine-C2:0...65	rnlog10_plasma	0.03514	0.018165	203	0.054459	0.64289	Nacetylputrescine
Phenylalanine-C18:2	rnlog10_plasma	-0.04571	0.030275	203	0.132761	0.64289	Phenylalanine
Phenylalanine-C18:3	rnlog10_plasma	-0.33275	0.150703	203	0.028388	0.624556	Phenylalanine
Phenylalanine-C4:0	rnlog10_plasma	-0.01315	0.025308	203	0.603948	0.875288	Phenylalanine
Putrescine-C14:0	rnlog10_plasma	0.007789	0.112131	203	0.944691	0.999997	Putrescine
Putrescine-C16:0	rnlog10_plasma	0.011977	0.058976	203	0.839281	0.989072	Putrescine
Putrescine-C18:0	rnlog10_plasma	-6.58e-13	8.21e-08	203	0.999995	0.999997	Putrescine
Putrescine-C2:0	rnlog10_plasma	-0.02463	0.016342	203	0.133379	0.64289	Putrescine
Putrescine-C4:0	rnlog10_plasma	0.377052	0.1737	203	0.031136	0.624556	Putrescine
Putrescine-C5:0...74	rnlog10_plasma	0.115979	0.11675	203	0.321735	0.731216	Putrescine
Putrescine-C5:0...75	rnlog10_plasma	0.104732	0.196493	203	0.594619	0.874439	Putrescine
Serotonin-C18:1	rnlog10_plasma	-0.00098	0.020608	203	0.962054	0.999997	Serotonin
Serotonin-C2:0	rnlog10_plasma	-0.03729	0.111763	203	0.738967	0.924073	Serotonin
Serotonin-C20:0	rnlog10_plasma	0.022236	0.073927	203	0.763895	0.93158	Serotonin
Spermidine-C16:0	rnlog10_plasma	-0.07557	0.08212	203	0.358556	0.76173	Spermidine
Spermidine-C18:1	rnlog10_plasma	-0.10581	0.068742	203	0.125327	0.64289	Spermidine
Spermidine-C18:2	rnlog10_plasma	-0.06402	0.049	203	0.192867	0.64289	Spermidine
Spermidine-C2:0	rnlog10_plasma	-0.03908	0.052429	203	0.456966	0.846234	Spermidine
Spermidine-C4:0...83	rnlog10_plasma	0.035439	0.056594	203	0.531904	0.853809	Spermidine
Spermidine-C4:0...84	rnlog10_plasma	0.02294	0.063728	203	0.719251	0.923712	Spermidine
Spermidine-C5:0	rnlog10_plasma	0.160989	0.145211	203	0.268994	0.707879	Spermidine
Threonine/homoserine-C4:0	rnlog10_plasma	0.367707	0.150805	203	0.015633	0.624556	Threonine/homoserine
Tryptophan-C16:0	rnlog10_plasma	-0.01499	0.035592	203	0.674018	0.923313	Tryptophan
Tryptophan-C18:1	rnlog10_plasma	-0.02257	0.044779	203	0.614717	0.878167	Tryptophan
Tryptophan-C18:2	rnlog10_plasma	-0.1408	0.078568	203	0.074623	0.64289	Tryptophan
Tryptophan-C3:0	rnlog10_plasma	0.003621	0.104427	203	0.972373	0.999997	Tryptophan
Tyramine-C10:0	rnlog10_plasma	0.009624	0.058907	203	0.870383	0.989072	Tyramine
Tyramine-C10:1	rnlog10_plasma	0.037562	0.063656	203	0.555803	0.853809	Tyramine
Tyramine-C18:1	rnlog10_plasma	-0.02424	0.062763	203	0.699727	0.923712	Tyramine
Tyramine-C18:2	rnlog10_plasma	-0.23118	0.112082	203	0.040446	0.64289	Tyramine
Tyramine-C2:0	rnlog10_plasma	-0.00761	0.082491	203	0.926545	0.999997	Tyramine
Tyramine-C6:0	rnlog10_plasma	-0.01178	0.008617	203	0.173014	0.64289	Tyramine
Tyrosine-C18:1	rnlog10_plasma	-0.04544	0.084031	203	0.5893	0.874439	Tyrosine
Tyrosine-C18:2	rnlog10_plasma	-0.09056	0.046112	203	0.05092	0.64289	Tyrosine
Tyrosine-C2:0	rnlog10_plasma	0.216842	0.125384	203	0.08528	0.64289	Tyrosine
Valine-C16:0	rnlog10_plasma	-0.06013	0.050117	203	0.231594	0.684955	Valine
Valine-C18:2	rnlog10_plasma	-0.11269	0.085699	203	0.190041	0.64289	Valine
2-aminovaleric acid-C2:0	rnlog10_plasma	-0.00101	0.04419	203	0.981717	0.999997	2aminovaleric acid
3-methylhistidine-C2:0	rnlog10_plasma	0.029715	0.033551	203	0.376848	0.76359	3methylhistidine
5-methoxytryptamine-C2:0	rnlog10_plasma	0.055695	0.037813	203	0.142344	0.64289	5methoxytryptamine

## Sheet: S3g
Figure	N-acyl lipid	Study	USI sample	USI standard	Visualization link
Figure S5A	Histamine-C2:0	HNRC	mzspec:MSV000095423:HNRC_P3_G2_Sample_X3148765_100H2O_LC1:scan:344	mzspec:MSV000095423:Reaction_mix_pool_all_100H2O_LC1:scan:398	https://metabolomics-usi.gnps2.org/dashinterface/?usi1=mzspec:MSV000095423:HNRC_P3_G2_Sample_X3148765_100H2O_LC1:scan:344&usi2=mzspec:MSV000095423:Reaction_mix_pool_all_100H2O_LC1:scan:398
Figure S5A	Histamine-C3:0	HNRC	mzspec:MSV000095423:HNRC_P3_G2_Sample_X3148765_100H2O_LC1:scan:429	mzspec:MSV000095423:Reaction_mix_pool_all_100H2O_LC1:scan:474	https://metabolomics-usi.gnps2.org/dashinterface/?usi1=mzspec:MSV000095423:HNRC_P3_G2_Sample_X3148765_100H2O_LC1:scan:429&usi2=mzspec:MSV000095423:Reaction_mix_pool_all_100H2O_LC1:scan:474
Figure S5A	Histamine-C4:0	HNRC	mzspec:MSV000095423:HNRC_P3_G2_Sample_X3148765_100H2O_LC1:scan:722	mzspec:MSV000095423:Reaction_mix_pool_all_100H2O_LC1:scan:851	https://metabolomics-usi.gnps2.org/dashinterface/?usi1=mzspec:MSV000095423:HNRC_P3_G2_Sample_X3148765_100H2O_LC1:scan:722&usi2=mzspec:MSV000095423:Reaction_mix_pool_all_100H2O_LC1:scan:851
Figure S5A	Histamine-C5:0	HNRC	mzspec:MSV000095423:HNRC_P3_G2_Sample_X3148765_100H2O_LC1:scan:1293	mzspec:MSV000095423:Reaction_mix_pool_all_100H2O_LC1:scan:1270	https://metabolomics-usi.gnps2.org/dashinterface/?usi1=mzspec:MSV000095423:HNRC_P3_G2_Sample_X3148765_100H2O_LC1:scan:1293&usi2=mzspec:MSV000095423:Reaction_mix_pool_all_100H2O_LC1:scan:1270
Figure S5A	Histamine-C6:0	HNRC	mzspec:MSV000095423:HNRC_P3_D9_Sample_X3157299_100H2O_LC1:scan:1629	mzspec:MSV000095423:Reaction_mix_pool_all_100H2O_LC1:scan:1502	https://metabolomics-usi.gnps2.org/dashinterface/?usi1=mzspec:MSV000095423:HNRC_P3_D9_Sample_X3157299_100H2O_LC1:scan:1629&usi2=mzspec:MSV000095423:Reaction_mix_pool_all_100H2O_LC1:scan:1502
Figure S5A	Cadaverine-C2:0	HNRC	mzspec:MSV000095423:HNRC_P3_D9_Sample_X3157299_100H2O_LC2:scan:442	mzspec:MSV000095423:Reaction_mix_pool_all_100H2O_LC2:scan:395	https://metabolomics-usi.gnps2.org/dashinterface/?usi1=mzspec:MSV000095423:HNRC_P3_D9_Sample_X3157299_100H2O_LC2:scan:442&usi2=mzspec:MSV000095423:Reaction_mix_pool_all_100H2O_LC2:scan:395
Figure S5A	Cadaverine-C3:0	HNRC	mzspec:MSV000095423:HNRC_P3_D9_Sample_X3157299_100H2O_LC1:scan:559	mzspec:MSV000095423:Reaction_mix_pool_all_100H2O_LC1:scan:542	https://metabolomics-usi.gnps2.org/dashinterface/?usi1=mzspec:MSV000095423:HNRC_P3_D9_Sample_X3157299_100H2O_LC1:scan:559&usi2=mzspec:MSV000095423:Reaction_mix_pool_all_100H2O_LC1:scan:542
Figure S5A	Cadaverine-C5:0	HNRC	mzspec:MSV000095423:HNRC_P3_G2_Sample_X3148765_100H2O_LC1:scan:1405	mzspec:MSV000095423:Reaction_mix_pool_all_100H2O_LC1:scan:1364	https://metabolomics-usi.gnps2.org/dashinterface/?usi1=mzspec:MSV000095423:HNRC_P3_G2_Sample_X3148765_100H2O_LC1:scan:1405&usi2=mzspec:MSV000095423:Reaction_mix_pool_all_100H2O_LC1:scan:1364
Figure S5A	Cadaverine-C6:0	HNRC	mzspec:MSV000095423:HNRC_P3_E10_Sample_x3137731_100H2O_LC1:scan:1670	mzspec:MSV000095423:Reaction_mix_pool_all_100H2O_LC1:scan:1678	https://metabolomics-usi.gnps2.org/dashinterface/?usi1=mzspec:MSV000095423:HNRC_P3_E10_Sample_x3137731_100H2O_LC1:scan:1670&usi2=mzspec:MSV000095423:Reaction_mix_pool_all_100H2O_LC1:scan:1678
Figure S5A	Cadaverine-C7:0	HNRC	mzspec:MSV000095423:HNRC_P3_E10_Sample_x3137731_100H2O_LC1:scan:1875	mzspec:MSV000095423:Reaction_mix_pool_all_100H2O_LC1:scan:1851	https://metabolomics-usi.gnps2.org/dashinterface/?usi1=mzspec:MSV000095423:HNRC_P3_E10_Sample_x3137731_100H2O_LC1:scan:1875&usi2=mzspec:MSV000095423:Reaction_mix_pool_all_100H2O_LC1:scan:1851
Figure S5A	Dopamine-C2:0	HNRC	mzspec:MSV000095423:HNRC_P3_D9_Sample_X3157299_100H2O_LC2:scan:1790	mzspec:MSV000095423:Reaction_mix_pool_all_100H2O_LC1:scan:1404	https://metabolomics-usi.gnps2.org/dashinterface/?usi1=mzspec:MSV000095423:HNRC_P3_D9_Sample_X3157299_100H2O_LC2:scan:1790&usi2=mzspec:MSV000095423:Reaction_mix_pool_all_100H2O_LC1:scan:1404
Figure S5A	Serotonin-C2:0	HNRC	mzspec:MSV000095423:HNRC_P4_D5_Sample_X3143542_100H2O_LC1:scan:1670	mzspec:MSV000095423:Reaction_mix_pool_all_100H2O_LC1:scan:1596	https://metabolomics-usi.gnps2.org/dashinterface/?usi1=mzspec:MSV000095423:HNRC_P4_D5_Sample_X3143542_100H2O_LC1:scan:1670&usi2=mzspec:MSV000095423:Reaction_mix_pool_all_100H2O_LC1:scan:1596
Figure S5A	Tryptophan-C3:0	HNRC	mzspec:MSV000095423:HNRC_P3_G2_Sample_X3148765_100H2O_LC2:scan:2481	mzspec:MSV000095423:Reaction_mix_pool_all_100H2O_LC2:scan:2614	https://metabolomics-usi.gnps2.org/dashinterface/?usi1=mzspec:MSV000095423:HNRC_P3_G2_Sample_X3148765_100H2O_LC2:scan:2481&usi2=mzspec:MSV000095423:Reaction_mix_pool_all_100H2O_LC2:scan:2614

## Sheet: S3h
filename	Histamine-C2:0 (µM)	Histamine-C3:0 (µM)	Histamine-C4:0 (µM)	Histamine-C5:0 (µM)	Cadaverine-C2:0 (µM)	Cadaverine-C3:0 (µM)	Cadaverine-C5:0 (µM)	Cadaverine-C6:0 (µM)	Dopamine-C2:0 (µM)
p-value (hiv)	0.160258	0.115919	0.334837	0.542332	0.57435	0.369853	0.275764	0.542332	0.152445		*compounds below the LOQ are shown as zero.
p-value (global_impairment)	0.0105939	0.0747262	0.0389353	0.0458516	0.00436889	0.0153923	0.0266561	0.00443251	0.164191
HNRC_100H2O_P4_D2.mzML	30.6441	3.55199	0.107613	0.162201	63.3724	12.0997	1.45934	0.0388934	0.0110047
HNRC_100H2O_P4_G3.mzML	14.6883	1.10306	0.471508	0.564821	3.84668	0	0.226805	0	0.0429626
HNRC_100H2O_P3_G2.mzML	13.9304	3.08476	0.0806419	0	25.8569	4.68772	0.238055	0	0.0673291
HNRC_100H2O_P4_C2.mzML	8.87075	6.20045	1.92431	0.699591	121.554	28.5513	0.804562	0	0
HNRC_100H2O_P4_E5.mzML	7.97949	3.49375	0.37769	0.149804	0	0	0	0	0
HNRC_100H2O_P3_F1.mzML	4.76394	1.46514	0.120867	0	17.1975	5.59147	0.0428783	0	0.0393978
HNRC_100H2O_P3_H9.mzML	4.13683	1.85092	0.103682	0.0280966	21.8793	8.96437	0.266901	0	0.0413435
HNRC_100H2O_P3_E9.mzML	2.60097	0.423405	0.0122594	0.0261718	55.9273	16.2004	0.302588	0.000331793	0
HNRC_100H2O_P3_D1.mzML	2.36618	0.66544	0	0	10.379	2.52602	0.0641199	0	0.0279236
HNRC_100H2O_P4_B1.mzML	1.80714	1.35065	0.180771	0.195683	33.5858	12.3091	0.718193	0	0
HNRC_100H2O_P3_D2.mzML	1.53322	0.439841	0.119035	0.087106	47.8509	21.0149	0.683496	0.0222966	0
HNRC_100H2O_P4_F1.mzML	1.48381	0.853422	0.202314	0	18.699	5.30441	0.152936	0	0.0984501
HNRC_100H2O_P3_F11.mzML	1.33594	0.555832	0.0198174	0	5.95796	2.43691	0.287441	0	0.0750929
HNRC_100H2O_P3_G7.mzML	1.24687	0.773593	0.170157	0.118083	3.73115	1.90851	0.466271	0.0114436	0
HNRC_100H2O_P4_F7.mzML	1.22844	0.365414	0.0667041	0	34.5591	9.47767	0.197223	0	0.0307283
HNRC_100H2O_P3_H4.mzML	0.818999	0.177806	0.0383801	0	68.1549	7.43439	1.46755	0.0520706	0.362687
HNRC_100H2O_P3_D9.mzML	0.796746	0.710163	0.962827	0.23743	73.062	27.6317	9.84918	0.0725387	0.343961
HNRC_100H2O_P4_F6.mzML	0.759203	0.307928	0.0408996	0	4.48633	0.883399	0	0	0
HNRC_100H2O_P4_E6.mzML	0.639227	0.0823552	0	0	18.9147	6.50584	0.102997	0	0.188027
HNRC_100H2O_P4_C8.mzML	0.617815	0.268529	0	0	28.75	8.47472	0.0910528	0	0
HNRC_100H2O_P3_A4.mzML	0.50713	0.524861	0.202762	0.218266	5.35307	3.41715	0.948121	0.00769625	0.0466983
HNRC_100H2O_P3_E11.mzML	0.463029	0.141092	0	0	35.9595	8.11482	0.102904	0	0
HNRC_100H2O_P4_F2.mzML	0.457399	0.301889	0.240065	0.119034	0	0	0.116507	0	0.134859
HNRC_100H2O_P4_C9.mzML	0.452791	0.319782	0	0	23.9017	8.29757	0.106751	0	0
HNRC_100H2O_P3_C5.mzML	0.42158	0.273075	0.0498502	0	37.8692	9.52224	0.314212	0.000477615	0
HNRC_100H2O_P3_E1.mzML	0.304676	0.243103	0.236545	0.623294		40.0503	1.04044	0.0172344	0
HNRC_100H2O_P3_E6.mzML	0.298311	0.322974	0	0	49.1229	17.971	1.60991	0.0273357	0
HNRC_100H2O_P3_C2.mzML	0.261157	0.223418	0.0147051	0	3.11673	0.30245	0	0	0.0560933
HNRC_100H2O_P4_D9.mzML	0.231644	0.234227	0.0848664	0.0314214	0	0	0.149671	0	0
HNRC_100H2O_P3_C9.mzML	0.170234	0.170403	0	0.0997673	7.36798	1.40035	0.17384	0	0.0145922
HNRC_100H2O_P3_B2.mzML	0.162803	0.0915457	0	0	5.11647	0.952318	0.0467796	0	0
HNRC_100H2O_P3_E7.mzML	0.0805117	0.0776286	0	0	0	0	0	0	0.619009
HNRC_100H2O_P4_D8.mzML	0.0537156	0.165037	0.0506886	0.0242776	0	0	0.0762259	0	0
HNRC_100H2O_P4_G7.mzML	0.0391314	0.0165145	0	0	6.9499	0	0	0	0.811436
HNRC_100H2O_P4_A6.mzML	0	0	0	0	0	0.51958	0.895725	0.053617	0.0655331
HNRC_100H2O_P3_E10.mzML	0	0.0158901	0	0	29.5349	9.47992	8.02721	0.335566	0
HNRC_100H2O_P3_G12.mzML	0	0	0	0	6.7558	1.47046	1.30115	0.277102	0.0916714
HNRC_100H2O_P3_H11.mzML	0	0.170718	0.041422	0		38.257	3.74514	0.0724896	0.00525214
HNRC_100H2O_P3_B8.mzML	0	0	0	0	1.00173	1.72621	1.21809	0.0239645	0.0314012
HNRC_100H2O_P4_H1.mzML	0	0	0	0	6.61855	3.08173	1.92176	0.0191211	0.0408445
HNRC_100H2O_P3_D10.mzML	0	0	0	0	5.32493	1.1585	0.200836	0.00315431	0
HNRC_100H2O_P3_H7.mzML	0	0	0	0	0	0	0.428773	0	0.000218247
HNRC_100H2O_P3_F12.mzML	0	0	0	0	0	0.0570617	0.0570522	0.00871585	0.0490937
HNRC_100H2O_P3_C6.mzML	0	0	0	0	0	0	0.3532	0	0
HNRC_100H2O_P4_D6.mzML	0	0	0	0	17.5502	5.21307	0.215818	0.00825632	0
HNRC_100H2O_P4_F8.mzML	0	0	0	0	0	0	0.352808	0	0
HNRC_100H2O_P3_E4.mzML	0	0	0	0	2.25747	1.86199	0.803962	0.00807279	0.00966906
HNRC_100H2O_P3_B11.mzML	0	0.143198	0.00268698	0	3.46889	1.66338	2.35991	0.00682848	0.0329451
HNRC_100H2O_P4_B3.mzML	0	0.0524138	0	0	1.35256	1.51794	0.311959	0.000641905	1.66e-05
HNRC_100H2O_P4_A7.mzML	0	0	0	0	4.0925	2.12795	0.350936	0	0
HNRC_100H2O_P3_A6.mzML	0	0.0268487	0	0	39.2172	9.13251	0.342345	0	0
HNRC_100H2O_P4_H6.mzML	0	0.00401152	0	0	0.950972	0.544396	0.788466	0	0.0411397
HNRC_100H2O_P4_B5.mzML	0	0	0	0	0	0	0.450285	0	0
HNRC_100H2O_P4_H5.mzML	0	0.0141735	0	0	16.4564	8.34311	0.399628	0	0.203164
HNRC_100H2O_P3_D11.mzML	0	0	0	0	6.81558	2.93568	0.377947	0	0.533677
HNRC_100H2O_P3_C11.mzML	0	0	0	0	44.9645	10.5676	0.336362	0	0
HNRC_100H2O_P4_B7.mzML	0	0	0	0	4.58729	1.93883	0.294238	0	0
HNRC_100H2O_P4_B9.mzML	0	0.0881901	0.0592346	0.0103931	0.211993	0.230889	0.192236	0	0.0167921
HNRC_100H2O_P4_C1.mzML	0	0.0114984	0.0129483	0	5.91559	3.64536	0.22221	0	0.144696
HNRC_100H2O_P3_A9.mzML	0	0	0	0	37.518	10.0976	0.191278	0	0
HNRC_100H2O_P4_E2.mzML	0	0	0	0	0	0	0.167174	0	0.114746
HNRC_100H2O_P4_A3.mzML	0	0	0	0	0.0915843	0.386321	0.150537	0	0
HNRC_100H2O_P4_B6.mzML	0	0.0249418	0	0	8.50822	3.31568	0.147675	0	0.0217945
HNRC_100H2O_P4_C3.mzML	0	0.0519922	0	0	16.8562	5.26999	0.159184	0	0
HNRC_100H2O_P4_G5.mzML	0	0	0	0	0	0	0.119655	0	0.000481439
HNRC_100H2O_P3_A11.mzML	0	0	0	0	2.93577	0.819591	0.0114603	0	0
HNRC_100H2O_P4_B8.mzML	0	0.0928653	0.0583167	0.0349138	0	0.0411707	0.158896	0	0.0240564
HNRC_100H2O_P4_E7.mzML	0	0	0	0	0	0	0.142442	0	0.0236746
HNRC_100H2O_P3_D7.mzML	0	0	0	0	10.1698	3.99198	0.0841388	0	0
HNRC_100H2O_P3_C12.mzML	0	0	0	0	0	0	0.0723857	0	0.00674935
HNRC_100H2O_P4_D3.mzML	0	0.114548	0.0673874	0.0318039	0	0	0.124206	0	0.0147201
HNRC_100H2O_P3_H12.mzML	0	0	0	0	0	0	0.0951439	0	0.206763
HNRC_100H2O_P3_E8.mzML	0	0.0317497	0	0	0.0146527	0.286783	0.0848175	0	0.0752017
HNRC_100H2O_P3_A12.mzML	0	0.0866953	0.0659828	0.0696536	0	0	0.0696322	0	0
HNRC_100H2O_P3_G4.mzML	0	0	0	0	0	0.1602	0.0748436	0	0
HNRC_100H2O_P3_F10.mzML	0	0.0362407	0	0	0.327874	0.565981	0.0483818	0	0
HNRC_100H2O_P3_G6.mzML	0	0	0	0	0	0	0.0737255	0	0
HNRC_100H2O_P3_B4.mzML	0	0	0	0	0	0.0194279	0	0	0
HNRC_100H2O_P3_C4.mzML	0	0	0	0	0	0	0.038604	0	0
HNRC_100H2O_P4_A1.mzML	0	0	0	0	0	0	0.0322355	0	0
HNRC_100H2O_P3_G1.mzML	0	0	0	0	0	0	0.0291152	0	0
HNRC_100H2O_P3_E5.mzML	0	0	0	0	0	0	0.0211013	0	0.0734216
HNRC_100H2O_P4_F3.mzML	0	0.0879588	0	0	8.73862	1.6505	0.0153896	0	0
HNRC_100H2O_P4_H3.mzML	0	0	0	0	0	0.157992	0.010566	0	0
HNRC_100H2O_P3_B1.mzML	0	0.00328566	0	0	10.911	2.03429	0	0	0.00709805
HNRC_100H2O_P3_F2.mzML	0	0	0	0	2.39165	0.46517	0	0	0.00167328
HNRC_100H2O_P3_B10.mzML	0	0	0	0	0	0	0	0	0.0397107
HNRC_100H2O_P3_B6.mzML	0	0	0	0	0	0	0	0	0.0372758
HNRC_100H2O_P3_B7.mzML	0	0	0	0	0	0	0	0	0.00363746
HNRC_100H2O_P3_C1.mzML	0	0	0	0	0	0	0	0	0
HNRC_100H2O_P3_D6.mzML	0	0	0	0	0	0	0	0	0.0340661
HNRC_100H2O_P3_D8.mzML	0	0	0	0	0	0	0	0	0.0302166
HNRC_100H2O_P3_F7.mzML	0	0.0125444	0	0	0	0	0	0	0.0926134
HNRC_100H2O_P3_F9.mzML	0	0	0	0	0	0	0	0	0
HNRC_100H2O_P3_H10.mzML	0	0	0	0	0	0	0	0	0
HNRC_100H2O_P3_H6.mzML	0	0	0	0	0	0	0	0	0
HNRC_100H2O_P4_A9.mzML	0	0	0	0	0	0	0	0	0.0367814
HNRC_100H2O_P4_C6.mzML	0	0	0	0	0	0	0	0	0.115197
HNRC_100H2O_P4_E3.mzML	0	0	0	0	0	0	0	0	0
HNRC_100H2O_P4_E8.mzML	0	0	0	0	0	0	0	0	0
HNRC_100H2O_P4_F5.mzML	0	0	0	0	0	0	0	0	0.0286298
HNRC_100H2O_P4_G6.mzML	0	0	0	0	0	0	0	0	0.0081791
HNRC_100H2O_P4_G8.mzML	0	0	0	0	0	0	0	0	0
HNRC_100H2O_P4_H7.mzML	0	0	0	0	0	0	0	0	0
HNRC_100H2O_P3_F6.mzML	0	0.106979	0.0895625	0.140804	30.8794	10.8443	0.0591704	0	0
HNRC_100H2O_P3_A5.mzML	0	0	0	0	0	0	0.0513322	0	0.0221902
HNRC_100H2O_P3_E2.mzML	0	0.102944	0	0	5.43568	1.93989	0.0454283	0	0.00621244
HNRC_100H2O_P3_H1.mzML	0	0	0	0	0	0	0.0440474	0	0
HNRC_100H2O_P4_C5.mzML	0	0	0	0	13.4993	1.91791	0.0365602	0	0.00199567
HNRC_100H2O_P3_D5.mzML	0	0	0	0	0	0	0.0304285	0	0.0024675
HNRC_100H2O_P3_A10.mzML	0	0.0287107	0	0	0	0	0.0282497	0	0.017093
HNRC_100H2O_P3_D4.mzML	0	0.0722426	0	0	0	0.137383	0.0275582	0	0.0145182
HNRC_100H2O_P3_G10.mzML	0	0	0	0	0	0.0796186	0.0240497	0	0.0165246
HNRC_100H2O_P3_G5.mzML	0	0.00685838	0	0	0	0	0.0172379	0	0.00240593
HNRC_100H2O_P3_H5.mzML	0	0	0	0	0	0	0.0157866	0	0.00200986
HNRC_100H2O_P4_D5.mzML	0	0.0422507	0	0	0	0	0.00628375	0	0
HNRC_100H2O_P3_B12.mzML	0	0	0	0	0.734455	0.645181	0	0	0.0744592
HNRC_100H2O_P4_G1.mzML	0	0	0	0	2.35048	0.239491	0	0	0
HNRC_100H2O_P3_G9.mzML	0	0.00839394	0	0	0.962111	0.017452	0	0	0
HNRC_100H2O_P3_A1.mzML	0	0	0	0	0	0	0	0	0
HNRC_100H2O_P3_A7.mzML	0	0	0	0	0	0	0	0	0
HNRC_100H2O_P3_A8.mzML	0	0	0	0	0	0	0	0	0
HNRC_100H2O_P3_B5.mzML	0	0	0	0	0	0	0	0	0.00603179
HNRC_100H2O_P3_C10.mzML	0	0	0	0	0	0	0	0	0
HNRC_100H2O_P3_C7.mzML	0	0	0	0	0	0	0	0	0
HNRC_100H2O_P3_C8.mzML	0	0	0	0	0	0	0	0	0
HNRC_100H2O_P3_D12.mzML	0	0	0	0	0	0	0	0	0
HNRC_100H2O_P3_E12.mzML	0	0	0	0	0.583332	0	0	0	0.0125689
HNRC_100H2O_P3_F4.mzML	0	0.0102618	0	0	0	0	0	0	0
HNRC_100H2O_P3_F5.mzML	0	0	0	0	0	0	0	0	0.00298296
HNRC_100H2O_P3_F8.mzML	0	0.0243596	0	0	0	0	0	0	0.0682583
HNRC_100H2O_P3_G11.mzML	0	0	0	0	0	0	0	0	0.00138048
HNRC_100H2O_P3_G8.mzML	0	0	0	0	0	0	0	0	0.0184109
HNRC_100H2O_P3_H2.mzML	0	0.0360921	0	0	0	0	0	0	0
HNRC_100H2O_P3_H8.mzML	0	0.0213484	0.0233298	0.0937831	0	0	0	0	0
HNRC_100H2O_P4_A2.mzML	0	0	0	0	0	0	0	0	0
HNRC_100H2O_P4_A5.mzML	0	0.00142758	0	0	0	0	0	0	0
HNRC_100H2O_P4_A8.mzML	0	0	0	0	0	0	0	0	0.0209756
HNRC_100H2O_P4_B2.mzML	0	0	0	0	0	0	0	0	0
HNRC_100H2O_P4_C7.mzML	0	0	0	0	0	0	0	0	0
HNRC_100H2O_P4_D1.mzML	0	0	0	0	0	0	0	0	0
HNRC_100H2O_P4_D7.mzML	0	0	0	0	0	0	0	0	0.0148513
HNRC_100H2O_P4_G2.mzML	0	0	0	0	0	0	0	0	0.0118646
HNRC_100H2O_P4_H2.mzML	0	0	0	0	0	0	0	0	0.00187163
HNRC_100H2O_P4_H8.mzML	0	0	0	0	0	0	0	0	0
HNRC_100H2O_P3_A2.mzML	0	0	0	0	0	0	0.0673708	0	0.0376674
HNRC_100H2O_P3_B9.mzML	0	0	0	0	0	0	0	0	0
HNRC_100H2O_P4_E1.mzML	0	0	0	0	0	0	0	0	0.0697177

## Sheet: S3i
	Histamine-C2:0 (ng/g)	Histamine-C3:0 (ng/g)	Histamine-C4:0 (ng/g)	Histamine-C5:0 (ng/g)	Cadaverine-C2:0 (ng/g)	Cadaverine-C3:0 (ng/g)	Cadaverine-C5:0 (ng/g)	Cadaverine-C6:0 (ng/g)	Dopamine-C2:0 (ng/g)
HNRC_100H2O_P4_D2.mzML	93.8261	11.8712	0.389819	0.63303	182.673	38.2694	5.4338	0.155721	0.0429379		*compounds below the LOQ are shown as zero.
HNRC_100H2O_P4_G3.mzML	44.9727	3.68654	1.708	2.20435	11.0882	0	0.844501	0	0.167631
HNRC_100H2O_P3_G2.mzML	42.6522	10.3096	0.29212	0	74.5333	14.8265	0.886388	0	0.262704
HNRC_100H2O_P4_C2.mzML	27.1605	20.7226	6.97069	2.73032	350.382	90.3032	2.99576	0	0
HNRC_100H2O_P4_E5.mzML	24.4316	11.6765	1.36816	0.584646	0	0	0	0	0
HNRC_100H2O_P3_F1.mzML	14.5863	4.89666	0.437832	0	49.5723	17.6849	0.159656	0	0.153722
HNRC_100H2O_P3_H9.mzML	12.6662	6.18599	0.375581	0.109654	63.0675	28.3529	0.993798	0	0.161314
HNRC_100H2O_P3_E9.mzML	7.96366	1.41507	0.0444087	0.102142	161.212	51.2391	1.12667	0.00132843	0
HNRC_100H2O_P3_D1.mzML	7.24476	2.22398	0	0	29.9177	7.9894	0.238748	0	0.108952
HNRC_100H2O_P4_B1.mzML	5.53312	4.51404	0.65483	0.763701	96.8118	38.9317	2.67416	0	0
HNRC_100H2O_P3_D2.mzML	4.69442	1.47	0.431196	0.339952	137.931	66.4668	2.54497	0.0892706	0
HNRC_100H2O_P4_F1.mzML	4.54313	2.85224	0.732867	0	53.9005	16.777	0.569451	0	0.384132
HNRC_100H2O_P3_F11.mzML	4.0904	1.85765	0.0717872	0	17.174	7.70756	1.07028	0	0.292997
HNRC_100H2O_P3_G7.mzML	3.81767	2.58544	0.616381	0.460847	10.7551	6.03632	1.73614	0.0458178	0
HNRC_100H2O_P4_F7.mzML	3.76123	1.22126	0.241631	0	99.6176	29.9763	0.734352	0	0.119896
HNRC_100H2O_P3_H4.mzML	2.50761	0.59425	0.139029	0	196.458	23.5138	5.46438	0.208479	1.41513
HNRC_100H2O_P3_D9.mzML	2.43948	2.37345	3.48777	0.926628	210.603	87.3945	36.6731	0.290429	1.34206
HNRC_100H2O_P4_F6.mzML	2.32453	1.02913	0.148156	0	12.932	2.79405	0	0	0
HNRC_100H2O_P4_E6.mzML	1.95719	0.275241	0	0	54.5222	20.5769	0.383507	0	0.733644
HNRC_100H2O_P4_C8.mzML	1.89163	0.897455	0	0	82.8727	26.8042	0.339032	0	0
HNRC_100H2O_P3_A4.mzML	1.55273	1.75415	0.73449	0.851835	15.4304	10.8079	3.5303	0.0308141	0.182207
HNRC_100H2O_P3_E11.mzML	1.4177	0.471547	0	0	103.654	25.6659	0.383157	0	0
HNRC_100H2O_P4_F2.mzML	1.40047	1.00895	0.869619	0.46456	0	0	0.433809	0	0.52619
HNRC_100H2O_P4_C9.mzML	1.38636	1.06875	0	0	68.8974	26.2439	0.397483	0	0
HNRC_100H2O_P3_C5.mzML	1.29079	0.912648	0.180579	0	109.159	30.1173	1.16996	0.00191226	0
HNRC_100H2O_P3_E1.mzML	0.932858	0.81248	0.856868	2.43256	0	126.673	3.87404	0.0690027	0
HNRC_100H2O_P3_E6.mzML	0.91337	1.07942	0	0	141.598	56.8394	5.99444	0.109446	0
HNRC_100H2O_P3_C2.mzML	0.799611	0.746689	0.0532683	0	8.98406	0.956601	0	0	0.218864
HNRC_100H2O_P4_D9.mzML	0.70925	0.782814	0.307422	0.122629	0	0	0.557293	0	0
HNRC_100H2O_P3_C9.mzML	0.521224	0.569506	0	0.389366	21.2384	4.42907	0.647288	0	0.0569358
HNRC_100H2O_P3_B2.mzML	0.498472	0.305957	0	0	14.7483	3.01203	0.174182	0	0
HNRC_100H2O_P3_E7.mzML	0.246511	0.259444	0	0	0	0	0	0	2.41524
HNRC_100H2O_P4_D8.mzML	0.164467	0.551574	0.183616	0.0947493	0	0	0.283824	0	0
HNRC_100H2O_P4_G7.mzML	0.119813	0.0551935	0	0	20.0333	0	0	0	3.16605
HNRC_100H2O_P3_D11.mzML	0	0	0	0	19.6461	9.28507	1.40727	0	2.0823
HNRC_100H2O_P3_H12.mzML	0	0	0	0	0	0	0.354265	0	0.806745
HNRC_100H2O_P4_H5.mzML	0	0.0473696	0	0	47.4361	26.3879	1.488	0	0.792703
HNRC_100H2O_P4_C1.mzML	0	0.0384289	0.0469042	0	17.0518	11.5297	0.827391	0	0.564574
HNRC_100H2O_P4_C6.mzML	0	0	0	0	0	0	0	0	0.449476
HNRC_100H2O_P4_E2.mzML	0	0	0	0	0	0	0.622467	0	0.447716
HNRC_100H2O_P3_F7.mzML	0	0.0419248	0	0	0	0	0	0	0.361358
HNRC_100H2O_P3_G12.mzML	0	0	0	0	19.4738	4.65083	4.84479	1.10945	0.357682
HNRC_100H2O_P3_E8.mzML	0	0.106111	0	0	0.0422368	0.90705	0.315815	0	0.293421
HNRC_100H2O_P3_B12.mzML	0	0	0	0	2.11709	2.0406	0	0	0.290524
HNRC_100H2O_P3_E5.mzML	0	0	0	0	0	0	0.0785699	0	0.286476
HNRC_100H2O_P4_E1.mzML	0	0	0	0	0	0	0	0	0.272024
HNRC_100H2O_P3_F8.mzML	0	0.0814126	0	0	0	0	0	0	0.266329
HNRC_100H2O_P4_A6.mzML	0	0	0	0	0	1.64335	3.3352	0.214671	0.255696
HNRC_100H2O_P3_F12.mzML	0	0	0	0	0	0.180477	0.212432	0.0348963	0.191553
HNRC_100H2O_P4_H6.mzML	0	0.013407	0	0	2.7412	1.72183	2.93582	0	0.160518
HNRC_100H2O_P4_H1.mzML	0	0	0	0	19.0782	9.74702	7.1556	0.0765568	0.159367
HNRC_100H2O_P3_B10.mzML	0	0	0	0	0	0	0	0	0.154943
HNRC_100H2O_P3_A2.mzML	0	0	0	0	0	0	0.250853	0	0.14697
HNRC_100H2O_P3_B6.mzML	0	0	0	0	0	0	0	0	0.145442
HNRC_100H2O_P4_A9.mzML	0	0	0	0	0	0	0	0	0.143513
HNRC_100H2O_P3_D6.mzML	0	0	0	0	0	0	0	0	0.132919
HNRC_100H2O_P3_B11.mzML	0	0.478583	0.00973339	0	9.99918	5.261	8.78706	0.0273397	0.128545
HNRC_100H2O_P3_B8.mzML	0	0	0	0	2.8875	5.45972	4.53553	0.0959487	0.122521
HNRC_100H2O_P3_D8.mzML	0	0	0	0	0	0	0	0	0.117899
HNRC_100H2O_P4_F5.mzML	0	0	0	0	0	0	0	0	0.111708
HNRC_100H2O_P4_B8.mzML	0	0.310367	0.211248	0.13626	0	0.130216	0.591645	0	0.0938629
HNRC_100H2O_P4_E7.mzML	0	0	0	0	0	0	0.530378	0	0.0923732
HNRC_100H2O_P3_A5.mzML	0	0	0	0	0	0	0.191134	0	0.0865815
HNRC_100H2O_P4_B6.mzML	0	0.0833583	0	0	24.5252	10.4869	0.549863	0	0.0850375
HNRC_100H2O_P4_A8.mzML	0	0	0	0	0	0	0	0	0.0818425
HNRC_100H2O_P3_G8.mzML	0	0	0	0	0	0	0	0	0.0718355
HNRC_100H2O_P3_A10.mzML	0	0.0959546	0	0	0	0	0.105187	0	0.0666932
HNRC_100H2O_P4_B9.mzML	0	0.294742	0.214573	0.0405616	0.611075	0.730265	0.715786	0	0.0655192
HNRC_100H2O_P3_G10.mzML	0	0	0	0	0	0.251821	0.0895483	0	0.0644756
HNRC_100H2O_P4_D7.mzML	0	0	0	0	0	0	0	0	0.0579466
HNRC_100H2O_P4_D3.mzML	0	0.382832	0.244106	0.124123	0	0	0.462478	0	0.0574347
HNRC_100H2O_P3_D4.mzML	0	0.241443	0	0	0	0.434521	0.102612	0	0.0566469
HNRC_100H2O_P3_E12.mzML	0	0	0	0	1.68147	0	0	0	0.0490413
HNRC_100H2O_P4_G2.mzML	0	0	0	0	0	0	0	0	0.0462933
HNRC_100H2O_P3_E4.mzML	0	0	0	0	6.50722	5.88919	2.99352	0.0323217	0.0377266
HNRC_100H2O_P4_G6.mzML	0	0	0	0	0	0	0	0	0.0319131
HNRC_100H2O_P3_B1.mzML	0	0.010981	0	0	31.4511	6.43414	0	0	0.0276951
HNRC_100H2O_P3_C12.mzML	0	0	0	0	0	0	0.269525	0	0.0263346
HNRC_100H2O_P3_E2.mzML	0	0.34405	0	0	15.6685	6.13555	0.16915	0	0.0242396
HNRC_100H2O_P3_B5.mzML	0	0	0	0	0	0	0	0	0.0235348
HNRC_100H2O_P3_H11.mzML	0	0.57056	0.150048	0	0	121.001	13.9449	0.290232	0.0204928
HNRC_100H2O_P3_B7.mzML	0	0	0	0	0	0	0	0	0.0141926
HNRC_100H2O_P3_F5.mzML	0	0	0	0	0	0	0	0	0.0116389
HNRC_100H2O_P3_D5.mzML	0	0	0	0	0	0	0.113299	0	0.00962766
HNRC_100H2O_P3_G5.mzML	0	0.0229215	0	0	0	0	0.0641847	0	0.00938745
HNRC_100H2O_P3_H5.mzML	0	0	0	0	0	0	0.058781	0	0.00784206
HNRC_100H2O_P4_C5.mzML	0	0	0	0	38.9122	6.06603	0.136131	0	0.00778669
HNRC_100H2O_P4_H2.mzML	0	0	0	0	0	0	0	0	0.00730273
HNRC_100H2O_P3_F2.mzML	0	0	0	0	6.89399	1.47126	0	0	0.00652878
HNRC_100H2O_P3_G11.mzML	0	0	0	0	0	0	0	0	0.00538636
HNRC_100H2O_P4_G5.mzML	0	0	0	0	0	0	0.445532	0	0.00187847
HNRC_100H2O_P3_H7.mzML	0	0	0	0	0	0	1.59652	0	0.000851554
HNRC_100H2O_P4_B3.mzML	0	0.175173	0	0	3.89878	4.801	1.16157	0.00257005	6.47697e-05
HNRC_100H2O_P3_E10.mzML	0	0.0531067	0	0	85.1352	29.9834	29.889	1.34353	0
HNRC_100H2O_P4_D6.mzML	0	0	0	0	50.5889	16.4881	0.803589	0.0330565	0
HNRC_100H2O_P3_D10.mzML	0	0	0	0	15.3493	3.66414	0.747806	0.0126292	0
HNRC_100H2O_P4_B5.mzML	0	0	0	0	0	0	1.67662	0	0
HNRC_100H2O_P3_C6.mzML	0	0	0	0	0	0	1.31513	0	0
HNRC_100H2O_P4_F8.mzML	0	0	0	0	0	0	1.31367	0	0
HNRC_100H2O_P4_A7.mzML	0	0	0	0	11.7968	6.73037	1.3067	0	0
HNRC_100H2O_P3_A6.mzML	0	0.0897315	0	0	113.045	28.8846	1.27471	0	0
HNRC_100H2O_P3_C11.mzML	0	0	0	0	129.611	33.4235	1.25243	0	0
HNRC_100H2O_P4_B7.mzML	0	0	0	0	13.223	6.1322	1.09559	0	0
HNRC_100H2O_P3_A9.mzML	0	0	0	0	108.147	31.937	0.712216	0	0
HNRC_100H2O_P4_C3.mzML	0	0.173764	0	0	48.5883	16.6681	0.592717	0	0
HNRC_100H2O_P4_A3.mzML	0	0	0	0	0.263994	1.22187	0.56052	0	0
HNRC_100H2O_P3_D7.mzML	0	0	0	0	29.3148	12.626	0.313288	0	0
HNRC_100H2O_P3_G4.mzML	0	0	0	0	0	0.506686	0.278678	0	0
HNRC_100H2O_P3_G6.mzML	0	0	0	0	0	0	0.274514	0	0
HNRC_100H2O_P3_A12.mzML	0	0.289746	0.239018	0.27184	0	0	0.259273	0	0
HNRC_100H2O_P3_F6.mzML	0	0.357536	0.324434	0.549521	89.0106	34.2989	0.220319	0	0
HNRC_100H2O_P3_F10.mzML	0	0.121121	0	0	0.945105	1.79011	0.180148	0	0
HNRC_100H2O_P3_H1.mzML	0	0	0	0	0	0	0.164009	0	0
HNRC_100H2O_P3_C4.mzML	0	0	0	0	0	0	0.143741	0	0
HNRC_100H2O_P4_A1.mzML	0	0	0	0	0	0	0.120028	0	0
HNRC_100H2O_P3_G1.mzML	0	0	0	0	0	0	0.108409	0	0
HNRC_100H2O_P4_F3.mzML	0	0.293969	0	0	25.1893	5.22025	0.0573026	0	0
HNRC_100H2O_P3_A11.mzML	0	0	0	0	8.46242	2.59223	0.0426719	0	0
HNRC_100H2O_P4_H3.mzML	0	0	0	0	0	0.499705	0.0393422	0	0
HNRC_100H2O_P4_D5.mzML	0	0.141207	0	0	0	0	0.0233973	0	0
HNRC_100H2O_P4_G1.mzML	0	0	0	0	6.77533	0.757471	0	0	0
HNRC_100H2O_P3_B4.mzML	0	0	0	0	0	0.0614473	0	0	0
HNRC_100H2O_P3_G9.mzML	0	0.0280536	0	0	2.77331	0.0551978	0	0	0
HNRC_100H2O_P3_H8.mzML	0	0.0713488	0.0845106	0.366012	0	0	0	0	0
HNRC_100H2O_P3_H2.mzML	0	0.120624	0	0	0	0	0	0	0
HNRC_100H2O_P3_F4.mzML	0	0.0342961	0	0	0	0	0	0	0
HNRC_100H2O_P4_A5.mzML	0	0.00477114	0	0	0	0	0	0	0
HNRC_100H2O_P3_C1.mzML	0	0	0	0	0	0	0	0	0
HNRC_100H2O_P3_F9.mzML	0	0	0	0	0	0	0	0	0
HNRC_100H2O_P3_H10.mzML	0	0	0	0	0	0	0	0	0
HNRC_100H2O_P3_H6.mzML	0	0	0	0	0	0	0	0	0
HNRC_100H2O_P4_E3.mzML	0	0	0	0	0	0	0	0	0
HNRC_100H2O_P4_E8.mzML	0	0	0	0	0	0	0	0	0
HNRC_100H2O_P4_G8.mzML	0	0	0	0	0	0	0	0	0
HNRC_100H2O_P4_H7.mzML	0	0	0	0	0	0	0	0	0
HNRC_100H2O_P3_A1.mzML	0	0	0	0	0	0	0	0	0
HNRC_100H2O_P3_A7.mzML	0	0	0	0	0	0	0	0	0
HNRC_100H2O_P3_A8.mzML	0	0	0	0	0	0	0	0	0
HNRC_100H2O_P3_C10.mzML	0	0	0	0	0	0	0	0	0
HNRC_100H2O_P3_C7.mzML	0	0	0	0	0	0	0	0	0
HNRC_100H2O_P3_C8.mzML	0	0	0	0	0	0	0	0	0
HNRC_100H2O_P3_D12.mzML	0	0	0	0	0	0	0	0	0
HNRC_100H2O_P4_A2.mzML	0	0	0	0	0	0	0	0	0
HNRC_100H2O_P4_B2.mzML	0	0	0	0	0	0	0	0	0
HNRC_100H2O_P4_C7.mzML	0	0	0	0	0	0	0	0	0
HNRC_100H2O_P4_D1.mzML	0	0	0	0	0	0	0	0	0
HNRC_100H2O_P4_H8.mzML	0	0	0	0	0	0	0	0	0
HNRC_100H2O_P3_B9.mzML	0	0	0	0	0	0	0	0	0

[truncated: 4 more sheets: S3k, S3l, S3m, S3n]
